# Supplementary material for: wTAM: a web server for annotation of weighted human microRNAs
Source: Bioinform Adv. 2021 Dec 7;2(1):vbab040. doi: 10.1093/bioadv/vbab040 (PMC9710651; doi:10.1093/bioadv/vbab040)
Supplement: vbab040_Supplementary_Data [file vbab040_supplementary_data.zip]

Archive with 2 entries (2 files):
- Supplementary-Table-S1.docx
- Supplementary-Table-S2.xlsx
