# Supplementary material for: wTAM: a web server for annotation of weighted human microRNAs
Source: Bioinform Adv. 2021 Dec 7;2(1):vbab040. doi: 10.1093/bioadv/vbab040 (PMC9710651; doi:10.1093/bioadv/vbab040)
Supplement: vbab040_Supplementary_Data [file vbab040_supplementary_data.zip › Supplementary-Table-S2.xlsx]

## Sheet: Sheet1
Supplementary Table S1. The detailed result of differentially expressed miRNAs in breast cancer performing enrichment analysis with wTAM
Class	Term	Count	Percent	OR	wTAM_P	wTAM_FDR	Hit	Miss	TAM_P	TAM_FDR
CellSpecific	Amniotic_Epithelial_Cells	1	0.0471096	0.530068	0.898188	1	hsa-mir-483(1.851)	hsa-mir-1185-1(1.2),hsa-mir-1185-2(1.08),hsa-mir-1197(1.019),hsa-mir-1284(1.252),hsa-mir-3065(2.224),hsa-mir-3139(0.913),hsa-mir-370(1.832),hsa-mir-376a-2(1.326),hsa-mir-3929(0.92),hsa-mir-410(1.825),hsa-mir-4509-1(0.313),hsa-mir-4509-2(0.313),hsa-mir-4509-3(0.313),hsa-mir-487a(1.478),hsa-mir-493(1.909),hsa-mir-494(1.493),hsa-mir-501(2.18),hsa-mir-532(2.829),hsa-mir-544a(1.023),hsa-mir-582(2.475)…	0.792255	1
CellSpecific	Anulus_Pulposus_Cell	1	0.0347677	0.391199	0.952034	1	hsa-mir-1295a(1.416)	hsa-mir-134(2.681),hsa-mir-1908(0.955),hsa-mir-1909(0.921),hsa-mir-2110(1.55),hsa-mir-3154(0.996),hsa-mir-3183(0.944),hsa-mir-3605(1.65),hsa-mir-3665(0.521),hsa-mir-370(1.832),hsa-mir-377(1.602),hsa-mir-381(2.041),hsa-mir-4512(0.827),hsa-mir-4667(0.96),hsa-mir-4763(1.213),hsa-mir-4799(0.751),hsa-mir-5587(0.725),hsa-mir-564(0.917),hsa-mir-574(2.347),hsa-mir-615(1.882),hsa-mir-671(1.811),hsa-mir-67…	0.853988	1
CellSpecific	Bronchial_Epithelial_Cell	1	0.208869	2.35015	0.228228	0.629347	hsa-mir-31(1.804)	hsa-mir-1178(0.652),hsa-mir-4713(0.947),hsa-mir-4793(0.994),hsa-mir-583(0.435),hsa-mir-6792(0.828),hsa-mir-6844(1.152),hsa-mir-8078(0.313),hsa-mir-944(1.511)	0.406102	0.975054
CellSpecific	CD14+_Monocytes	1	0.031176	0.350786	0.984341	1	hsa-mir-19a(2.092)	hsa-mir-103a-2(3.627),hsa-mir-106b(2.795),hsa-mir-1207(0.552),hsa-mir-142(3.246),hsa-mir-1537(1.196),hsa-mir-19b-1(2.291),hsa-mir-19b-2(2.266),hsa-mir-223(2.396),hsa-mir-26b(2.85),hsa-mir-30e(3.689),hsa-mir-33a(1.997),hsa-mir-340(2.051),hsa-mir-3613(1.873),hsa-mir-3688-1(0.865),hsa-mir-3688-2(0.842),hsa-mir-374b(2.218),hsa-mir-3945(0.884),hsa-mir-4262(0.313),hsa-mir-4266(0.313),hsa-mir-4282(0.313…	0.943334	1
CellSpecific	CD19+_B_Cells	1	0.0427758	0.481305	0.928399	1	hsa-mir-577(1.935)	hsa-let-7i(2.749),hsa-mir-1273h(0.886),hsa-mir-142(3.246),hsa-mir-15a(2.436),hsa-mir-16-1(2.663),hsa-mir-16-2(2.667),hsa-mir-1827(0.313),hsa-mir-3150b(1.607),hsa-mir-32(2.062),hsa-mir-3674(0.447),hsa-mir-3681(0.924),hsa-mir-3689f(0.662),hsa-mir-4256(0.313),hsa-mir-4301(0.313),hsa-mir-4306(0.973),hsa-mir-4424(1.118),hsa-mir-4432(0.483),hsa-mir-4464(0.691),hsa-mir-4476(0.632),hsa-mir-4496(0.808),hs…	0.897506	1
CellSpecific	CD19+_B_Lymphocytes_(nuclear)	2	0.0583495	0.656537	0.832291	1	hsa-mir-378i(0.813),hsa-mir-3934(1.498)	hsa-mir-1229(1.388),hsa-mir-1273h(0.886),hsa-mir-3124(0.99),hsa-mir-3150b(1.607),hsa-mir-3609(1.359),hsa-mir-3652(1.365),hsa-mir-4420(0.798),hsa-mir-4444-1(1.262),hsa-mir-4444-2(1.345),hsa-mir-4449(1.354),hsa-mir-4491(1.242),hsa-mir-4520-1(0.755),hsa-mir-4539(0.723),hsa-mir-4736(1.015),hsa-mir-4742(1.42),hsa-mir-486-1(2.078),hsa-mir-486-2(2.077),hsa-mir-548i-1(0.313),hsa-mir-548i-2(0.313),hsa-mir…	0.594497	1
CellSpecific	CD3+_T_Lymphocytes_(nuclear)	1	0.0805985	0.906878	0.656475	1	hsa-mir-25(3.612)	hsa-mir-106b(2.795),hsa-mir-1251(1.553),hsa-mir-155(2.722),hsa-mir-2392(0.313),hsa-mir-3136(1.319),hsa-mir-3157(1.207),hsa-mir-3178(1.117),hsa-mir-3667(1.123),hsa-mir-3678(1.357),hsa-mir-3916(0.799),hsa-mir-3945(0.884),hsa-mir-433(1.435),hsa-mir-4425(0.866),hsa-mir-4434(1.105),hsa-mir-4446(1.312),hsa-mir-4453(1.106),hsa-mir-4463(0.408),hsa-mir-4504(0.746),hsa-mir-4506(0.491),hsa-mir-4518(0.768),h…	0.897506	1
CellSpecific	CD4+_T_Cells	1	0.223757	2.51767	0.124202	0.384913	hsa-mir-342(2.752)	hsa-mir-150(2.921),hsa-mir-339(2.201),hsa-mir-3606(0.826),hsa-mir-4443(1.232),hsa-mir-4478(0.776),hsa-mir-5193(1.116),hsa-mir-6719(0.476)	0.370618	0.911023
CellSpecific	CD8+_T_Cells	1	0.137764	1.5501	0.297762	0.786422	hsa-mir-29c(3.119)	hsa-let-7g(2.79),hsa-mir-4437(0.712),hsa-mir-4471(0.708),hsa-mir-4500(0.313),hsa-mir-4536-1(1.064),hsa-mir-4536-2(1.079),hsa-mir-4663(0.599),hsa-mir-4716(0.95),hsa-mir-548ak(0.617),hsa-mir-548aw(1.223),hsa-mir-548j(1.217),hsa-mir-664b(1.683),hsa-mir-6731(1.021),hsa-mir-6883(0.869),hsa-mir-7-1(2.125),hsa-mir-766(1.816),hsa-mir-875(0.739)	0.648256	1
CellSpecific	COBL-a_rinderpest(-C)_infection	1	0.120036	1.35062	0.437458	1	hsa-mir-19a(2.092)	hsa-mir-1305(1.122),hsa-mir-195(2.162),hsa-mir-3155b(0.692),hsa-mir-362(1.869),hsa-mir-3666(0.313),hsa-mir-449b(1.537),hsa-mir-4643(0.737),hsa-mir-532(2.829),hsa-mir-592(1.685),hsa-mir-616(1.646),hsa-mir-8061(0.313),hsa-mir-8075(0.431)	0.529287	1
CellSpecific	COBL-a_rinderpest_infection_00hr	2	0.175407	1.97365	0.173823	0.502649	hsa-mir-449c(1.394),hsa-mir-449a(1.871)	hsa-mir-1199(0.737),hsa-mir-1208(0.313),hsa-mir-1261(0.477),hsa-mir-155(2.722),hsa-mir-219a-1(1.568),hsa-mir-3621(0.632),hsa-mir-4259(0.494),hsa-mir-4325(0.313),hsa-mir-4431(0.989),hsa-mir-4474(0.886),hsa-mir-4493(0.513),hsa-mir-449b(1.537),hsa-mir-4666a(1.0),hsa-mir-4681(0.535),hsa-mir-548ad(0.468),hsa-mir-6803(1.171),hsa-mir-6822(0.995)	0.28926	0.770818
CellSpecific	COBL-a_rinderpest_infection_24hr	2	0.266484	2.99843	0.0550417	0.200974	hsa-mir-942(1.713),hsa-mir-1-1(1.686)	hsa-mir-3142(0.627),hsa-mir-330(2.094),hsa-mir-4480(0.809),hsa-mir-4494(0.916),hsa-mir-451b(0.476),hsa-mir-4638(1.481),hsa-mir-4643(0.737),hsa-mir-4801(0.313),hsa-mir-555(0.87),hsa-mir-6812(1.031)	0.142753	0.47591
CellSpecific	Ciliary_Epithelial_Cells	1	0.0898864	1.01138	0.583731	1	hsa-mir-17(2.842)	hsa-mir-1266(1.936),hsa-mir-1289-1(0.903),hsa-mir-1289-2(0.644),hsa-mir-130a(2.283),hsa-mir-216b(0.984),hsa-mir-335(2.341),hsa-mir-3926-1(1.325),hsa-mir-3926-2(1.38),hsa-mir-4469(1.045),hsa-mir-4684(0.922),hsa-mir-4784(1.405),hsa-mir-548m(0.438),hsa-mir-551b(1.485),hsa-mir-609(0.645),hsa-mir-625(2.576),hsa-mir-6505(0.878),hsa-mir-6730(1.072),hsa-mir-6748(1.089),hsa-mir-6777(1.311),hsa-mir-6819(0.…	0.752316	1
CellSpecific	Corneal_Epithelial_Cells	1	0.0553764	0.623085	0.829764	1	hsa-mir-3934(1.498)	hsa-mir-1293(1.144),hsa-mir-26a-1(2.901),hsa-mir-34b(1.6),hsa-mir-34c(1.92),hsa-mir-450b(1.957),hsa-mir-4661(1.669),hsa-mir-4662a(2.1),hsa-mir-4670(0.907),hsa-mir-5089(1.132),hsa-mir-5187(1.259),hsa-mir-559(1.048),hsa-mir-5702(0.863),hsa-mir-607(1.168),hsa-mir-6080(0.722),hsa-mir-6733(1.268),hsa-mir-6739(1.059),hsa-mir-6834(1.041),hsa-mir-6876(0.722),hsa-mir-7155(1.077)	0.687024	1
CellSpecific	Dendritic_Cells_monocyte_immature_derived	5	0.134061	1.50843	0.177048	0.508878	hsa-mir-2116(1.318),hsa-mir-378a(2.605),hsa-mir-4671(0.788),hsa-mir-378d-2(1.142),hsa-mir-378d-1(1.103)	hsa-mir-103a-1(3.627),hsa-mir-103a-2(3.627),hsa-mir-185(2.228),hsa-mir-191(2.987),hsa-mir-28(3.331),hsa-mir-3179-1(0.313),hsa-mir-3179-2(0.313),hsa-mir-3179-3(0.313),hsa-mir-3179-4(0.313),hsa-mir-374c(1.398),hsa-mir-378f(0.821),hsa-mir-4280(0.313),hsa-mir-4533(1.052),hsa-mir-4668(1.697),hsa-mir-4672(0.807),hsa-mir-4685(1.132),hsa-mir-4726(1.231),hsa-mir-4766(1.298),hsa-mir-4783(0.739),hsa-mir-500…	0.0694675	0.313924
CellSpecific	Embryonic_Stem_cell_(cytosolic)	1	0.0315941	0.35549	0.946434	1	hsa-mir-4697(0.957)	hsa-mir-1286(0.896),hsa-mir-1304(1.419),hsa-mir-20b(2.155),hsa-mir-3675(0.692),hsa-mir-374c(1.398),hsa-mir-381(2.041),hsa-mir-409(2.112),hsa-mir-422a(0.387),hsa-mir-4427(0.826),hsa-mir-4428(0.578),hsa-mir-4448(0.751),hsa-mir-448(0.761),hsa-mir-4677(1.846),hsa-mir-4778(0.811),hsa-mir-4794(0.926),hsa-mir-520f(1.242),hsa-mir-548f-1(1.211),hsa-mir-5688(0.592),hsa-mir-633(0.313),hsa-mir-6716(1.352),hs…	0.815267	1
CellSpecific	Embryonic_Stem_cell_(nuclear)	1	0.0146518	0.164859	0.999759	1	hsa-mir-3651(1.471)	hsa-mir-1181(1.159),hsa-mir-1193(0.752),hsa-mir-1204(0.61),hsa-mir-1205(0.391),hsa-mir-1206(0.337),hsa-mir-1238(0.834),hsa-mir-1244-1(0.63),hsa-mir-1244-2(0.563),hsa-mir-1244-3(0.313),hsa-mir-1244-4(0.459),hsa-mir-1248(1.562),hsa-mir-1253(0.539),hsa-mir-127(2.886),hsa-mir-1272(0.486),hsa-mir-1291(1.407),hsa-mir-1298(0.99),hsa-mir-1303(0.891),hsa-mir-1322(0.669),hsa-mir-154(1.763),hsa-mir-1911(1.0…	0.997053	1
CellSpecific	Endothelial_Cells_Artery	1	0.498243	5.60613	0.189465	0.534868	hsa-mir-2682(0.899)	hsa-mir-548n(0.906)	0.109125	0.447225
CellSpecific	Endothelial_Cells_Microvascular	1	0.116727	1.31339	0.469795	1	hsa-mir-887(1.837)	hsa-mir-1226(1.495),hsa-mir-3145(1.018),hsa-mir-3692(0.831),hsa-mir-4674(1.138),hsa-mir-4679-1(0.79),hsa-mir-4679-2(0.807),hsa-mir-4774(0.784),hsa-mir-4803(0.627),hsa-mir-548ap(0.451),hsa-mir-548as(0.473),hsa-mir-548t(1.138),hsa-mir-627(1.459),hsa-mir-6788(1.171),hsa-mir-6807(1.1),hsa-mir-6828(0.619)	0.60474	1
CellSpecific	Endothelial_Cells_Thoracic	1	0.0969212	1.09054	0.678488	1	hsa-mir-548am(0.534)	hsa-mir-216a(1.351),hsa-mir-216b(0.984),hsa-mir-4740(0.963),hsa-mir-567(0.637),hsa-mir-7844(1.043)	0.293237	0.776196
CellSpecific	Fibroblast_Cardiac	1	0.727163	8.1819	0.163701	0.477443	hsa-mir-3182(0.835)	hsa-mir-4455(0.313)	0.109125	0.447998
CellSpecific	Fibroblast_Choroid_Plexus	1	0.0698784	0.786258	0.735565	1	hsa-mir-6818(1.132)	hsa-mir-299(1.619),hsa-mir-3141(0.577),hsa-mir-3682(1.414),hsa-mir-4484(1.16),hsa-mir-496(1.561),hsa-mir-548ar(0.853),hsa-mir-586(0.618),hsa-mir-6726(1.098),hsa-mir-6735(1.022),hsa-mir-6738(0.961),hsa-mir-6757(0.945),hsa-mir-6766(1.002),hsa-mir-6832(1.086),hsa-mir-6852(1.15)	0.581024	1
CellSpecific	Fibroblast_Gingival	1	0.157654	1.77389	0.389857	0.977521	hsa-mir-579(1.343)	hsa-mir-3137(1.014),hsa-mir-3681(0.924),hsa-mir-4323(0.313),hsa-mir-4479(0.992),hsa-mir-4690(1.07),hsa-mir-4747(0.876),hsa-mir-548au(1.219),hsa-mir-6084(0.764)	0.406102	0.980004
CellSpecific	Fibroblast_Lung	1	0.278775	3.13672	0.27419	0.733952	hsa-mir-548ao(1.04)	hsa-mir-1262(1.335),hsa-mir-3960(0.521),hsa-mir-711(0.313),hsa-mir-8066(0.521)	0.251087	0.697234
CellSpecific	Fibroblast_Pulmonary_Artery	5	0.126945	1.42836	0.148585	0.443701	hsa-mir-2116(1.318),hsa-mir-1306(1.841),hsa-mir-505(2.18),hsa-mir-125a(2.929),hsa-mir-224(2.191)	hsa-let-7d(2.776),hsa-let-7e(2.971),hsa-mir-1231(0.832),hsa-mir-1233-1(0.313),hsa-mir-1233-2(0.398),hsa-mir-1237(1.003),hsa-mir-1287(2.127),hsa-mir-1292(1.307),hsa-mir-1307(3.015),hsa-mir-181b-1(2.531),hsa-mir-181b-2(2.505),hsa-mir-1915(1.025),hsa-mir-2277(1.44),hsa-mir-3064(1.258),hsa-mir-30c-1(2.746),hsa-mir-3129(1.281),hsa-mir-3160-1(0.796),hsa-mir-3160-2(0.799),hsa-mir-3173(1.291),hsa-mir-319…	0.233319	0.65401
CellSpecific	Gingival_epithelial_cells_(GEA14)	3	0.216774	2.43909	0.0300223	0.124543	hsa-mir-455(2.605),hsa-mir-29b-2(2.677),hsa-mir-4671(0.788)	hsa-mir-1910(1.259),hsa-mir-221(2.386),hsa-mir-29b-1(2.635),hsa-mir-3180-1(0.552),hsa-mir-3180-2(0.606),hsa-mir-3180-3(0.41),hsa-mir-3180-4(0.884),hsa-mir-3180-5(0.487),hsa-mir-33b(1.818),hsa-mir-3658(0.801),hsa-mir-4647(1.003),hsa-mir-4714(1.31),hsa-mir-5698(1.434),hsa-mir-584(2.172),hsa-mir-6509(1.348),hsa-mir-6732(0.891),hsa-mir-6858(0.972),hsa-mir-6887(0.969)	0.109563	0.380191
CellSpecific	Gingival_epithelial_cells_(GEA15)	2	0.196348	2.20927	0.13042	0.397447	hsa-mir-548s(1.27),hsa-mir-135b(2.05)	hsa-mir-1278(0.955),hsa-mir-3159(0.931),hsa-mir-3181(0.831),hsa-mir-3682(1.414),hsa-mir-3911(1.106),hsa-mir-4429(0.643),hsa-mir-4742(1.42),hsa-mir-6742(0.96),hsa-mir-6751(1.016),hsa-mir-6799(0.94),hsa-mir-6866(0.877),hsa-mir-6869(0.799),hsa-mir-6881(0.787),hsa-mir-7109(0.909)	0.22529	0.634495
CellSpecific	H9_Embryonic_Stem_cells	10	0.197244	2.21935	0.000141223	0.00146588	hsa-mir-106a(2.017),hsa-mir-187(2.182),hsa-mir-18b(1.327),hsa-mir-130b(2.046),hsa-mir-505(2.18),hsa-mir-92a-1(3.379),hsa-mir-935(1.649),hsa-mir-25(3.612),hsa-mir-1260b(1.014),hsa-mir-93(3.431)	hsa-mir-1180(1.895),hsa-mir-1227(1.043),hsa-mir-1243(0.948),hsa-mir-1253(0.539),hsa-mir-1255b-1(0.313),hsa-mir-1255b-2(0.313),hsa-mir-1269b(1.871),hsa-mir-1275(1.242),hsa-mir-1292(1.307),hsa-mir-1294(1.143),hsa-mir-1298(0.99),hsa-mir-1343(1.389),hsa-mir-1538(1.171),hsa-mir-1911(1.099),hsa-mir-1913(0.857),hsa-mir-20b(2.155),hsa-mir-296(1.717),hsa-mir-298(0.549),hsa-mir-301a(1.996),hsa-mir-301b(1.5…	0.0194043	0.120115
CellSpecific	Hair_Follicle_Dermal_Papilla_Cells	1	0.517828	5.82649	0.0170144	0.076597	hsa-mir-455(2.605)	hsa-mir-1290(0.613),hsa-mir-3135b(0.46),hsa-mir-548aq(0.726),hsa-mir-6089-1(0.313),hsa-mir-6089-2(0.313)	0.293237	0.775333
CellSpecific	Hepatic_Sinusoidal_Endothelial_Cells	2	0.144989	1.63139	0.279045	0.744434	hsa-mir-887(1.837),hsa-mir-6818(1.132)	hsa-mir-1281(0.654),hsa-mir-139(2.168),hsa-mir-3151(0.836),hsa-mir-3677(1.9),hsa-mir-4709(1.362),hsa-mir-4747(0.876),hsa-mir-4755(1.04),hsa-mir-4786(1.334),hsa-mir-610(0.652),hsa-mir-643(1.35),hsa-mir-6504(0.85),hsa-mir-6829(0.887),hsa-mir-6847(0.893),hsa-mir-6888(1.032),hsa-mir-7108(0.766),hsa-mir-7109(0.909)	0.267911	0.721207
CellSpecific	Intestinal_epithelial_cells_(polarized)	1	0.0716252	0.805913	0.726765	1	hsa-mir-452(2.208)	hsa-mir-1247(2.111),hsa-mir-192(2.767),hsa-mir-194-1(2.311),hsa-mir-194-2(2.337),hsa-mir-208a(0.653),hsa-mir-215(1.724),hsa-mir-30b(2.769),hsa-mir-30d(3.55),hsa-mir-4458(0.577),hsa-mir-4658(1.161),hsa-mir-4701(1.003),hsa-mir-5189(0.782),hsa-mir-552(1.278),hsa-mir-5692c-1(0.651),hsa-mir-5692c-2(0.62),hsa-mir-5696(1.183),hsa-mir-5708(1.151),hsa-mir-599(1.034),hsa-mir-6824(0.953)	0.687024	1
CellSpecific	Keratinocyte_epidermal	1	0.157352	1.77049	0.265023	0.717494	hsa-mir-20a(2.582)	hsa-mir-1255a(1.278),hsa-mir-141(3.13),hsa-mir-205(3.189),hsa-mir-3198-1(0.891),hsa-mir-3198-2(1.02),hsa-mir-4679-1(0.79),hsa-mir-4679-2(0.807),hsa-mir-6733(1.268),hsa-mir-7156(1.453)	0.439604	1
CellSpecific	Keratinocyte_oral	1	0.0188813	0.212448	0.993388	1	hsa-mir-492(1.008)	hsa-mir-1229(1.388),hsa-mir-1289-1(0.903),hsa-mir-1289-2(0.644),hsa-mir-200b(2.852),hsa-mir-200c(3.675),hsa-mir-205(3.189),hsa-mir-23b(2.867),hsa-mir-3170(1.561),hsa-mir-3935(0.675),hsa-mir-3936(1.009),hsa-mir-424(2.451),hsa-mir-4498(0.789),hsa-mir-4520-2(0.755),hsa-mir-4727(1.065),hsa-mir-5088(0.847),hsa-mir-5092(1.125),hsa-mir-5588(0.992),hsa-mir-589(2.251),hsa-mir-611(0.912),hsa-mir-6505(0.878…	0.923757	1
CellSpecific	Keratocytes	1	0.131339	1.4778	0.51011	1	hsa-mir-3679(0.989)	hsa-mir-1914(1.104),hsa-mir-3177(1.049),hsa-mir-4445(0.782),hsa-mir-4684(0.922),hsa-mir-7112(1.231),hsa-mir-939(1.45)	0.333038	0.843955
CellSpecific	MCF7_breast_cancer_cell_line_response_to_HRG_00hr30min	1	0.132331	1.48896	0.469563	1	hsa-mir-5691(1.255)	hsa-mir-141(3.13),hsa-mir-301a(1.996),hsa-mir-433(1.435),hsa-mir-4756(1.19),hsa-mir-6719(0.476)	0.293237	0.777061
CellSpecific	MCF7_breast_cancer_cell_line_response_to_HRG_00hr45min	1	0.044221	0.497565	0.879035	1	hsa-mir-3679(0.989)	hsa-mir-200a(2.927),hsa-mir-345(2.049),hsa-mir-3925(0.821),hsa-mir-425(2.732),hsa-mir-4652(1.295),hsa-mir-4760(0.759),hsa-mir-489(1.359),hsa-mir-548az(1.027),hsa-mir-5692a-1(0.711),hsa-mir-5692a-2(0.691),hsa-mir-5707(0.718),hsa-mir-600(1.029),hsa-mir-652(2.077),hsa-mir-653(2.071),hsa-mir-6744(1.101)	0.60474	1
CellSpecific	MCF7_breast_cancer_cell_line_response_to_HRG_01hr40min	1	0.122897	1.38281	0.510599	1	hsa-mir-561(1.159)	hsa-mir-3672(0.52),hsa-mir-4258(0.573),hsa-mir-4661(1.669),hsa-mir-4713(0.947),hsa-mir-5192(0.68),hsa-mir-653(2.071),hsa-mir-6811(0.974),hsa-mir-6872(0.838)	0.406102	0.97407
CellSpecific	Mast_cell	1	0.0807327	0.908388	0.655802	1	hsa-mir-125a(2.929)	hsa-mir-101-1(3.41),hsa-mir-148a(4.177),hsa-mir-186(2.633),hsa-mir-202(1.374),hsa-mir-26b(2.85),hsa-mir-2861(0.526),hsa-mir-3195(0.837),hsa-mir-3196(0.752),hsa-mir-3655(1.173),hsa-mir-378h(0.554),hsa-mir-3960(0.521),hsa-mir-4324(0.503),hsa-mir-4497(0.39),hsa-mir-4531(0.441),hsa-mir-4634(0.671),hsa-mir-4650-1(0.586),hsa-mir-4650-2(0.583),hsa-mir-4655(0.612),hsa-mir-4659b(0.656),hsa-mir-4666a(1.0),…	0.825808	1
CellSpecific	Meningeal_Cells	1	0.281664	3.16923	0.107773	0.34386	hsa-mir-452(2.208)	hsa-mir-1268b(0.313),hsa-mir-3612(0.723),hsa-mir-378e(0.47),hsa-mir-4773-1(1.014),hsa-mir-4773-2(1.039),hsa-mir-558(0.313),hsa-mir-6736(0.981),hsa-mir-6768(0.777)	0.406102	0.977028
CellSpecific	Mesenchymal_Stem_Cells_adipose	2	0.211681	2.3818	0.0945225	0.308626	hsa-mir-149(2.48),hsa-mir-3622a(1.137)	hsa-mir-1245a(1.607),hsa-mir-323b(1.728),hsa-mir-3617(0.955),hsa-mir-4699(0.975),hsa-mir-4706(0.837),hsa-mir-4731(0.92),hsa-mir-5579(1.072),hsa-mir-597(1.061),hsa-mir-6514(1.247),hsa-mir-6729(0.931),hsa-mir-6750(1.051),hsa-mir-6894(1.088)	0.183309	0.562953
CellSpecific	Natural_Killer_Cells	2	0.0997327	1.12217	0.505159	1	hsa-mir-106a(2.017),hsa-mir-873(1.109)	hsa-mir-101-1(3.41),hsa-mir-101-2(3.412),hsa-mir-186(2.633),hsa-mir-3157(1.207),hsa-mir-3194(1.203),hsa-mir-3202-1(0.91),hsa-mir-3202-2(0.898),hsa-mir-361(2.635),hsa-mir-3912(1.359),hsa-mir-4422(0.95),hsa-mir-4505(0.936),hsa-mir-4772(1.679),hsa-mir-4999(1.336),hsa-mir-5089(1.132),hsa-mir-548ac(0.57),hsa-mir-548j(1.217),hsa-mir-548t(1.138),hsa-mir-650(0.625),hsa-mir-876(0.975)	0.331697	0.845969
CellSpecific	Neural_stem_cells	7	0.246917	2.77826	7.19707e-05	0.000826446	hsa-mir-1306(1.841),hsa-mir-130b(2.046),hsa-mir-9-1(2.969),hsa-mir-9-3(2.97),hsa-mir-9-2(2.969),hsa-mir-153-2(2.189),hsa-mir-95(1.626)	hsa-let-7c(3.175),hsa-mir-107(2.234),hsa-mir-124-1(1.195),hsa-mir-124-2(1.188),hsa-mir-124-3(1.19),hsa-mir-1252(0.942),hsa-mir-125b-1(2.648),hsa-mir-125b-2(2.661),hsa-mir-128-1(2.294),hsa-mir-128-2(2.199),hsa-mir-181a-1(2.952),hsa-mir-181c(2.362),hsa-mir-181d(2.051),hsa-mir-2113(0.758),hsa-mir-2681(0.794),hsa-mir-3145(1.018),hsa-mir-33a(1.997),hsa-mir-3923(1.225),hsa-mir-4526(1.056),hsa-mir-4646(…	0.0065818	0.0530337
CellSpecific	Neutrophils	2	0.0646263	0.727162	0.81513	1	hsa-mir-338(2.667),hsa-mir-551a(1.297)	hsa-mir-1260a(0.619),hsa-mir-144(2.236),hsa-mir-15b(2.568),hsa-mir-197(2.651),hsa-mir-2115(1.514),hsa-mir-223(2.396),hsa-mir-2355(2.176),hsa-mir-26a-1(2.901),hsa-mir-26a-2(2.901),hsa-mir-3186(0.878),hsa-mir-3646(0.736),hsa-mir-371b(0.9),hsa-mir-3920(1.08),hsa-mir-4286(1.094),hsa-mir-4433a(0.941),hsa-mir-4433b(0.986),hsa-mir-4499(0.313),hsa-mir-451a(2.569),hsa-mir-4676(1.164),hsa-mir-4724(1.523),h…	0.773337	1
CellSpecific	Nucleus_Pulposus_Cell	1	0.0846457	0.952416	0.652115	1	hsa-mir-579(1.343)	hsa-mir-3158-1(1.144),hsa-mir-3158-2(1.091),hsa-mir-3192(1.019),hsa-mir-4730(0.878),hsa-mir-4753(1.093),hsa-mir-4786(1.334),hsa-mir-485(1.691),hsa-mir-494(1.493),hsa-mir-6757(0.945),hsa-mir-6767(0.959),hsa-mir-6783(1.246),hsa-mir-6827(1.005),hsa-mir-6828(0.619)	0.555901	1
CellSpecific	Pancreatic_stromal_cells	2	0.0808046	0.909197	0.654547	1	hsa-mir-4659a(0.927),hsa-mir-196b(2.667)	hsa-mir-193a(2.713),hsa-mir-198(0.8),hsa-mir-199a-1(3.14),hsa-mir-199a-2(3.292),hsa-mir-199b(3.363),hsa-mir-218-1(1.97),hsa-mir-218-2(1.956),hsa-mir-29a(3.374),hsa-mir-3134(0.313),hsa-mir-3162(0.74),hsa-mir-337(2.106),hsa-mir-379(2.834),hsa-mir-411(1.739),hsa-mir-4297(0.313),hsa-mir-433(1.435),hsa-mir-4707(1.203),hsa-mir-495(1.773),hsa-mir-539(1.852),hsa-mir-654(1.995),hsa-mir-6779(1.043),hsa-mir…	0.414099	0.975534
CellSpecific	Placental_Epithelial_Cells	1	0.0363424	0.408917	0.932894	1	hsa-mir-320e(1.168)	hsa-mir-1245b(0.929),hsa-mir-154(1.763),hsa-mir-190a(1.664),hsa-mir-329-1(1.258),hsa-mir-329-2(1.257),hsa-mir-369(1.832),hsa-mir-376b(1.484),hsa-mir-376c(1.697),hsa-mir-377(1.602),hsa-mir-380(1.358),hsa-mir-382(2.015),hsa-mir-3927(0.987),hsa-mir-431(1.879),hsa-mir-432(1.751),hsa-mir-433(1.435),hsa-mir-4636(1.242),hsa-mir-4704(0.693),hsa-mir-4744(0.821),hsa-mir-493(1.909),hsa-mir-502(1.79),hsa-mir…	0.737382	1
CellSpecific	Prostate_Epithelial_Cells	1	0.0696043	0.783173	0.740778	1	hsa-mir-1246(0.894)	hsa-mir-3166(0.983),hsa-mir-3657(0.734),hsa-mir-3688-1(0.865),hsa-mir-3688-2(0.842),hsa-mir-4313(0.313),hsa-mir-4689(0.769),hsa-mir-4709(1.362),hsa-mir-4734(0.95),hsa-mir-6499(1.25),hsa-mir-6510(1.801),hsa-mir-6746(0.996),hsa-mir-6773(1.088)	0.529287	1
CellSpecific	Prostate_Epithelial_Cells_(polarized)	2	0.0837046	0.941827	0.630041	1	hsa-mir-767(1.878),hsa-mir-499a(1.246)	hsa-mir-192(2.767),hsa-mir-301b(1.523),hsa-mir-3150a(1.139),hsa-mir-32(2.062),hsa-mir-3646(0.736),hsa-mir-3664(1.426),hsa-mir-371a(0.904),hsa-mir-372(1.324),hsa-mir-373(1.0),hsa-mir-4470(1.14),hsa-mir-4635(0.68),hsa-mir-466(1.054),hsa-mir-4796(0.98),hsa-mir-500a(2.558),hsa-mir-500b(1.69),hsa-mir-502(1.79),hsa-mir-5580(0.986),hsa-mir-559(1.048),hsa-mir-5689(0.739),hsa-mir-5696(1.183),hsa-mir-581(1…	0.50958	1
CellSpecific	Renal_Cortical_Epithelial_Cells	1	0.229323	2.5803	0.0543753	0.19946	hsa-mir-30a(4.274)	hsa-mir-1233-1(0.313),hsa-mir-1233-2(0.398),hsa-mir-200a(2.927),hsa-mir-2276(1.153),hsa-mir-30c-1(2.746),hsa-mir-30c-2(2.78),hsa-mir-3924(0.313),hsa-mir-429(2.415),hsa-mir-548an(0.578),hsa-mir-5689(0.739)	0.471234	1
CellSpecific	Renal_Epithelial_Cells	1	0.367767	4.13804	0.0114144	0.0572404	hsa-mir-10a(4.015)	hsa-mir-1267(0.747),hsa-mir-1288(1.317),hsa-mir-1296(1.753),hsa-mir-3922(1.328),hsa-mir-4673(0.855),hsa-mir-548aj-2(0.313),hsa-mir-8079(0.589)	0.370618	0.910082
CellSpecific	Renal_Glomerular_Endothelial_Cells	2	0.179355	2.01807	0.241378	0.660248	hsa-mir-4659a(0.927),hsa-mir-6516(1.271)	hsa-mir-3140(1.096),hsa-mir-4310(0.666),hsa-mir-4645(1.209),hsa-mir-4669(0.905),hsa-mir-4799(0.751),hsa-mir-548at(0.911),hsa-mir-6131(0.313),hsa-mir-6754(0.999),hsa-mir-6756(0.836),hsa-mir-6765(0.651),hsa-mir-6816(0.777),hsa-mir-7113(0.94)	0.183309	0.563681
CellSpecific	Renal_Mesangial_Cells	1	0.247264	2.78216	0.104381	0.336653	hsa-mir-196b(2.667)	hsa-mir-3164(0.9),hsa-mir-4637(0.676),hsa-mir-5703(1.144),hsa-mir-6755(1.323),hsa-mir-6802(1.283),hsa-mir-6832(1.086),hsa-mir-6854(1.386),hsa-mir-921(0.321)	0.406102	0.97604
CellSpecific	Renal_Proximal_Tubular_Epithelial_Cell	1	0.253257	2.8496	0.0445944	0.171245	hsa-mir-10a(4.015)	hsa-mir-1273c(0.658),hsa-mir-3190(1.246),hsa-mir-4451(1.028),hsa-mir-4668(1.697),hsa-mir-4722(0.755),hsa-mir-4766(1.298),hsa-mir-4999(1.336),hsa-mir-6510(1.801),hsa-mir-6759(0.588),hsa-mir-6841(0.313),hsa-mir-7110(1.117)	0.501096	1
CellSpecific	Retinal_Pigment_Epithelial_Cells	1	0.0453744	0.510544	0.902009	1	hsa-mir-135a-1(1.659)	hsa-mir-1226(1.495),hsa-mir-1301(1.952),hsa-mir-1343(1.389),hsa-mir-1468(1.753),hsa-mir-1908(0.955),hsa-mir-1909(0.921),hsa-mir-204(1.645),hsa-mir-218-2(1.956),hsa-mir-3616(1.061),hsa-mir-3657(0.734),hsa-mir-3661(0.808),hsa-mir-3940(1.434),hsa-mir-4254(0.935),hsa-mir-4468(0.458),hsa-mir-4507(0.725),hsa-mir-4653(0.844),hsa-mir-4675(1.21),hsa-mir-5002(1.091),hsa-mir-5189(0.782),hsa-mir-5582(1.052),…	0.862339	1
CellSpecific	SRhi10043.GTCCGC.4538+4539	1	0.0343374	0.386357	0.976056	1	hsa-mir-187(2.182)	hsa-mir-1237(1.003),hsa-mir-1256(0.999),hsa-mir-1258(1.43),hsa-mir-203b(2.257),hsa-mir-2278(0.95),hsa-mir-2355(2.176),hsa-mir-3143(1.054),hsa-mir-320c-1(1.311),hsa-mir-320c-2(1.251),hsa-mir-3610(1.433),hsa-mir-3659(0.786),hsa-mir-3663(0.744),hsa-mir-3680-1(1.156),hsa-mir-3680-2(1.051),hsa-mir-3922(1.328),hsa-mir-3928(1.543),hsa-mir-3938(0.694),hsa-mir-3943(0.867),hsa-mir-4435-1(0.912),hsa-mir-443…	0.968783	1
CellSpecific	SRhi10043.GTGGCC.4540+4541	1	0.0334123	0.375949	0.966812	1	hsa-mir-378c(1.665)	hsa-mir-1251(1.553),hsa-mir-1263(0.602),hsa-mir-1276(1.157),hsa-mir-151a(3.165),hsa-mir-1910(1.259),hsa-mir-1915(1.025),hsa-mir-197(2.651),hsa-mir-1976(1.803),hsa-mir-19b-1(2.291),hsa-mir-302b(0.657),hsa-mir-3116-1(0.853),hsa-mir-3116-2(0.813),hsa-mir-3163(0.707),hsa-mir-3174(1.2),hsa-mir-3199-1(1.177),hsa-mir-3199-2(1.345),hsa-mir-4485(0.525),hsa-mir-4654(1.051),hsa-mir-4745(1.18),hsa-mir-4754(1…	0.884658	1
CellSpecific	Saos-2_osteosarcoma_treated_with_ascorbic_acid_and_BGP_to_induce_calcification_00hr00min	3	0.282947	3.18366	0.00960111	0.0490792	hsa-mir-767(1.878),hsa-mir-105-2(1.952),hsa-mir-105-1(1.949)	hsa-mir-1269a(2.324),hsa-mir-3144(0.967),hsa-mir-3176(1.184),hsa-mir-361(2.635),hsa-mir-4289(0.313),hsa-mir-4310(0.666),hsa-mir-4764(0.754),hsa-mir-500a(2.558),hsa-mir-548b(1.431),hsa-mir-5587(0.725),hsa-mir-5692b(0.313),hsa-mir-603(0.777)	0.0476856	0.229916
CellSpecific	Saos-2_osteosarcoma_treated_with_ascorbic_acid_and_BGP_to_induce_calcification_01hr00min	2	0.211136	2.37566	0.0840631	0.281038	hsa-mir-105-2(1.952),hsa-mir-105-1(1.949)	hsa-mir-15b(2.568),hsa-mir-181b-1(2.531),hsa-mir-181b-2(2.505),hsa-mir-30d(3.55),hsa-mir-3185(0.498),hsa-mir-3686(0.313),hsa-mir-548y(1.056),hsa-mir-5580(0.986),hsa-mir-7160(0.57)	0.123302	0.421711
CellSpecific	Saos-2_osteosarcoma_treated_with_ascorbic_acid_and_BGP_to_induce_calcification_24hr	1	0.0945526	1.06389	0.618601	1	hsa-mir-873(1.109)	hsa-mir-1297(0.313),hsa-mir-3677(1.9),hsa-mir-3692(0.831),hsa-mir-3914-1(0.791),hsa-mir-3914-2(0.768),hsa-mir-4322(0.597),hsa-mir-548d-1(1.146),hsa-mir-548d-2(1.123),hsa-mir-548y(1.056),hsa-mir-578(0.992),hsa-mir-6879(1.106)	0.501096	1
CellSpecific	Skeletal_Muscle_Cells	1	0.0759507	0.854582	0.706212	1	hsa-mir-548ao(1.04)	hsa-mir-125b-1(2.648),hsa-mir-26a-2(2.901),hsa-mir-3919(1.121),hsa-mir-4789(1.021),hsa-mir-5191(0.744),hsa-mir-6132(1.071),hsa-mir-615(1.882),hsa-mir-6808(1.263)	0.406102	0.978018
CellSpecific	Skeletal_Muscle_Satellite_Cells	1	0.137668	1.54901	0.404171	1	hsa-mir-1-1(1.686)	hsa-mir-196a-2(2.72),hsa-mir-214(2.116),hsa-mir-3119-1(0.313),hsa-mir-3119-2(0.569),hsa-mir-3152(1.05),hsa-mir-328(2.173),hsa-mir-596(0.709),hsa-mir-6749(0.911)	0.406102	0.97901
CellSpecific	Skeletal_muscle_cells_differentiated_into_Myotubes_multinucleated	1	0.0330783	0.372191	0.912367	1	hsa-mir-548am(0.534)	hsa-mir-133a-1(1.557),hsa-mir-133a-2(1.536),hsa-mir-133b(1.377),hsa-mir-188(1.609),hsa-mir-206(2.022),hsa-mir-208b(0.734),hsa-mir-450a-1(1.703),hsa-mir-450a-2(1.702),hsa-mir-450b(1.957),hsa-mir-4795(0.958),hsa-mir-5700(0.465)	0.501096	1
CellSpecific	Smooth_Muscle_Cells_Brachiocephalic	1	0.0990756	1.11478	0.583711	1	hsa-mir-18b(1.327)	hsa-mir-136(2.119),hsa-mir-219b(1.258),hsa-mir-3120(0.768),hsa-mir-4291(0.313),hsa-mir-4508(0.373),hsa-mir-454(1.875),hsa-mir-4804(0.916),hsa-mir-5195(0.49),hsa-mir-6806(1.416),hsa-mir-6817(0.865),hsa-mir-937(1.673)	0.501096	1
CellSpecific	Smooth_Muscle_Cells_Umbilical_Artery	1	0.513286	5.7754	0.185528	0.528777	hsa-mir-2682(0.899)	hsa-mir-548ar(0.853)	0.109125	0.446455
CellSpecific	Trabecular_Meshwork_Cells	1	0.168111	1.89155	0.375783	0.947228	hsa-mir-3187(1.28)	hsa-mir-1285-1(0.917),hsa-mir-3160-1(0.796),hsa-mir-3160-2(0.799),hsa-mir-3680-1(1.156),hsa-mir-3680-2(1.051),hsa-mir-548ae-2(0.313),hsa-mir-6086(0.313),hsa-mir-6826(0.989)	0.406102	0.973088
CellSpecific	Tracheal_Epithelial_Cells	2	0.202653	2.28021	0.155155	0.45871	hsa-mir-138-2(1.336),hsa-mir-138-1(1.395)	hsa-mir-1307(3.015),hsa-mir-200c(3.675),hsa-mir-208a(0.653),hsa-mir-4633(0.766),hsa-mir-4714(1.31),hsa-mir-613(0.322),hsa-mir-6766(1.002)	0.0867513	0.376292
CellSpecific	Urothelial_Cells	2	0.123449	1.38902	0.3624	0.919344	hsa-mir-2116(1.318),hsa-mir-31(1.804)	hsa-mir-1293(1.144),hsa-mir-3192(1.019),hsa-mir-4436b-1(0.632),hsa-mir-4436b-2(0.647),hsa-mir-4446(1.312),hsa-mir-4633(0.766),hsa-mir-4640(1.232),hsa-mir-4743(0.982),hsa-mir-587(0.446),hsa-mir-651(1.587),hsa-mir-659(1.49),hsa-mir-6722(0.313),hsa-mir-6751(1.016),hsa-mir-6754(0.999),hsa-mir-6804(0.931),hsa-mir-6814(1.028),hsa-mir-6819(0.836),hsa-mir-6823(0.766),hsa-mir-6837(1.435),hsa-mir-6838(0.91…	0.414099	0.976501
CellSpecific	amniotic_membrane_cells	2	0.0594342	0.668742	0.874472	1	hsa-mir-149(2.48),hsa-mir-135b(2.05)	hsa-let-7f-2(3.29),hsa-mir-1185-1(1.2),hsa-mir-1185-2(1.08),hsa-mir-1247(2.111),hsa-mir-1277(1.467),hsa-mir-136(2.119),hsa-mir-144(2.236),hsa-mir-152(2.563),hsa-mir-203a(3.528),hsa-mir-210(2.865),hsa-mir-23a(3.276),hsa-mir-24-1(2.829),hsa-mir-24-2(2.836),hsa-mir-27a(2.951),hsa-mir-320d-1(1.314),hsa-mir-320d-2(1.292),hsa-mir-3606(0.826),hsa-mir-365a(2.343),hsa-mir-365b(2.342),hsa-mir-369(1.832),hs…	0.719	1
CellSpecific	chorionic_membrane_cells	13	0.241432	2.71654	3.93075e-05	0.000476703	hsa-mir-483(1.851),hsa-mir-522(1.522),hsa-mir-521-1(1.154),hsa-mir-516b-2(1.098),hsa-mir-516b-1(1.171),hsa-mir-521-2(1.025),hsa-mir-934(1.8),hsa-mir-519a-1(1.787),hsa-mir-519a-2(1.537),hsa-mir-1283-2(1.203),hsa-mir-1283-1(1.143),hsa-mir-516a-1(1.581),hsa-mir-516a-2(1.566)	hsa-mir-130a(2.283),hsa-mir-1323(1.085),hsa-mir-181a-2(3.055),hsa-mir-193b(2.413),hsa-mir-3202-1(0.91),hsa-mir-3202-2(0.898),hsa-mir-320b-1(1.558),hsa-mir-320b-2(1.643),hsa-mir-339(2.201),hsa-mir-3617(0.955),hsa-mir-3660(0.807),hsa-mir-3668(0.497),hsa-mir-3714(0.313),hsa-mir-378b(0.629),hsa-mir-4287(0.313),hsa-mir-4290(0.313),hsa-mir-4662b(0.864),hsa-mir-4708(0.766),hsa-mir-497(2.043),hsa-mir-512…	1.73234e-05	0.000564078
CellSpecific	iPS_derived_from_Dermal_Fibroblast_(cytosolic)	5	0.388073	4.36652	1.16062e-05	0.000160395	hsa-mir-17(2.842),hsa-mir-641(1.107),hsa-mir-20a(2.582),hsa-mir-561(1.159),hsa-mir-93(3.431)	hsa-mir-148a(4.177),hsa-mir-1973(0.313),hsa-mir-297(0.313),hsa-mir-302a(0.713),hsa-mir-302b(0.657),hsa-mir-302c(0.529),hsa-mir-302d(0.577),hsa-mir-3115(0.99),hsa-mir-3120(0.768),hsa-mir-4438(0.523),hsa-mir-4482(1.043),hsa-mir-4750(0.874),hsa-mir-4770(1.013),hsa-mir-4796(0.98),hsa-mir-5011(0.586),hsa-mir-5194(0.85),hsa-mir-548g(0.313),hsa-mir-6801(0.899),hsa-mir-6806(1.416)	0.00910702	0.0657975
CellSpecific	iPS_derived_from_Dermal_Fibroblast_(nuclear)	4	0.0772323	0.869002	0.703952	1	hsa-mir-942(1.713),hsa-mir-3187(1.28),hsa-mir-18a(1.912),hsa-mir-561(1.159)	hsa-mir-1244-1(0.63),hsa-mir-1244-2(0.563),hsa-mir-1244-3(0.313),hsa-mir-1244-4(0.459),hsa-mir-1256(0.999),hsa-mir-1264(0.722),hsa-mir-1270(1.578),hsa-mir-1288(1.317),hsa-mir-28(3.331),hsa-mir-302e(0.313),hsa-mir-3132(0.942),hsa-mir-3138(1.036),hsa-mir-3146(0.92),hsa-mir-3153(0.653),hsa-mir-3161(1.233),hsa-mir-3162(0.74),hsa-mir-3178(1.117),hsa-mir-3189(1.014),hsa-mir-331(2.118),hsa-mir-3664(1.42…	0.628206	1
CellSpecific	mesenchymal_stem_cells_(adipose_derived)_adipogenic_induction_day12	2	0.170138	1.91435	0.208963	0.582303	hsa-mir-224(2.191),hsa-mir-4488(0.701)	hsa-mir-145(3.026),hsa-mir-190a(1.664),hsa-mir-193a(2.713),hsa-mir-33b(1.818),hsa-mir-6071(0.313),hsa-mir-6133(0.313),hsa-mir-642a(1.69),hsa-mir-642b(0.936),hsa-mir-6500(0.677),hsa-mir-6715b(0.957)	0.142753	0.476579
CellSpecific	pineal_gland	6	0.142513	1.60352	0.0716902	0.247685	hsa-mir-129-2(1.57),hsa-mir-29c(3.119),hsa-mir-3200(1.712),hsa-mir-29b-2(2.677),hsa-mir-4697(0.957),hsa-mir-6516(1.271)	hsa-mir-124-1(1.195),hsa-mir-124-2(1.188),hsa-mir-124-3(1.19),hsa-mir-1250(1.116),hsa-mir-129-1(1.552),hsa-mir-1301(1.952),hsa-mir-139(2.168),hsa-mir-182(4.13),hsa-mir-183(3.81),hsa-mir-190a(1.664),hsa-mir-2110(1.55),hsa-mir-216b(0.984),hsa-mir-3064(1.258),hsa-mir-3125(0.904),hsa-mir-3127(1.825),hsa-mir-3149(0.906),hsa-mir-324(2.175),hsa-mir-328(2.173),hsa-mir-3926-1(1.325),hsa-mir-3926-2(1.38),h…	0.0672273	0.30438
CellSpecific	pituitary_gland	3	0.0785598	0.883939	0.681641	1	hsa-mir-135a-2(1.681),hsa-mir-135a-1(1.659),hsa-mir-95(1.626)	hsa-mir-1179(1.149),hsa-mir-1250(1.116),hsa-mir-127(2.886),hsa-mir-129-1(1.552),hsa-mir-132(2.27),hsa-mir-134(2.681),hsa-mir-195(2.162),hsa-mir-200b(2.852),hsa-mir-212(1.654),hsa-mir-323a(1.679),hsa-mir-323b(1.728),hsa-mir-324(2.175),hsa-mir-374c(1.398),hsa-mir-383(1.491),hsa-mir-432(1.751),hsa-mir-450a-1(1.703),hsa-mir-450a-2(1.702),hsa-mir-485(1.691),hsa-mir-487a(1.478),hsa-mir-487b(1.69),hsa-m…	0.360379	0.890457
CellSpecific	spinal_cord	3	0.0981055	1.10386	0.477031	1	hsa-mir-3622a(1.137),hsa-mir-138-2(1.336),hsa-mir-338(2.667)	hsa-let-7b(3.95),hsa-mir-1225(0.995),hsa-mir-125b-2(2.661),hsa-mir-219a-1(1.568),hsa-mir-219a-2(1.091),hsa-mir-2276(1.153),hsa-mir-23b(2.867),hsa-mir-3124(0.99),hsa-mir-3136(1.319),hsa-mir-3151(0.836),hsa-mir-3188(1.158),hsa-mir-330(2.094),hsa-mir-346(1.122),hsa-mir-3622b(0.943),hsa-mir-4525(1.072),hsa-mir-4641(0.882),hsa-mir-4646(0.966),hsa-mir-4649(1.201),hsa-mir-4711(0.758),hsa-mir-4723(0.975)…	0.422722	0.993878
Cluster	hsa-mir-1-1 cluster	1	0.523298	5.88805	0.0590988	0.212202	hsa-mir-1-1(1.686)	hsa-mir-133a-2(1.536)	0.109125	0.43816
Cluster	hsa-mir-1-2 cluster	1	0.521576	5.86867	0.058482	0.210305	hsa-mir-1-2(1.697)	hsa-mir-133a-1(1.557)	0.109125	0.430881
Cluster	hsa-mir-105-2 cluster	3	1	11.2518	7.81378e-07	1.45104e-05	hsa-mir-767(1.878),hsa-mir-105-2(1.952),hsa-mir-105-1(1.949)		0.000171742	0.00377991
Cluster	hsa-mir-106a cluster	2	0.255777	2.87795	0.0640212	0.227471	hsa-mir-106a(2.017),hsa-mir-18b(1.327)	hsa-mir-19b-2(2.266),hsa-mir-20b(2.155),hsa-mir-363(1.962),hsa-mir-92a-2(3.349)	0.0403349	0.204863
Cluster	hsa-mir-106b cluster	2	0.715898	8.05513	2.74807e-06	4.29748e-05	hsa-mir-25(3.612),hsa-mir-93(3.431)	hsa-mir-106b(2.795)	0.00901556	0.0689067
Cluster	hsa-mir-1250 cluster	1	0.41067	4.62078	0.030036	0.124383	hsa-mir-338(2.667)	hsa-mir-1250(1.116),hsa-mir-3065(2.224),hsa-mir-657(0.487)	0.206449	0.615721
Cluster	hsa-mir-1295b cluster	1	0.542409	6.10307	0.083011	0.277911	hsa-mir-1295a(1.416)	hsa-mir-1295b(1.194)	0.109125	0.440392
Cluster	hsa-mir-135a-1 cluster	1	0.372937	4.19622	0.106819	0.342658	hsa-mir-135a-1(1.659)	hsa-let-7g(2.79)	0.109125	0.441892
Cluster	hsa-mir-137 cluster	1	0.400516	4.50652	0.23529	0.645826	hsa-mir-2682(0.899)	hsa-mir-137(1.346)	0.109125	0.43449
Cluster	hsa-mir-138-2 cluster	1	0.684777	7.70497	0.0683491	0.23857	hsa-mir-138-2(1.336)	hsa-mir-6863(0.615)	0.109125	0.435219
Cluster	hsa-mir-17 cluster	5	0.848277	9.54464	3.2744e-12	4.86453e-10	hsa-mir-19a(2.092),hsa-mir-18a(1.912),hsa-mir-92a-1(3.379),hsa-mir-17(2.842),hsa-mir-20a(2.582)	hsa-mir-19b-1(2.291)	2.89712e-06	0.000153032
Cluster	hsa-mir-29b-2 cluster	2	1	11.2518	7.49754e-07	1.40328e-05	hsa-mir-29c(3.119),hsa-mir-29b-2(2.677)		0.00311968	0.0316901
Cluster	hsa-mir-301b cluster	1	0.573337	6.45107	0.0290548	0.121376	hsa-mir-130b(2.046)	hsa-mir-301b(1.523)	0.109125	0.430167
Cluster	hsa-mir-30a cluster	1	0.605911	6.81759	0.000849299	0.00703409	hsa-mir-30a(4.274)	hsa-mir-30c-2(2.78)	0.109125	0.438901
Cluster	hsa-mir-33a cluster	1	0.289317	3.25534	0.327652	0.847473	hsa-mir-378i(0.813)	hsa-mir-33a(1.997)	0.109125	0.437421
Cluster	hsa-mir-342 cluster	1	0.645995	7.26861	0.00689831	0.0384012	hsa-mir-342(2.752)	hsa-mir-151b(1.508)	0.109125	0.433039
Cluster	hsa-mir-3618 cluster	1	0.504867	5.68066	0.0508072	0.189888	hsa-mir-1306(1.841)	hsa-mir-3618(1.028),hsa-mir-6816(0.777)	0.15918	0.517607
Cluster	hsa-mir-3622a cluster	1	0.546816	6.15266	0.125986	0.387914	hsa-mir-3622a(1.137)	hsa-mir-3622b(0.943)	0.109125	0.432318
Cluster	hsa-mir-3929 cluster	1	0.70336	7.91406	0.0137565	0.0661929	hsa-mir-187(2.182)	hsa-mir-3929(0.92)	0.109125	0.435951
Cluster	hsa-mir-449c cluster	2	0.679941	7.65056	0.00242575	0.016569	hsa-mir-449c(1.394),hsa-mir-449a(1.871)	hsa-mir-449b(1.537)	0.00901556	0.0686859
Cluster	hsa-mir-452 cluster	2	1	11.2518	2.28485e-05	0.000293572	hsa-mir-452(2.208),hsa-mir-224(2.191)		0.00311968	0.0315553
Cluster	hsa-mir-4659a cluster	1	0.58556	6.58861	0.161077	0.472691	hsa-mir-4659a(0.927)	hsa-mir-4659b(0.656)	0.109125	0.439645
Cluster	hsa-mir-4686 cluster	1	0.718594	8.08548	0.0238775	0.10282	hsa-mir-483(1.851)	hsa-mir-4686(0.725)	0.109125	0.436685
Cluster	hsa-mir-4745 cluster	1	0.520374	5.85515	0.107442	0.343729	hsa-mir-3187(1.28)	hsa-mir-4745(1.18)	0.109125	0.433764
Cluster	hsa-mir-499a cluster	1	0.590941	6.64915	0.0932792	0.30625	hsa-mir-499a(1.246)	hsa-mir-499b(0.863)	0.109125	0.441141
Cluster	hsa-mir-512-1 cluster	11	0.247917	2.78951	0.000174593	0.00176599	hsa-mir-522(1.522),hsa-mir-521-1(1.154),hsa-mir-516b-2(1.098),hsa-mir-516b-1(1.171),hsa-mir-521-2(1.025),hsa-mir-519a-1(1.787),hsa-mir-519a-2(1.537),hsa-mir-1283-2(1.203),hsa-mir-1283-1(1.143),hsa-mir-516a-1(1.581),hsa-mir-516a-2(1.566)	hsa-mir-1323(1.085),hsa-mir-371a(0.904),hsa-mir-371b(0.9),hsa-mir-372(1.324),hsa-mir-373(1.0),hsa-mir-498(0.927),hsa-mir-512-1(1.385),hsa-mir-512-2(1.383),hsa-mir-515-1(1.081),hsa-mir-515-2(1.086),hsa-mir-517a(1.37),hsa-mir-517b(1.369),hsa-mir-517c(1.078),hsa-mir-518a-1(1.18),hsa-mir-518a-2(1.234),hsa-mir-518b(1.319),hsa-mir-518c(1.358),hsa-mir-518d(0.741),hsa-mir-518e(1.321),hsa-mir-518f(1.326),…	5.96837e-05	0.00159402
Cluster	hsa-mir-670 cluster	1	0.668609	7.52305	0.0452369	0.172875	hsa-mir-129-2(1.57)	hsa-mir-670(0.778)	0.109125	0.431598
Cluster	hsa-mir-873 cluster	1	0.532103	5.98712	0.129669	0.396685	hsa-mir-873(1.109)	hsa-mir-876(0.975)	0.109125	0.428745
Cluster	hsa-mir-9-3 cluster	1	0.747716	8.41315	0.00276464	0.0184077	hsa-mir-9-3(2.97)	hsa-mir-6766(1.002)	0.109125	0.429455
Cluster	hsa-mir-99b cluster	1	0.293051	3.29735	0.0582073	0.209952	hsa-mir-125a(2.929)	hsa-let-7e(2.971),hsa-mir-99b(4.096)	0.15918	0.5169
Environmental Factor (EF)	(-)-epigallocatechin gallate (EGCG)	2	0.282036	3.17341	0.0470508	0.179231	hsa-mir-1-1(1.686),hsa-mir-1-2(1.697)	hsa-mir-145(3.026),hsa-mir-155(2.722),hsa-mir-210(2.865)	0.0279004	0.154231
Environmental Factor (EF)	(2E,6E)-2,6-bis-(4-hydroxy-3-methoxybenzylidene)-cyclohexanone (BHMC)	1	0.598537	6.73462	0.000906596	0.00738006	hsa-mir-30a(4.274)	hsa-mir-3195(0.837),hsa-mir-6132(1.071),hsa-mir-6813(0.958)	0.206449	0.602123
Environmental Factor (EF)	1, 3, 4-tri-O-galloyl-6-O-caffeoyl-β-D-glucopyranose (BJA32515)	10	0.12192	1.37182	0.0562262	0.204357	hsa-mir-483(1.851),hsa-mir-106a(2.017),hsa-mir-18a(1.912),hsa-mir-320e(1.168),hsa-mir-92a-1(3.379),hsa-mir-492(1.008),hsa-mir-125a(2.929),hsa-mir-30a(4.274),hsa-mir-17(2.842),hsa-mir-25(3.612)	hsa-let-7a-1(3.635),hsa-let-7a-2(3.634),hsa-let-7a-3(3.637),hsa-mir-107(2.234),hsa-mir-10b(4.261),hsa-mir-133b(1.377),hsa-mir-134(2.681),hsa-mir-139(2.168),hsa-mir-144(2.236),hsa-mir-146a(2.437),hsa-mir-148b(2.53),hsa-mir-150(2.921),hsa-mir-181c(2.362),hsa-mir-182(4.13),hsa-mir-193a(2.713),hsa-mir-195(2.162),hsa-mir-196a-1(2.681),hsa-mir-196a-2(2.72),hsa-mir-197(2.651),hsa-mir-200a(2.927),hsa-mir…	0.036282	0.189544
Environmental Factor (EF)	1,25-dihydroxyvitamin D 3 (calcitriol)	4	0.167022	1.87929	0.0653042	0.230651	hsa-mir-483(1.851),hsa-mir-187(2.182),hsa-mir-1-1(1.686),hsa-mir-1-2(1.697)	hsa-mir-100(3.237),hsa-mir-122(1.276),hsa-mir-1247(2.111),hsa-mir-125b-1(2.648),hsa-mir-125b-2(2.661),hsa-mir-126(3.275),hsa-mir-1284(1.252),hsa-mir-16-1(2.663),hsa-mir-16-2(2.667),hsa-mir-217(2.019),hsa-mir-218-1(1.97),hsa-mir-218-2(1.956),hsa-mir-302c(0.529),hsa-mir-32(2.062),hsa-mir-498(0.927),hsa-mir-520c(1.104),hsa-mir-582(2.475),hsa-mir-675(2.151)	0.03127	0.168929
Environmental Factor (EF)	1-methyl-4-phenyl-1,2,3,6-tetrahydropyridine (MPTP)	1	0.105248	1.18423	0.539542	1	hsa-mir-129-2(1.57)	hsa-mir-1277(1.467),hsa-mir-129-1(1.552),hsa-mir-134(2.681),hsa-mir-144(2.236),hsa-mir-185(2.228),hsa-mir-205(3.189)	0.333038	0.834173
Environmental Factor (EF)	1-methyl-4-phenylpyridinium (MPP+)	10	0.259093	2.91526	1.19234e-06	2.13096e-05	hsa-mir-138-2(1.336),hsa-mir-138-1(1.395),hsa-mir-29c(3.119),hsa-mir-505(2.18),hsa-mir-9-1(2.969),hsa-mir-9-3(2.97),hsa-mir-9-2(2.969),hsa-mir-135b(2.05),hsa-mir-153-2(2.189),hsa-mir-153-1(1.584)	hsa-mir-100(3.237),hsa-mir-106b(2.795),hsa-mir-124-1(1.195),hsa-mir-124-2(1.188),hsa-mir-124-3(1.19),hsa-mir-125b-1(2.648),hsa-mir-125b-2(2.661),hsa-mir-1277(1.467),hsa-mir-1301(1.952),hsa-mir-134(2.681),hsa-mir-15b(2.568),hsa-mir-181a-1(2.952),hsa-mir-181a-2(3.055),hsa-mir-199a-1(3.14),hsa-mir-199a-2(3.292),hsa-mir-200a(2.927),hsa-mir-212(1.654),hsa-mir-214(2.116),hsa-mir-217(2.019),hsa-mir-34a(…	4.07925e-05	0.00115433
Environmental Factor (EF)	12-O-tetradecanoylphorbol-13-acetate (TPA)	1	0.0732551	0.824251	0.72394	1	hsa-mir-92a-1(3.379)	hsa-mir-142(3.246),hsa-mir-146a(2.437),hsa-mir-146b(2.836),hsa-mir-155(2.722),hsa-mir-181c(2.362),hsa-mir-199a-1(3.14),hsa-mir-199a-2(3.292),hsa-mir-21(4.735),hsa-mir-22(4.256),hsa-mir-221(2.386),hsa-mir-222(2.189),hsa-mir-26a-1(2.901),hsa-mir-26a-2(2.901),hsa-mir-92a-2(3.349)	0.581024	1
Environmental Factor (EF)	17beta-estradiol (E(2))	2	0.150859	1.69743	0.149107	0.444702	hsa-mir-29b-2(2.677),hsa-mir-17(2.842)	hsa-mir-107(2.234),hsa-mir-181a-1(2.952),hsa-mir-181a-2(3.055),hsa-mir-21(4.735),hsa-mir-23b(2.867),hsa-mir-26a-1(2.901),hsa-mir-26a-2(2.901),hsa-mir-29b-1(2.635),hsa-mir-424(2.451),hsa-mir-570(1.312),hsa-mir-618(1.381),hsa-mir-760(1.644)	0.183309	0.560059
Environmental Factor (EF)	2,3,5,4'-tetrahydroxystilbene-2-O-β-D-glucoside (TSG)	4	0.400112	4.50198	5.21593e-06	7.70078e-05	hsa-mir-9-1(2.969),hsa-mir-9-3(2.97),hsa-mir-9-2(2.969),hsa-mir-29b-2(2.677)	hsa-mir-145(3.026),hsa-mir-16-1(2.663),hsa-mir-16-2(2.667),hsa-mir-204(1.645),hsa-mir-21(4.735),hsa-mir-29b-1(2.635)	0.00151011	0.0201659
Environmental Factor (EF)	3β,16β,17α-trihydroxycholest-5-en-22-one 16-O-(2-O-4-methoxybenzoyl-β-D-xylopyranosyl)-(1→3)- (2-O-acetyl-α-L-arabinopyranoside) (OSW-1)	1	0.104154	1.17192	0.527828	1	hsa-mir-483(1.851)	hsa-mir-125b-1(2.648),hsa-mir-125b-2(2.661),hsa-mir-126(3.275),hsa-mir-1275(1.242),hsa-mir-1908(0.955),hsa-mir-208a(0.653),hsa-mir-210(2.865),hsa-mir-299(1.619)	0.406102	0.96627
Environmental Factor (EF)	4-HPR and EGCG	2	0.299372	3.36847	0.0035291	0.0225502	hsa-mir-92a-1(3.379),hsa-mir-93(3.431)	hsa-mir-106b(2.795),hsa-mir-34a(2.431),hsa-mir-7-1(2.125),hsa-mir-92a-2(3.349),hsa-mir-92b(2.408),hsa-mir-99a(2.831)	0.0699726	0.30973
Environmental Factor (EF)	4-hydroxynonenal (4-HNE)	2	0.243445	2.7392	0.0227559	0.0981685	hsa-mir-378a(2.605),hsa-mir-125a(2.929)	hsa-mir-181a-1(2.952),hsa-mir-199b(3.363),hsa-mir-202(1.374),hsa-mir-339(2.201),hsa-mir-451a(2.569),hsa-mir-454(1.875),hsa-mir-575(0.313),hsa-mir-660(2.095),hsa-mir-663a(0.457)	0.123302	0.419298
Environmental Factor (EF)	4-phenylbutyric acid and 5-aza-2-deoxycytidine	2	1	11.2518	0.000105208	0.00114715	hsa-mir-153-2(2.189),hsa-mir-153-1(1.584)		0.00311968	0.0299011
Environmental Factor (EF)	5-Aza-2'-deoxycytidine (5-Aza-dC, decitabine)	19	0.193443	2.17659	1.88787e-07	4.53279e-06	hsa-mir-483(1.851),hsa-mir-149(2.48),hsa-mir-129-2(1.57),hsa-mir-135a-1(1.659),hsa-mir-29c(3.119),hsa-mir-9-1(2.969),hsa-mir-9-3(2.97),hsa-mir-9-2(2.969),hsa-mir-492(1.008),hsa-mir-125a(2.929),hsa-mir-29b-2(2.677),hsa-mir-641(1.107),hsa-mir-1246(0.894),hsa-mir-196b(2.667),hsa-mir-31(1.804),hsa-mir-342(2.752),hsa-mir-449c(1.394),hsa-mir-375(3.899),hsa-mir-95(1.626)	hsa-let-7a-1(3.635),hsa-let-7a-2(3.634),hsa-let-7a-3(3.637),hsa-mir-103a-1(3.627),hsa-mir-103a-2(3.627),hsa-mir-107(2.234),hsa-mir-10b(4.261),hsa-mir-124-1(1.195),hsa-mir-124-2(1.188),hsa-mir-124-3(1.19),hsa-mir-1247(2.111),hsa-mir-127(2.886),hsa-mir-1286(0.896),hsa-mir-1287(2.127),hsa-mir-1290(0.613),hsa-mir-129-1(1.552),hsa-mir-140(2.84),hsa-mir-141(3.13),hsa-mir-143(4.088),hsa-mir-145(3.026),h…	2.08511e-07	2.15491e-05
Environmental Factor (EF)	5-Aza-2'-deoxycytidine (5-Aza-dC, decitabine) and suberoylanilide hydroxamic acid	4	0.575616	6.47671	1.69627e-07	4.20003e-06	hsa-mir-9-1(2.969),hsa-mir-9-3(2.97),hsa-mir-9-2(2.969),hsa-mir-95(1.626)	hsa-mir-139(2.168),hsa-mir-184(2.35),hsa-mir-642a(1.69),hsa-mir-891a(1.559)	0.000549505	0.00900809
Environmental Factor (EF)	5-Aza-CdR and/or PBA	4	0.0930733	1.04724	0.52308	1	hsa-mir-516b-2(1.098),hsa-mir-516b-1(1.171),hsa-mir-516a-1(1.581),hsa-mir-516a-2(1.566)	hsa-mir-126(3.275),hsa-mir-127(2.886),hsa-mir-132(2.27),hsa-mir-134(2.681),hsa-mir-139(2.168),hsa-mir-146a(2.437),hsa-mir-146b(2.836),hsa-mir-148a(4.177),hsa-mir-182(4.13),hsa-mir-183(3.81),hsa-mir-192(2.767),hsa-mir-193b(2.413),hsa-mir-205(3.189),hsa-mir-34a(2.431),hsa-mir-377(1.602),hsa-mir-494(1.493),hsa-mir-495(1.773),hsa-mir-498(0.927),hsa-mir-512-1(1.385),hsa-mir-512-2(1.383),hsa-mir-517a(1…	0.0538713	0.257133
Environmental Factor (EF)	5-aza-2'-deoxycytidine (5-Aza-CdR)	10	0.199871	2.2489	3.39792e-05	0.000416332	hsa-mir-149(2.48),hsa-mir-138-2(1.336),hsa-mir-138-1(1.395),hsa-mir-125a(2.929),hsa-mir-30a(4.274),hsa-mir-29b-2(2.677),hsa-mir-1246(0.894),hsa-mir-342(2.752),hsa-mir-10a(4.015),hsa-mir-93(3.431)	hsa-let-7c(3.175),hsa-let-7f-1(3.286),hsa-let-7f-2(3.29),hsa-let-7g(2.79),hsa-let-7i(2.749),hsa-mir-1207(0.552),hsa-mir-1228(1.433),hsa-mir-1231(0.832),hsa-mir-125b-1(2.648),hsa-mir-125b-2(2.661),hsa-mir-1275(1.242),hsa-mir-132(2.27),hsa-mir-141(3.13),hsa-mir-146b(2.836),hsa-mir-155(2.722),hsa-mir-15a(2.436),hsa-mir-181a-1(2.952),hsa-mir-181a-2(3.055),hsa-mir-181b-1(2.531),hsa-mir-181b-2(2.505),h…	0.00043151	0.00727445
Environmental Factor (EF)	5-aza-2'-deoxycytidine (5-Aza-CdR) and/or phenylbutyric acid (PBA)	4	0.111916	1.25926	0.353948	0.905634	hsa-mir-516b-2(1.098),hsa-mir-516b-1(1.171),hsa-mir-516a-1(1.581),hsa-mir-516a-2(1.566)	hsa-mir-126(3.275),hsa-mir-127(2.886),hsa-mir-132(2.27),hsa-mir-134(2.681),hsa-mir-139(2.168),hsa-mir-146a(2.437),hsa-mir-146b(2.836),hsa-mir-182(4.13),hsa-mir-183(3.81),hsa-mir-192(2.767),hsa-mir-193b(2.413),hsa-mir-377(1.602),hsa-mir-494(1.493),hsa-mir-495(1.773),hsa-mir-498(0.927),hsa-mir-512-1(1.385),hsa-mir-512-2(1.383),hsa-mir-517a(1.37),hsa-mir-517b(1.369)	0.0362659	0.189877
Environmental Factor (EF)	5-aza-2'-deoxycytidine (5-Aza-dC) and trichostatin A (TSA)	3	0.278659	3.13541	0.0075433	0.0410307	hsa-mir-129-2(1.57),hsa-mir-196b(2.667),hsa-mir-135b(2.05)	hsa-mir-124-1(1.195),hsa-mir-124-2(1.188),hsa-mir-124-3(1.19),hsa-mir-127(2.886),hsa-mir-129-1(1.552),hsa-mir-137(1.346),hsa-mir-214(2.116),hsa-mir-219a-2(1.091),hsa-mir-34b(1.6),hsa-mir-409(2.112)	0.0325096	0.172875
Environmental Factor (EF)	5-fluorouracil (5-FU)	14	0.131466	1.47923	0.00930034	0.0480585	hsa-mir-483(1.851),hsa-mir-149(2.48),hsa-mir-455(2.605),hsa-mir-19a(2.092),hsa-mir-106a(2.017),hsa-mir-130b(2.046),hsa-mir-30a(4.274),hsa-mir-25(3.612),hsa-mir-196b(2.667),hsa-mir-224(2.191),hsa-mir-31(1.804),hsa-mir-135b(2.05),hsa-mir-551a(1.297),hsa-mir-342(2.752)	hsa-let-7c(3.175),hsa-let-7e(2.971),hsa-let-7g(2.79),hsa-mir-10b(4.261),hsa-mir-122(1.276),hsa-mir-1224(1.502),hsa-mir-1229(1.388),hsa-mir-1238(0.834),hsa-mir-124-1(1.195),hsa-mir-124-2(1.188),hsa-mir-124-3(1.19),hsa-mir-125b-1(2.648),hsa-mir-125b-2(2.661),hsa-mir-1286(0.896),hsa-mir-132(2.27),hsa-mir-133a-1(1.557),hsa-mir-133a-2(1.536),hsa-mir-133b(1.377),hsa-mir-141(3.13),hsa-mir-145(3.026),hsa…	0.00483432	0.0407489
Environmental Factor (EF)	5-fluorouracil (5-FU) and oxaliplatin (L-OHP)	2	0.378654	4.26054	0.000764977	0.00642527	hsa-mir-92a-1(3.379),hsa-mir-93(3.431)	hsa-mir-191(2.987),hsa-mir-197(2.651),hsa-mir-222(2.189),hsa-mir-92a-2(3.349)	0.0403349	0.196871
Environmental Factor (EF)	5-fluorouracil/cisplatin (CDDP-CRTX)	2	0.269267	3.02973	0.0205359	0.0905638	hsa-mir-187(2.182),hsa-mir-342(2.752)	hsa-mir-125b-1(2.648),hsa-mir-125b-2(2.661),hsa-mir-146a(2.437),hsa-mir-150(2.921),hsa-mir-155(2.722)	0.0544329	0.254199
Environmental Factor (EF)	5-fluorouracil/mitomycin C (MMC-CRTX)	1	0.156219	1.75775	0.312637	0.817535	hsa-mir-130b(2.046)	hsa-mir-200b(2.852),hsa-mir-27b(2.803),hsa-mir-451a(2.569),hsa-mir-532(2.829)	0.251087	0.690779
Environmental Factor (EF)	AR-42	1	0.504034	5.67129	0.0167217	0.0765848	hsa-mir-29b-2(2.677)	hsa-mir-29b-1(2.635)	0.109125	0.393016
Environmental Factor (EF)	AZD6244	1	0.329502	3.70749	0.0292786	0.122097	hsa-mir-92a-1(3.379)	hsa-mir-203a(3.528),hsa-mir-92a-2(3.349)	0.15918	0.501154
Environmental Factor (EF)	Ag–TiO2 photocatalyst particles	2	0.20547	2.31191	0.0876703	0.290645	hsa-mir-224(2.191),hsa-mir-31(1.804)	hsa-let-7e(2.971),hsa-mir-15a(2.436),hsa-mir-186(2.633),hsa-mir-26b(2.85),hsa-mir-451a(2.569),hsa-mir-590(1.988)	0.0699726	0.310888
Environmental Factor (EF)	Arsenic	3	0.237176	2.66866	0.00492281	0.0298508	hsa-mir-9-1(2.969),hsa-mir-9-3(2.97),hsa-mir-9-2(2.969)	hsa-mir-125b-1(2.648),hsa-mir-125b-2(2.661),hsa-mir-128-1(2.294),hsa-mir-128-2(2.199),hsa-mir-200b(2.852),hsa-mir-21(4.735),hsa-mir-22(4.256),hsa-mir-221(2.386),hsa-mir-222(2.189),hsa-mir-34a(2.431)	0.0325096	0.173263
Environmental Factor (EF)	As2O3	2	1	11.2518	0.000105208	0.00114192	hsa-mir-153-2(2.189),hsa-mir-153-1(1.584)		0.00311968	0.0291948
Environmental Factor (EF)	BAY11-7082	2	0.180663	2.03278	0.0358307	0.143625	hsa-mir-30a(4.274),hsa-mir-375(3.899)	hsa-mir-127(2.886),hsa-mir-155(2.722),hsa-mir-192(2.767),hsa-mir-195(2.162),hsa-mir-196a-1(2.681),hsa-mir-196a-2(2.72),hsa-mir-206(2.022),hsa-mir-20b(2.155),hsa-mir-21(4.735),hsa-mir-216a(1.351),hsa-mir-23b(2.867),hsa-mir-34a(2.431),hsa-mir-451a(2.569),hsa-mir-488(1.208),hsa-mir-502(1.79)	0.246563	0.687082
Environmental Factor (EF)	Benzo(a)pyrene (BaP)	9	0.267606	3.01105	9.42913e-07	1.69796e-05	hsa-mir-483(1.851),hsa-mir-129-2(1.57),hsa-mir-106a(2.017),hsa-mir-320e(1.168),hsa-mir-92a-1(3.379),hsa-mir-29b-2(2.677),hsa-mir-17(2.842),hsa-mir-20a(2.582),hsa-mir-10a(4.015)	hsa-let-7a-1(3.635),hsa-let-7a-2(3.634),hsa-let-7a-3(3.637),hsa-mir-106b(2.795),hsa-mir-126(3.275),hsa-mir-129-1(1.552),hsa-mir-142(3.246),hsa-mir-152(2.563),hsa-mir-190a(1.664),hsa-mir-21(4.735),hsa-mir-211(1.083),hsa-mir-29b-1(2.635),hsa-mir-30c-1(2.746),hsa-mir-320a(2.763),hsa-mir-320b-1(1.558),hsa-mir-320b-2(1.643),hsa-mir-320c-1(1.311),hsa-mir-320c-2(1.251),hsa-mir-320d-1(1.314),hsa-mir-320d…	0.000101919	0.00255011
Environmental Factor (EF)	Bone morphogenetic protein 1 (BMP1)	1	0.504034	5.67129	0.0167217	0.075854	hsa-mir-29b-2(2.677)	hsa-mir-29b-1(2.635)	0.109125	0.384853
Environmental Factor (EF)	Bu-Shen-Huo-Xue-Fang (BSHXF)	1	0.146343	1.64662	0.360388	0.916195	hsa-mir-483(1.851)	hsa-mir-133b(1.377),hsa-mir-146b(2.836),hsa-mir-2113(0.758),hsa-mir-23c(1.104),hsa-mir-337(2.106),hsa-mir-4275(0.313),hsa-mir-548aa-1(0.313),hsa-mir-548aa-2(0.313),hsa-mir-601(0.428),hsa-mir-636(1.246)	0.471234	1
Environmental Factor (EF)	CK2 inhibitor TBB (4,5,6,7-tetrabromobenzotriazole)	1	0.117446	1.32148	0.402943	1	hsa-mir-125a(2.929)	hsa-mir-125b-1(2.648),hsa-mir-125b-2(2.661),hsa-mir-145(3.026),hsa-mir-205(3.189),hsa-mir-21(4.735),hsa-mir-27a(2.951),hsa-mir-27b(2.803)	0.370618	0.900777
Environmental Factor (EF)	CagA	2	1	11.2518	1.86681e-06	3.12494e-05	hsa-mir-17(2.842),hsa-mir-20a(2.582)		0.00311968	0.0296619
Environmental Factor (EF)	Chronic oxidative stress	1	0.504034	5.67129	0.0167217	0.075999	hsa-mir-29b-2(2.677)	hsa-mir-29b-1(2.635)	0.109125	0.385998
Environmental Factor (EF)	CoCl2	2	0.107628	1.211	0.418815	1	hsa-mir-129-2(1.57),hsa-mir-455(2.605)	hsa-mir-124-1(1.195),hsa-mir-124-2(1.188),hsa-mir-124-3(1.19),hsa-mir-129-1(1.552),hsa-mir-142(3.246),hsa-mir-145(3.026),hsa-mir-146a(2.437),hsa-mir-20b(2.155),hsa-mir-21(4.735),hsa-mir-210(2.865),hsa-mir-222(2.189),hsa-mir-27a(2.951),hsa-mir-424(2.451),hsa-mir-526b(1.575),hsa-mir-558(0.313),hsa-mir-655(1.556)	0.267911	0.717146
Environmental Factor (EF)	Curcumin (Cur)	16	0.151623	1.70603	0.000219369	0.00216366	hsa-mir-129-2(1.57),hsa-mir-19a(2.092),hsa-mir-138-2(1.336),hsa-mir-138-1(1.395),hsa-mir-92a-1(3.379),hsa-mir-9-1(2.969),hsa-mir-9-3(2.97),hsa-mir-9-2(2.969),hsa-mir-125a(2.929),hsa-mir-29b-2(2.677),hsa-mir-17(2.842),hsa-mir-1246(0.894),hsa-mir-25(3.612),hsa-mir-196b(2.667),hsa-mir-20a(2.582),hsa-mir-93(3.431)	hsa-let-7a-1(3.635),hsa-let-7a-2(3.634),hsa-let-7a-3(3.637),hsa-let-7b(3.95),hsa-let-7c(3.175),hsa-mir-101-1(3.41),hsa-mir-101-2(3.412),hsa-mir-122(1.276),hsa-mir-1244-1(0.63),hsa-mir-1244-2(0.563),hsa-mir-1244-3(0.313),hsa-mir-1244-4(0.459),hsa-mir-1247(2.111),hsa-mir-125b-1(2.648),hsa-mir-125b-2(2.661),hsa-mir-126(3.275),hsa-mir-1275(1.242),hsa-mir-1276(1.157),hsa-mir-129-1(1.552),hsa-mir-130a(…	0.000254787	0.00469479
Environmental Factor (EF)	Docetaxel	7	0.161275	1.81463	0.00783127	0.0422107	hsa-mir-129-2(1.57),hsa-mir-138-2(1.336),hsa-mir-138-1(1.395),hsa-mir-125a(2.929),hsa-mir-30a(4.274),hsa-mir-20a(2.582),hsa-mir-375(3.899)	hsa-mir-100(3.237),hsa-mir-101-1(3.41),hsa-mir-101-2(3.412),hsa-mir-122(1.276),hsa-mir-126(3.275),hsa-mir-129-1(1.552),hsa-mir-130a(2.283),hsa-mir-141(3.13),hsa-mir-145(3.026),hsa-mir-16-1(2.663),hsa-mir-16-2(2.667),hsa-mir-181b-1(2.531),hsa-mir-181b-2(2.505),hsa-mir-181d(2.051),hsa-mir-192(2.767),hsa-mir-193a(2.713),hsa-mir-194-1(2.311),hsa-mir-194-2(2.337),hsa-mir-195(2.162),hsa-mir-197(2.651),…	0.0110439	0.0781291
Environmental Factor (EF)	E2+ICI-182780	1	0.196813	2.2145	0.175449	0.506118	hsa-mir-20a(2.582)	hsa-mir-21(4.735),hsa-mir-26a-1(2.901),hsa-mir-26a-2(2.901)	0.206449	0.583508
Environmental Factor (EF)	E2F transcription factor 1 (E2F1)	1	0.548999	6.17722	0.041347	0.161382	hsa-mir-449a(1.871)	hsa-mir-449b(1.537)	0.109125	0.410428
Environmental Factor (EF)	Epigallocatechin gallate (EGCG)	11	0.259727	2.9224	8.32011e-08	2.24738e-06	hsa-mir-129-2(1.57),hsa-mir-19a(2.092),hsa-mir-18b(1.327),hsa-mir-18a(1.912),hsa-mir-320e(1.168),hsa-mir-125a(2.929),hsa-mir-29b-2(2.677),hsa-mir-25(3.612),hsa-mir-20a(2.582),hsa-mir-10a(4.015),hsa-mir-93(3.431)	hsa-let-7a-1(3.635),hsa-let-7a-2(3.634),hsa-let-7a-3(3.637),hsa-mir-125b-1(2.648),hsa-mir-125b-2(2.661),hsa-mir-129-1(1.552),hsa-mir-140(2.84),hsa-mir-145(3.026),hsa-mir-15b(2.568),hsa-mir-16-1(2.663),hsa-mir-16-2(2.667),hsa-mir-181d(2.051),hsa-mir-21(4.735),hsa-mir-210(2.865),hsa-mir-221(2.386),hsa-mir-26b(2.85),hsa-mir-296(1.717),hsa-mir-29b-1(2.635),hsa-mir-30b(2.769),hsa-mir-320a(2.763),hsa-m…	2.05504e-05	0.000634393
Environmental Factor (EF)	Estradiol (E2)	8	0.109865	1.23618	0.189262	0.534931	hsa-mir-9-1(2.969),hsa-mir-9-3(2.97),hsa-mir-9-2(2.969),hsa-mir-17(2.842),hsa-mir-1-1(1.686),hsa-mir-1-2(1.697),hsa-mir-153-2(2.189),hsa-mir-153-1(1.584)	hsa-let-7a-1(3.635),hsa-let-7a-2(3.634),hsa-let-7a-3(3.637),hsa-let-7b(3.95),hsa-let-7c(3.175),hsa-let-7d(2.776),hsa-let-7e(2.971),hsa-let-7f-1(3.286),hsa-let-7f-2(3.29),hsa-let-7g(2.79),hsa-let-7i(2.749),hsa-mir-103a-1(3.627),hsa-mir-103a-2(3.627),hsa-mir-103b-1(0.444),hsa-mir-103b-2(0.313),hsa-mir-107(2.234),hsa-mir-10b(4.261),hsa-mir-124-1(1.195),hsa-mir-124-2(1.188),hsa-mir-124-3(1.19),hsa-mi…	0.0549878	0.253798
Environmental Factor (EF)	Ethanol	3	0.473228	5.32467	1.34565e-05	0.000180712	hsa-mir-9-1(2.969),hsa-mir-9-3(2.97),hsa-mir-9-2(2.969)	hsa-mir-140(2.84),hsa-mir-21(4.735),hsa-mir-335(2.341)	0.00303145	0.0324584
Environmental Factor (EF)	Fatty acid	1	0.314967	3.54395	0.062394	0.222355	hsa-mir-378a(2.605)	hsa-mir-24-1(2.829),hsa-mir-24-2(2.836)	0.15918	0.49917
Environmental Factor (EF)	GSK1059615	3	1	11.2518	3.59193e-10	1.89734e-08	hsa-mir-9-1(2.969),hsa-mir-9-3(2.97),hsa-mir-9-2(2.969)		0.000171742	0.00351923
Environmental Factor (EF)	H2O2	12	0.11932	1.34257	0.0423877	0.164097	hsa-mir-455(2.605),hsa-mir-18b(1.327),hsa-mir-3200(1.712),hsa-mir-92a-1(3.379),hsa-mir-125a(2.929),hsa-mir-29b-2(2.677),hsa-mir-17(2.842),hsa-mir-25(3.612),hsa-mir-1-1(1.686),hsa-mir-1-2(1.697),hsa-mir-10a(4.015),hsa-mir-93(3.431)	hsa-let-7b(3.95),hsa-let-7c(3.175),hsa-let-7d(2.776),hsa-let-7e(2.971),hsa-mir-101-1(3.41),hsa-mir-101-2(3.412),hsa-mir-103a-1(3.627),hsa-mir-103a-2(3.627),hsa-mir-106b(2.795),hsa-mir-122(1.276),hsa-mir-1237(1.003),hsa-mir-1238(0.834),hsa-mir-124-1(1.195),hsa-mir-124-2(1.188),hsa-mir-124-3(1.19),hsa-mir-1247(2.111),hsa-mir-125b-1(2.648),hsa-mir-125b-2(2.661),hsa-mir-126(3.275),hsa-mir-128-1(2.294…	0.0382372	0.198884
Environmental Factor (EF)	H2O2, angiotensin II (AngII) and oxidized low-density lipoprotein (ox-LDL)	1	0.502279	5.65154	0.00683594	0.0383232	hsa-mir-92a-1(3.379)	hsa-mir-92a-2(3.349)	0.109125	0.387729
Environmental Factor (EF)	HCV	1	0.330564	3.71944	0.0526734	0.195023	hsa-mir-196b(2.667)	hsa-mir-196a-1(2.681),hsa-mir-196a-2(2.72)	0.15918	0.505844
Environmental Factor (EF)	HTLV-1	2	1	11.2518	0.000164728	0.00167333	hsa-mir-149(2.48),hsa-mir-873(1.109)		0.00311968	0.0295438
Environmental Factor (EF)	Hypoxia	34	0.164921	1.85566	1.51216e-10	1.12325e-08	hsa-mir-483(1.851),hsa-mir-452(2.208),hsa-mir-455(2.605),hsa-mir-521-1(1.154),hsa-mir-19a(2.092),hsa-mir-138-2(1.336),hsa-mir-138-1(1.395),hsa-mir-106a(2.017),hsa-mir-18a(1.912),hsa-mir-130b(2.046),hsa-mir-92a-1(3.379),hsa-mir-9-1(2.969),hsa-mir-9-3(2.97),hsa-mir-9-2(2.969),hsa-mir-125a(2.929),hsa-mir-30a(4.274),hsa-mir-29b-2(2.677),hsa-mir-17(2.842),hsa-mir-521-2(1.025),hsa-mir-1246(0.894),hsa-m…	hsa-let-7a-1(3.635),hsa-let-7a-2(3.634),hsa-let-7a-3(3.637),hsa-let-7b(3.95),hsa-let-7c(3.175),hsa-let-7d(2.776),hsa-let-7e(2.971),hsa-let-7f-1(3.286),hsa-let-7f-2(3.29),hsa-let-7g(2.79),hsa-let-7i(2.749),hsa-mir-100(3.237),hsa-mir-101-1(3.41),hsa-mir-101-2(3.412),hsa-mir-103a-1(3.627),hsa-mir-103a-2(3.627),hsa-mir-103b-1(0.444),hsa-mir-103b-2(0.313),hsa-mir-106b(2.795),hsa-mir-107(2.234),hsa-mir…	3.07207e-09	5.21594e-07
Environmental Factor (EF)	ICI-182780 (Fulvestrant)	1	0.196813	2.2145	0.175449	0.506733	hsa-mir-20a(2.582)	hsa-mir-21(4.735),hsa-mir-26a-1(2.901),hsa-mir-26a-2(2.901)	0.206449	0.598451
Environmental Factor (EF)	IFN-α	2	0.132201	1.48749	0.307605	0.807929	hsa-mir-1-1(1.686),hsa-mir-1-2(1.697)	hsa-let-7g(2.79),hsa-let-7i(2.749),hsa-mir-122(1.276),hsa-mir-128-1(2.294),hsa-mir-128-2(2.199),hsa-mir-155(2.722),hsa-mir-221(2.386),hsa-mir-296(1.717),hsa-mir-30e(3.689),hsa-mir-422a(0.387)	0.142753	0.469978
Environmental Factor (EF)	IFN-β	4	0.248358	2.79447	0.00721834	0.0398097	hsa-mir-129-2(1.57),hsa-mir-1-1(1.686),hsa-mir-1-2(1.697),hsa-mir-20a(2.582)	hsa-mir-129-1(1.552),hsa-mir-143(4.088),hsa-mir-145(3.026),hsa-mir-155(2.722),hsa-mir-185(2.228),hsa-mir-26a-1(2.901),hsa-mir-26a-2(2.901),hsa-mir-431(1.879),hsa-mir-504(1.511)	0.00451016	0.0381518
Environmental Factor (EF)	IFN-γ	8	0.23603	2.65576	1.02639e-05	0.000145222	hsa-mir-455(2.605),hsa-mir-29c(3.119),hsa-mir-187(2.182),hsa-mir-30a(4.274),hsa-mir-29b-2(2.677),hsa-mir-196b(2.667),hsa-mir-31(1.804),hsa-mir-20a(2.582)	hsa-let-7c(3.175),hsa-mir-1182(0.479),hsa-mir-122(1.276),hsa-mir-127(2.886),hsa-mir-137(1.346),hsa-mir-139(2.168),hsa-mir-142(3.246),hsa-mir-146a(2.437),hsa-mir-146b(2.836),hsa-mir-155(2.722),hsa-mir-181a-1(2.952),hsa-mir-181a-2(3.055),hsa-mir-1972-1(0.48),hsa-mir-1972-2(0.435),hsa-mir-1973(0.313),hsa-mir-199a-1(3.14),hsa-mir-199a-2(3.292),hsa-mir-21(4.735),hsa-mir-214(2.116),hsa-mir-22(4.256),hs…	0.00283179	0.0311628
Environmental Factor (EF)	IFNa-2b/ribavirin	1	0.0971355	1.09295	0.562146	1	hsa-mir-18a(1.912)	hsa-mir-143(4.088),hsa-mir-145(3.026),hsa-mir-148a(4.177),hsa-mir-27b(2.803),hsa-mir-34b(1.6),hsa-mir-652(2.077)	0.333038	0.828065
Environmental Factor (EF)	IL-10	1	0.215081	2.42004	0.17955	0.514826	hsa-mir-187(2.182)	hsa-mir-146a(2.437),hsa-mir-155(2.722),hsa-mir-27b(2.803)	0.206449	0.601385
Environmental Factor (EF)	IL-13	4	0.222941	2.50849	0.00680897	0.0387199	hsa-mir-1-1(1.686),hsa-mir-1-2(1.697),hsa-mir-449a(1.871),hsa-mir-375(3.899)	hsa-mir-133a-1(1.557),hsa-mir-133a-2(1.536),hsa-mir-143(4.088),hsa-mir-15a(2.436),hsa-mir-16-1(2.663),hsa-mir-16-2(2.667),hsa-mir-210(2.865),hsa-mir-218-1(1.97),hsa-mir-218-2(1.956),hsa-mir-34a(2.431),hsa-mir-424(2.451),hsa-mir-498(0.927),hsa-mir-503(1.949),hsa-mir-92b(2.408)	0.0155382	0.102881
Environmental Factor (EF)	IL-17A	1	0.231208	2.6015	0.158172	0.465315	hsa-mir-187(2.182)	hsa-mir-133a-1(1.557),hsa-mir-133a-2(1.536),hsa-mir-146a(2.437),hsa-mir-215(1.724)	0.251087	0.686804
Environmental Factor (EF)	IL-1β	20	0.206094	2.31893	6.54895e-11	6.48619e-09	hsa-mir-149(2.48),hsa-mir-455(2.605),hsa-mir-138-2(1.336),hsa-mir-138-1(1.395),hsa-mir-106a(2.017),hsa-mir-29c(3.119),hsa-mir-187(2.182),hsa-mir-92a-1(3.379),hsa-mir-9-1(2.969),hsa-mir-9-3(2.97),hsa-mir-9-2(2.969),hsa-mir-378a(2.605),hsa-mir-125a(2.929),hsa-mir-30a(4.274),hsa-mir-29b-2(2.677),hsa-mir-17(2.842),hsa-mir-25(3.612),hsa-mir-449a(1.871),hsa-mir-10a(4.015),hsa-mir-93(3.431)	hsa-let-7d(2.776),hsa-let-7e(2.971),hsa-let-7f-1(3.286),hsa-let-7f-2(3.29),hsa-mir-100(3.237),hsa-mir-101-1(3.41),hsa-mir-101-2(3.412),hsa-mir-103a-1(3.627),hsa-mir-103a-2(3.627),hsa-mir-1193(0.752),hsa-mir-125b-1(2.648),hsa-mir-125b-2(2.661),hsa-mir-126(3.275),hsa-mir-1277(1.467),hsa-mir-128-1(2.294),hsa-mir-128-2(2.199),hsa-mir-140(2.84),hsa-mir-141(3.13),hsa-mir-142(3.246),hsa-mir-143(4.088),h…	1.41933e-06	8.43436e-05
Environmental Factor (EF)	IL-1β and IFN-γ	1	0.255476	2.87457	0.109086	0.347583	hsa-mir-149(2.48)	hsa-mir-211(1.083),hsa-mir-23a(3.276),hsa-mir-23b(2.867)	0.206449	0.592669
Environmental Factor (EF)	IL-1β and forskolin (Fsk)	1	0.381365	4.29104	0.162665	0.476175	hsa-mir-499a(1.246)	hsa-mir-206(2.022)	0.109125	0.40278
Environmental Factor (EF)	IL-22	2	0.166498	1.8734	0.129379	0.396307	hsa-mir-187(2.182),hsa-mir-20a(2.582)	hsa-let-7a-1(3.635),hsa-let-7a-2(3.634),hsa-let-7a-3(3.637),hsa-mir-122(1.276),hsa-mir-184(2.35),hsa-mir-194-1(2.311),hsa-mir-194-2(2.337),hsa-mir-215(1.724),hsa-mir-548a-1(0.487),hsa-mir-548a-2(0.522),hsa-mir-548a-3(0.912),hsa-mir-6731(1.021)	0.183309	0.560779
Environmental Factor (EF)	IL-23	1	0.597175	6.71929	0.00245082	0.0166923	hsa-mir-25(3.612)	hsa-mir-15a(2.436)	0.109125	0.397229
Environmental Factor (EF)	IL-6	8	0.36434	4.09948	1.00084e-08	3.71716e-07	hsa-mir-149(2.48),hsa-mir-19a(2.092),hsa-mir-106a(2.017),hsa-mir-187(2.182),hsa-mir-378a(2.605),hsa-mir-17(2.842),hsa-mir-31(1.804),hsa-mir-10a(4.015)	hsa-let-7d(2.776),hsa-let-7g(2.79),hsa-mir-146b(2.836),hsa-mir-15a(2.436),hsa-mir-16-1(2.663),hsa-mir-16-2(2.667),hsa-mir-212(1.654),hsa-mir-214(2.116),hsa-mir-215(1.724),hsa-mir-223(2.396),hsa-mir-24-1(2.829),hsa-mir-24-2(2.836),hsa-mir-27b(2.803),hsa-mir-34a(2.431)	1.23672e-05	0.000419955
Environmental Factor (EF)	IL-6 and TNF-α	1	0.479002	5.38963	0.00276795	0.0183783	hsa-mir-30a(4.274)	hsa-mir-194-1(2.311),hsa-mir-194-2(2.337)	0.15918	0.502485
Environmental Factor (EF)	IL-8	1	0.293597	3.30349	0.136496	0.413312	hsa-mir-31(1.804)	hsa-mir-183(3.81),hsa-mir-302c(0.529)	0.15918	0.503153
Environmental Factor (EF)	Imatinib	9	0.173543	1.95267	0.0013745	0.0103066	hsa-mir-138-2(1.336),hsa-mir-138-1(1.395),hsa-mir-29c(3.119),hsa-mir-30a(4.274),hsa-mir-17(2.842),hsa-mir-196b(2.667),hsa-mir-224(2.191),hsa-mir-153-2(2.189),hsa-mir-153-1(1.584)	hsa-mir-100(3.237),hsa-mir-126(3.275),hsa-mir-130a(2.283),hsa-mir-134(2.681),hsa-mir-141(3.13),hsa-mir-142(3.246),hsa-mir-155(2.722),hsa-mir-15a(2.436),hsa-mir-181a-1(2.952),hsa-mir-181a-2(3.055),hsa-mir-181b-1(2.531),hsa-mir-181b-2(2.505),hsa-mir-181c(2.362),hsa-mir-181d(2.051),hsa-mir-183(3.81),hsa-mir-191(2.987),hsa-mir-199a-1(3.14),hsa-mir-199a-2(3.292),hsa-mir-199b(3.363),hsa-mir-203a(3.528)…	0.00087798	0.0128825
Environmental Factor (EF)	Imatinib mesylate	1	0.227686	2.56188	0.0557144	0.203118	hsa-mir-30a(4.274)	hsa-mir-142(3.246),hsa-mir-146a(2.437),hsa-mir-148b(2.53),hsa-mir-150(2.921),hsa-mir-199b(3.363)	0.293237	0.757635
Environmental Factor (EF)	Indoxyl sulfate (IS)	1	0.210022	2.36313	0.147525	0.441646	hsa-mir-29b-2(2.677)	hsa-mir-130a(2.283),hsa-mir-155(2.722),hsa-mir-29b-1(2.635),hsa-mir-34a(2.431)	0.251087	0.687595
Environmental Factor (EF)	Insulin	3	0.164686	1.85302	0.0908991	0.299677	hsa-mir-125a(2.929),hsa-mir-1-1(1.686),hsa-mir-1-2(1.697)	hsa-mir-128-1(2.294),hsa-mir-128-2(2.199),hsa-mir-133a-1(1.557),hsa-mir-133a-2(1.536),hsa-mir-140(2.84),hsa-mir-143(4.088),hsa-mir-145(3.026),hsa-mir-27a(2.951),hsa-mir-27b(2.803),hsa-mir-29a(3.374),hsa-mir-593(0.556),hsa-mir-613(0.322),hsa-mir-760(1.644),hsa-mir-99a(2.831)	0.0657385	0.298207
Environmental Factor (EF)	Isoflavone	1	0.102599	1.15442	0.477729	1	hsa-mir-92a-1(3.379)	hsa-let-7b(3.95),hsa-let-7c(3.175),hsa-let-7d(2.776),hsa-let-7e(2.971),hsa-mir-1256(0.999),hsa-mir-146a(2.437),hsa-mir-200b(2.852),hsa-mir-200c(3.675),hsa-mir-29a(3.374),hsa-mir-92a-2(3.349)	0.471234	1
Environmental Factor (EF)	Japanese encephalitis virus (JEV)	3	0.318226	3.58061	0.000513236	0.00450171	hsa-mir-9-1(2.969),hsa-mir-9-3(2.97),hsa-mir-9-2(2.969)	hsa-mir-124-1(1.195),hsa-mir-124-2(1.188),hsa-mir-124-3(1.19),hsa-mir-132(2.27),hsa-mir-146a(2.437),hsa-mir-155(2.722),hsa-mir-22(4.256),hsa-mir-301a(1.996),hsa-mir-370(1.832)	0.0260482	0.154021
Environmental Factor (EF)	K. pneumoniae reference strains (K. pneumoniae ATCC 10031)	1	0.266891	3.003	0.0479313	0.181421	hsa-mir-25(3.612)	hsa-let-7g(2.79),hsa-mir-21(4.735),hsa-mir-223(2.396)	0.206449	0.59627
Environmental Factor (EF)	L arginine	2	0.439742	4.94789	0.0116141	0.0579973	hsa-mir-135a-2(1.681),hsa-mir-135a-1(1.659)	hsa-mir-22(4.256)	0.00901556	0.0653353
Environmental Factor (EF)	L-dopa	1	0.370712	4.17118	0.00871412	0.0459278	hsa-mir-30a(4.274)	hsa-mir-103a-1(3.627),hsa-mir-103a-2(3.627)	0.15918	0.5072
Environmental Factor (EF)	ML-7 (an inhibitor of myosin light chain kinase)	1	0.502279	5.65154	0.00683594	0.0384138	hsa-mir-92a-1(3.379)	hsa-mir-92a-2(3.349)	0.109125	0.388309
Environmental Factor (EF)	MLN4924/Pevonedistat	1	0.406782	4.57703	0.0329126	0.134653	hsa-mir-455(2.605)	hsa-mir-1257(0.846),hsa-mir-1303(0.891),hsa-mir-32(2.062)	0.206449	0.588405
Environmental Factor (EF)	MS-275, a histone deacetylase inhibitor	3	0.525755	5.91569	0.000162459	0.00165736	hsa-mir-138-2(1.336),hsa-mir-138-1(1.395),hsa-mir-92a-1(3.379)	hsa-mir-195(2.162),hsa-mir-92a-2(3.349)	0.00158001	0.0198714
Environmental Factor (EF)	Metformin	2	0.036777	0.413807	0.996111	1	hsa-mir-30a(4.274),hsa-mir-1246(0.894)	hsa-let-7a-1(3.635),hsa-let-7a-2(3.634),hsa-let-7a-3(3.637),hsa-let-7b(3.95),hsa-let-7c(3.175),hsa-mir-101-1(3.41),hsa-mir-101-2(3.412),hsa-mir-107(2.234),hsa-mir-130a(2.283),hsa-mir-140(2.84),hsa-mir-141(3.13),hsa-mir-146b(2.836),hsa-mir-147a(0.535),hsa-mir-148a(4.177),hsa-mir-152(2.563),hsa-mir-155(2.722),hsa-mir-16-1(2.663),hsa-mir-16-2(2.667),hsa-mir-181a-1(2.952),hsa-mir-181a-2(3.055),hsa-mi…	0.818377	1
Environmental Factor (EF)	N-(4-hydoxyphenyl)-retinamide (4HPR)	3	1	11.2518	3.59193e-10	1.74245e-08	hsa-mir-9-1(2.969),hsa-mir-9-3(2.97),hsa-mir-9-2(2.969)		0.000171742	0.00340192
Environmental Factor (EF)	N-acetyl-L-cysteine (NAC)	1	0.13398	1.50751	0.339386	0.874969	hsa-mir-29b-2(2.677)	hsa-let-7c(3.175),hsa-mir-124-1(1.195),hsa-mir-124-2(1.188),hsa-mir-124-3(1.19),hsa-mir-205(3.189),hsa-mir-21(4.735),hsa-mir-29b-1(2.635)	0.370618	0.898022
Environmental Factor (EF)	N-succinimidyl N-methylcarbamate	1	0.0789166	0.887954	0.67113	1	hsa-mir-196b(2.667)	hsa-mir-133a-1(1.557),hsa-mir-133a-2(1.536),hsa-mir-155(2.722),hsa-mir-196a-1(2.681),hsa-mir-196a-2(2.72),hsa-mir-21(4.735),hsa-mir-216a(1.351),hsa-mir-217(2.019),hsa-mir-221(2.386),hsa-mir-222(2.189),hsa-mir-301a(1.996),hsa-mir-34a(2.431),hsa-mir-376a-1(1.477),hsa-mir-376a-2(1.326)	0.581024	1
Environmental Factor (EF)	Necitumumab	1	0.504034	5.67129	0.0167217	0.076881	hsa-mir-29b-2(2.677)	hsa-mir-29b-1(2.635)	0.109125	0.404035
Environmental Factor (EF)	OTX015 (MK-8628, birabresib)	1	0.260556	2.93173	0.0594735	0.213226	hsa-mir-92a-1(3.379)	hsa-mir-155(2.722),hsa-mir-21(4.735),hsa-mir-96(2.133)	0.206449	0.60584
Environmental Factor (EF)	Oltipraz	1	0.286447	3.22304	0.0792257	0.267499	hsa-mir-20a(2.582)	hsa-mir-199a-1(3.14),hsa-mir-199a-2(3.292)	0.15918	0.508563
Environmental Factor (EF)	Omental fat	1	0.555947	6.2554	0.00987676	0.0502721	hsa-mir-17(2.842)	hsa-mir-132(2.27)	0.109125	0.415025
Environmental Factor (EF)	Oxaliplatin	5	0.14941	1.68113	0.0338082	0.137137	hsa-mir-149(2.48),hsa-mir-19a(2.092),hsa-mir-106a(2.017),hsa-mir-92a-1(3.379),hsa-mir-10a(4.015)	hsa-let-7i(2.749),hsa-mir-100(3.237),hsa-mir-122(1.276),hsa-mir-125b-1(2.648),hsa-mir-125b-2(2.661),hsa-mir-126(3.275),hsa-mir-128-1(2.294),hsa-mir-128-2(2.199),hsa-mir-137(1.346),hsa-mir-144(2.236),hsa-mir-150(2.921),hsa-mir-16-1(2.663),hsa-mir-16-2(2.667),hsa-mir-181b-1(2.531),hsa-mir-181b-2(2.505),hsa-mir-184(2.35),hsa-mir-21(4.735),hsa-mir-22(4.256),hsa-mir-23b(2.867),hsa-mir-27b(2.803),hsa-m…	0.0524865	0.251533
Environmental Factor (EF)	P. aeruginosa GroEL	3	1	11.2518	3.59193e-10	1.94046e-08	hsa-mir-9-1(2.969),hsa-mir-9-3(2.97),hsa-mir-9-2(2.969)		0.000171742	0.00354983
Environmental Factor (EF)	P. macrocarpa ethyl acetate fraction (PMEAF)	4	0.188397	2.11981	0.0124676	0.0613571	hsa-mir-455(2.605),hsa-mir-125a(2.929),hsa-mir-29b-2(2.677),hsa-mir-20a(2.582)	hsa-mir-100(3.237),hsa-mir-128-1(2.294),hsa-mir-132(2.27),hsa-mir-146a(2.437),hsa-mir-148a(4.177),hsa-mir-15b(2.568),hsa-mir-181a-2(3.055),hsa-mir-192(2.767),hsa-mir-200c(3.675),hsa-mir-210(2.865),hsa-mir-215(1.724),hsa-mir-23a(3.276),hsa-mir-27a(2.951),hsa-mir-29b-1(2.635),hsa-mir-423(2.476),hsa-mir-99b(4.096)	0.0225695	0.136161
Environmental Factor (EF)	PAX8/PPARγ fusion protein (PPFP)	1	0.75343	8.47744	0.000482344	0.00429412	hsa-mir-375(3.899)	hsa-mir-122(1.276)	0.109125	0.399677
Environmental Factor (EF)	PI3K/mTOR dual inhibitor BEZ235	2	1	11.2518	0.000271758	0.00262589	hsa-mir-1-1(1.686),hsa-mir-1-2(1.697)		0.00311968	0.0310271
Environmental Factor (EF)	Paclitaxel (Taxol)	1	0.11342	1.27618	0.417023	1	hsa-mir-29c(3.119)	hsa-mir-125b-1(2.648),hsa-mir-125b-2(2.661),hsa-mir-126(3.275),hsa-mir-148a(4.177),hsa-mir-221(2.386),hsa-mir-222(2.189),hsa-mir-27a(2.951),hsa-mir-99b(4.096)	0.406102	0.962416
Environmental Factor (EF)	Polyunsaturated fatty acids (PUFAs)	6	0.267464	3.00945	2.10067e-05	0.000275873	hsa-mir-149(2.48),hsa-mir-29c(3.119),hsa-mir-17(2.842),hsa-mir-25(3.612),hsa-mir-224(2.191),hsa-mir-20a(2.582)	hsa-mir-125b-1(2.648),hsa-mir-125b-2(2.661),hsa-mir-143(4.088),hsa-mir-145(3.026),hsa-mir-16-1(2.663),hsa-mir-16-2(2.667),hsa-mir-183(3.81),hsa-mir-206(2.022),hsa-mir-208a(0.653),hsa-mir-208b(0.734),hsa-mir-20b(2.155),hsa-mir-22(4.256),hsa-mir-26a-1(2.901),hsa-mir-26a-2(2.901),hsa-mir-29a(3.374),hsa-mir-30c-1(2.746),hsa-mir-30c-2(2.78)	0.00124309	0.0170799
Environmental Factor (EF)	Prostaglandin E2 (PGE2)	3	0.288808	3.24961	0.00739189	0.0404851	hsa-mir-135a-2(1.681),hsa-mir-135a-1(1.659),hsa-mir-29b-2(2.677)	hsa-mir-206(2.022),hsa-mir-21(4.735),hsa-mir-23a(3.276),hsa-mir-29b-1(2.635),hsa-mir-675(2.151)	0.00781385	0.0606977
Environmental Factor (EF)	RU486 (Mifepristone)	1	0.196813	2.2145	0.175449	0.505504	hsa-mir-20a(2.582)	hsa-mir-21(4.735),hsa-mir-26a-1(2.901),hsa-mir-26a-2(2.901)	0.206449	0.582123
Environmental Factor (EF)	Rb3	1	0.504034	5.67129	0.0167217	0.0767326	hsa-mir-29b-2(2.677)	hsa-mir-29b-1(2.635)	0.109125	0.393612
Environmental Factor (EF)	Retinoic Acid	8	0.18362	2.06606	0.000670201	0.00577198	hsa-mir-483(1.851),hsa-mir-9-1(2.969),hsa-mir-9-3(2.97),hsa-mir-9-2(2.969),hsa-mir-29b-2(2.677),hsa-mir-342(2.752),hsa-mir-10a(4.015),hsa-mir-561(1.159)	hsa-let-7a-1(3.635),hsa-let-7a-2(3.634),hsa-let-7a-3(3.637),hsa-let-7c(3.175),hsa-let-7d(2.776),hsa-mir-103a-1(3.627),hsa-mir-103a-2(3.627),hsa-mir-107(2.234),hsa-mir-10b(4.261),hsa-mir-145(3.026),hsa-mir-146a(2.437),hsa-mir-15a(2.436),hsa-mir-15b(2.568),hsa-mir-16-1(2.663),hsa-mir-16-2(2.667),hsa-mir-181b-1(2.531),hsa-mir-181b-2(2.505),hsa-mir-184(2.35),hsa-mir-192(2.767),hsa-mir-199a-1(3.14),hs…	0.00151377	0.0201019
Environmental Factor (EF)	Roux-en-Y gastric bypass (RYGB)	1	0.079903	0.899053	0.666691	1	hsa-mir-106a(2.017)	hsa-mir-122(1.276),hsa-mir-124-1(1.195),hsa-mir-124-2(1.188),hsa-mir-124-3(1.19),hsa-mir-15a(2.436),hsa-mir-221(2.386),hsa-mir-29a(3.374),hsa-mir-320a(2.763),hsa-mir-34a(2.431),hsa-mir-7-1(2.125),hsa-mir-7-2(1.434),hsa-mir-7-3(1.432)	0.529287	1
Environmental Factor (EF)	S-adenosyl-L-methionine (AdoMet)	1	0.493492	5.55267	0.0509395	0.190083	hsa-mir-449a(1.871)	hsa-mir-34c(1.92)	0.109125	0.397838
Environmental Factor (EF)	SD or MF radiation	2	0.506361	5.69747	0.0012791	0.0100014	hsa-mir-19a(2.092),hsa-mir-20a(2.582)	hsa-mir-19b-1(2.291),hsa-mir-19b-2(2.266)	0.0173722	0.109243
Environmental Factor (EF)	Silica	3	0.239838	2.6986	0.00620137	0.0358654	hsa-mir-149(2.48),hsa-mir-29c(3.119),hsa-mir-29b-2(2.677)	hsa-let-7a-1(3.635),hsa-let-7a-2(3.634),hsa-let-7a-3(3.637),hsa-let-7i(2.749),hsa-mir-122(1.276),hsa-mir-200c(3.675),hsa-mir-29b-1(2.635),hsa-mir-7-1(2.125),hsa-mir-7-2(1.434),hsa-mir-7-3(1.432)	0.0325096	0.173652
Environmental Factor (EF)	Sorafenib	7	0.182924	2.05823	0.00259979	0.0175062	hsa-mir-18a(1.912),hsa-mir-378a(2.605),hsa-mir-125a(2.929),hsa-mir-224(2.191),hsa-mir-1-1(1.686),hsa-mir-1-2(1.697),hsa-mir-375(3.899)	hsa-mir-103a-2(3.627),hsa-mir-10b(4.261),hsa-mir-122(1.276),hsa-mir-128-1(2.294),hsa-mir-128-2(2.199),hsa-mir-139(2.168),hsa-mir-140(2.84),hsa-mir-142(3.246),hsa-mir-150(2.921),hsa-mir-16-1(2.663),hsa-mir-16-2(2.667),hsa-mir-181a-1(2.952),hsa-mir-181a-2(3.055),hsa-mir-182(4.13),hsa-mir-193b(2.413),hsa-mir-21(4.735),hsa-mir-221(2.386),hsa-mir-223(2.396),hsa-mir-30d(3.55),hsa-mir-335(2.341),hsa-mir…	0.00259955	0.0288744
Environmental Factor (EF)	Sphingosine-1-phosphate (S1P)	1	0.181362	2.04065	0.186704	0.530856	hsa-mir-17(2.842)	hsa-mir-101-1(3.41),hsa-mir-101-2(3.412),hsa-mir-181a-1(2.952),hsa-mir-181a-2(3.055)	0.251087	0.682095
Environmental Factor (EF)	TGF-beta	15	0.171476	1.92941	2.06816e-05	0.000273113	hsa-mir-129-2(1.57),hsa-mir-455(2.605),hsa-mir-106a(2.017),hsa-mir-18b(1.327),hsa-mir-505(2.18),hsa-mir-125a(2.929),hsa-mir-30a(4.274),hsa-mir-29b-2(2.677),hsa-mir-1-1(1.686),hsa-mir-1-2(1.697),hsa-mir-31(1.804),hsa-mir-375(3.899),hsa-mir-577(1.935),hsa-mir-10a(4.015),hsa-mir-93(3.431)	hsa-mir-103b-1(0.444),hsa-mir-103b-2(0.313),hsa-mir-106b(2.795),hsa-mir-10b(4.261),hsa-mir-1207(0.552),hsa-mir-124-1(1.195),hsa-mir-124-2(1.188),hsa-mir-124-3(1.19),hsa-mir-125b-1(2.648),hsa-mir-125b-2(2.661),hsa-mir-127(2.886),hsa-mir-1287(2.127),hsa-mir-129-1(1.552),hsa-mir-132(2.27),hsa-mir-133a-1(1.557),hsa-mir-133a-2(1.536),hsa-mir-139(2.168),hsa-mir-140(2.84),hsa-mir-141(3.13),hsa-mir-143(4…	8.31501e-05	0.00217195
Environmental Factor (EF)	TGF-beta1	22	0.167444	1.88404	3.47148e-07	7.57037e-06	hsa-mir-483(1.851),hsa-mir-942(1.713),hsa-mir-129-2(1.57),hsa-mir-455(2.605),hsa-mir-19a(2.092),hsa-mir-135a-2(1.681),hsa-mir-135a-1(1.659),hsa-mir-138-2(1.336),hsa-mir-138-1(1.395),hsa-mir-29c(3.119),hsa-mir-92a-1(3.379),hsa-mir-9-1(2.969),hsa-mir-9-3(2.97),hsa-mir-9-2(2.969),hsa-mir-125a(2.929),hsa-mir-30a(4.274),hsa-mir-29b-2(2.677),hsa-mir-25(3.612),hsa-mir-31(1.804),hsa-mir-135b(2.05),hsa-mi…	hsa-let-7i(2.749),hsa-mir-100(3.237),hsa-mir-106b(2.795),hsa-mir-10b(4.261),hsa-mir-1228(1.433),hsa-mir-124-1(1.195),hsa-mir-124-2(1.188),hsa-mir-124-3(1.19),hsa-mir-125b-1(2.648),hsa-mir-125b-2(2.661),hsa-mir-128-1(2.294),hsa-mir-128-2(2.199),hsa-mir-1290(0.613),hsa-mir-129-1(1.552),hsa-mir-130a(2.283),hsa-mir-132(2.27),hsa-mir-133a-1(1.557),hsa-mir-133a-2(1.536),hsa-mir-133b(1.377),hsa-mir-134(…	4.25131e-06	0.000206232
Environmental Factor (EF)	TGF-β2	3	0.176383	1.98463	0.0243018	0.104082	hsa-mir-29c(3.119),hsa-mir-30a(4.274),hsa-mir-29b-2(2.677)	hsa-let-7a-1(3.635),hsa-let-7a-2(3.634),hsa-let-7a-3(3.637),hsa-let-7c(3.175),hsa-mir-184(2.35),hsa-mir-204(1.645),hsa-mir-22(4.256),hsa-mir-26a-1(2.901),hsa-mir-26a-2(2.901),hsa-mir-26b(2.85),hsa-mir-29a(3.374),hsa-mir-29b-1(2.635),hsa-mir-33a(1.997),hsa-mir-34a(2.431),hsa-mir-486-1(2.078),hsa-mir-486-2(2.077),hsa-mir-543(1.449)	0.0977262	0.414813
Environmental Factor (EF)	TLR2 agonist pam3CSK4	1	0.293051	3.29735	0.0582073	0.209634	hsa-mir-125a(2.929)	hsa-let-7e(2.971),hsa-mir-99b(4.096)	0.15918	0.495899
Environmental Factor (EF)	TNF-a and MMP13	3	0.656044	7.38168	3.45779e-07	7.61033e-06	hsa-mir-9-1(2.969),hsa-mir-9-3(2.97),hsa-mir-9-2(2.969)	hsa-mir-146a(2.437),hsa-mir-98(2.234)	0.00158001	0.0199771
Environmental Factor (EF)	Thrombospondin-1 (TSP-1)	1	0.281911	3.172	0.0403669	0.158861	hsa-mir-25(3.612)	hsa-mir-21(4.735),hsa-mir-376c(1.697),hsa-mir-512-1(1.385),hsa-mir-512-2(1.383)	0.251087	0.682875
Environmental Factor (EF)	Trastuzumab	1	0.0624492	0.702665	0.791163	1	hsa-mir-18a(1.912)	hsa-mir-125b-1(2.648),hsa-mir-125b-2(2.661),hsa-mir-194-1(2.311),hsa-mir-194-2(2.337),hsa-mir-21(4.735),hsa-mir-210(2.865),hsa-mir-26a-1(2.901),hsa-mir-26a-2(2.901),hsa-mir-30b(2.769),hsa-mir-542(2.574)	0.471234	1
Environmental Factor (EF)	Ursolic Acid	3	0.143119	1.61034	0.152255	0.451258	hsa-mir-149(2.48),hsa-mir-499a(1.246),hsa-mir-196b(2.667)	hsa-let-7b(3.95),hsa-mir-122(1.276),hsa-mir-133a-1(1.557),hsa-mir-133a-2(1.536),hsa-mir-134(2.681),hsa-mir-185(2.228),hsa-mir-200a(2.927),hsa-mir-200b(2.852),hsa-mir-200c(3.675),hsa-mir-206(2.022),hsa-mir-21(4.735),hsa-mir-3171(0.712),hsa-mir-3198-1(0.891),hsa-mir-3198-2(1.02),hsa-mir-3613(1.873),hsa-mir-4430(0.814),hsa-mir-4500(0.313),hsa-mir-5006(0.903),hsa-mir-5194(0.85),hsa-mir-892c(0.697),hs…	0.14807	0.485466
Environmental Factor (EF)	VitB12	3	1	11.2518	3.59193e-10	1.85609e-08	hsa-mir-9-1(2.969),hsa-mir-9-3(2.97),hsa-mir-9-2(2.969)		0.000171742	0.00348915
Environmental Factor (EF)	Vitamin D and phorbol 12-myristate 13-acetate	1	0.103195	1.16113	0.522635	1	hsa-mir-135b(2.05)	hsa-mir-130a(2.283),hsa-mir-146a(2.437),hsa-mir-181a-1(2.952),hsa-mir-181a-2(3.055),hsa-mir-181b-1(2.531),hsa-mir-181b-2(2.505),hsa-mir-181d(2.051)	0.370618	0.898938
Environmental Factor (EF)	X rays	4	0.117623	1.32346	0.236387	0.648087	hsa-mir-17(2.842),hsa-mir-338(2.667),hsa-mir-135b(2.05),hsa-mir-579(1.343)	hsa-mir-106b(2.795),hsa-mir-128-1(2.294),hsa-mir-128-2(2.199),hsa-mir-137(1.346),hsa-mir-139(2.168),hsa-mir-145(3.026),hsa-mir-146a(2.437),hsa-mir-148b(2.53),hsa-mir-155(2.722),hsa-mir-16-1(2.663),hsa-mir-16-2(2.667),hsa-mir-203a(3.528),hsa-mir-21(4.735),hsa-mir-23a(3.276),hsa-mir-27a(2.951),hsa-mir-300(0.313),hsa-mir-329-1(1.258),hsa-mir-329-2(1.257),hsa-mir-34a(2.431),hsa-mir-454(1.875),hsa-mir…	0.149862	0.490664
Environmental Factor (EF)	acetaminophen (APAP)	4	0.271237	3.05191	0.00348086	0.0223622	hsa-mir-378a(2.605),hsa-mir-224(2.191),hsa-mir-449a(1.871),hsa-mir-561(1.159)	hsa-mir-122(1.276),hsa-mir-125b-1(2.648),hsa-mir-125b-2(2.661),hsa-mir-192(2.767),hsa-mir-19b-1(2.291),hsa-mir-19b-2(2.266),hsa-mir-27b(2.803),hsa-mir-320a(2.763),hsa-mir-877(1.551)	0.00451016	0.038288
Environmental Factor (EF)	acidic bile	1	0.203896	2.2942	0.0932954	0.30588	hsa-mir-375(3.899)	hsa-mir-155(2.722),hsa-mir-192(2.767),hsa-mir-21(4.735),hsa-mir-34a(2.431),hsa-mir-451a(2.569)	0.293237	0.760113
Environmental Factor (EF)	active pterocarpanquinone LQB-118	2	0.276722	3.11362	0.0497788	0.187222	hsa-mir-1-1(1.686),hsa-mir-1-2(1.697)	hsa-mir-101-1(3.41),hsa-mir-101-2(3.412),hsa-mir-206(2.022)	0.0279004	0.156413
Environmental Factor (EF)	activin A	4	0.243026	2.73448	0.000769639	0.00641906	hsa-mir-18a(1.912),hsa-mir-30a(4.274),hsa-mir-196b(2.667),hsa-mir-93(3.431)	hsa-let-7c(3.175),hsa-let-7i(2.749),hsa-mir-130a(2.283),hsa-mir-140(2.84),hsa-mir-15b(2.568),hsa-mir-191(2.987),hsa-mir-193a(2.713),hsa-mir-193b(2.413),hsa-mir-222(2.189),hsa-mir-26a-1(2.901),hsa-mir-26a-2(2.901),hsa-mir-30d(3.55),hsa-mir-7-1(2.125),hsa-mir-7-2(1.434),hsa-mir-7-3(1.432)	0.0188504	0.117605
Environmental Factor (EF)	acupuncture	1	0.316191	3.55771	0.114224	0.359616	hsa-mir-449a(1.871)	hsa-mir-3135b(0.46),hsa-mir-345(2.049),hsa-mir-449b(1.537)	0.206449	0.590529
Environmental Factor (EF)	acute exercise	1	0.218257	2.45578	0.14109	0.425597	hsa-mir-378a(2.605)	hsa-mir-21(4.735),hsa-mir-210(2.865),hsa-mir-940(1.729)	0.206449	0.602862
Environmental Factor (EF)	acute stress	2	0.483152	5.43633	0.00829043	0.0442839	hsa-mir-135a-2(1.681),hsa-mir-135a-1(1.659)	hsa-mir-124-1(1.195),hsa-mir-124-2(1.188),hsa-mir-124-3(1.19)	0.0279004	0.153873
Environmental Factor (EF)	adherent-invasive escherichia coli (AIEC)	1	0.139849	1.57355	0.375356	0.948162	hsa-mir-18a(1.912)	hsa-let-7b(3.95),hsa-mir-130a(2.283),hsa-mir-30c-1(2.746),hsa-mir-30c-2(2.78)	0.251087	0.688388
Environmental Factor (EF)	adipogenesis medium	2	0.377996	4.25314	0.0351607	0.142138	hsa-mir-138-2(1.336),hsa-mir-138-1(1.395)	hsa-mir-128-1(2.294),hsa-mir-128-2(2.199)	0.0173722	0.112517
Environmental Factor (EF)	adipokines	1	0.731779	8.23383	0.00570578	0.033488	hsa-mir-378a(2.605)	hsa-mir-1908(0.955)	0.109125	0.403407
Environmental Factor (EF)	adriamycin (ADR)	3	0.07879	0.886529	0.690282	1	hsa-mir-452(2.208),hsa-mir-125a(2.929),hsa-mir-449a(1.871)	hsa-let-7f-1(3.286),hsa-let-7f-2(3.29),hsa-let-7g(2.79),hsa-mir-103a-1(3.627),hsa-mir-103a-2(3.627),hsa-mir-126(3.275),hsa-mir-130a(2.283),hsa-mir-155(2.722),hsa-mir-181a-1(2.952),hsa-mir-181a-2(3.055),hsa-mir-184(2.35),hsa-mir-199a-1(3.14),hsa-mir-199a-2(3.292),hsa-mir-200b(2.852),hsa-mir-200c(3.675),hsa-mir-203a(3.528),hsa-mir-215(1.724),hsa-mir-221(2.386),hsa-mir-222(2.189),hsa-mir-27a(2.951),…	0.313032	0.800083
Environmental Factor (EF)	advanced glycation end product (AGE)	1	0.183488	2.06457	0.15051	0.448323	hsa-mir-92a-1(3.379)	hsa-mir-15a(2.436),hsa-mir-214(2.116),hsa-mir-34a(2.431),hsa-mir-454(1.875),hsa-mir-92a-2(3.349),hsa-mir-99a(2.831)	0.333038	0.828932
Environmental Factor (EF)	advanced glycation end product modified bovine serum albumin (AGE-BSA)	2	1	11.2518	2.90713e-07	6.5812e-06	hsa-mir-342(2.752),hsa-mir-93(3.431)		0.00311968	0.0297811
Environmental Factor (EF)	advanced glycation end products (AGEs) and oxidized low-density lipoprotein (ox-LDL)	1	0.502279	5.65154	0.00683594	0.0381433	hsa-mir-92a-1(3.379)	hsa-mir-92a-2(3.349)	0.109125	0.380897
Environmental Factor (EF)	alcohol	7	0.363768	4.09305	1.91978e-08	6.51901e-07	hsa-mir-129-2(1.57),hsa-mir-30a(4.274),hsa-mir-934(1.8),hsa-mir-375(3.899),hsa-mir-153-2(2.189),hsa-mir-153-1(1.584),hsa-mir-10a(4.015)	hsa-mir-122(1.276),hsa-mir-126(3.275),hsa-mir-129-1(1.552),hsa-mir-144(2.236),hsa-mir-152(2.563),hsa-mir-19b-1(2.291),hsa-mir-19b-2(2.266),hsa-mir-203a(3.528),hsa-mir-21(4.735),hsa-mir-212(1.654),hsa-mir-27a(2.951),hsa-mir-571(0.493),hsa-mir-7-1(2.125),hsa-mir-7-2(1.434),hsa-mir-7-3(1.432)	0.000120749	0.00295897
Environmental Factor (EF)	alginate oligosaccharide (AOS)	1	0.504034	5.67129	0.0167217	0.0761446	hsa-mir-29b-2(2.677)	hsa-mir-29b-1(2.635)	0.109125	0.38715
Environmental Factor (EF)	alkannin	4	0.785842	8.84214	5.17921e-11	5.3526e-09	hsa-mir-92a-1(3.379),hsa-mir-9-1(2.969),hsa-mir-9-3(2.97),hsa-mir-9-2(2.969)	hsa-mir-92a-2(3.349)	4.47907e-05	0.00123799
Environmental Factor (EF)	all-trans retinoic acid (ATRA)	1	0.0743833	0.836945	0.70869	1	hsa-mir-342(2.752)	hsa-let-7c(3.175),hsa-mir-128-1(2.294),hsa-mir-128-2(2.199),hsa-mir-152(2.563),hsa-mir-181a-1(2.952),hsa-mir-181a-2(3.055),hsa-mir-181b-1(2.531),hsa-mir-181b-2(2.505),hsa-mir-301a(1.996),hsa-mir-302b(0.657),hsa-mir-328(2.173),hsa-mir-34a(2.431),hsa-mir-3666(0.313),hsa-mir-382(2.015),hsa-mir-4680(1.228),hsa-mir-664a(2.161)	0.627126	1
Environmental Factor (EF)	aluminum maltolate (Al-malt)	1	0.314669	3.54059	0.0954099	0.31067	hsa-mir-19a(2.092)	hsa-mir-19b-1(2.291),hsa-mir-19b-2(2.266)	0.15918	0.497857
Environmental Factor (EF)	amyloid-β (Aβ) 1-42	1	0.112537	1.26624	0.445014	1	hsa-mir-455(2.605)	hsa-mir-107(2.234),hsa-mir-142(3.246),hsa-mir-143(4.088),hsa-mir-146a(2.437),hsa-mir-21(4.735),hsa-mir-214(2.116),hsa-mir-485(1.691)	0.370618	0.899856
Environmental Factor (EF)	amyloid-β (Aβ) 25-35	2	0.209401	2.35614	0.0311061	0.127482	hsa-mir-149(2.48),hsa-mir-375(3.899)	hsa-mir-122(1.276),hsa-mir-132(2.27),hsa-mir-133b(1.377),hsa-mir-137(1.346),hsa-mir-193a(2.713),hsa-mir-212(1.654),hsa-mir-29a(3.374),hsa-mir-324(2.175),hsa-mir-326(1.832),hsa-mir-33a(1.997),hsa-mir-374b(2.218),hsa-mir-4487(0.949),hsa-mir-6845(0.9)	0.204174	0.616673
Environmental Factor (EF)	anabolic stimulus	2	0.398145	4.47985	0.015647	0.0732142	hsa-mir-1-1(1.686),hsa-mir-1-2(1.697)	hsa-mir-133a-1(1.557),hsa-mir-133a-2(1.536),hsa-mir-206(2.022)	0.0279004	0.152809
Environmental Factor (EF)	androgen	2	0.223421	2.51388	0.010288	0.0521419	hsa-mir-30a(4.274),hsa-mir-375(3.899)	hsa-let-7a-1(3.635),hsa-let-7a-2(3.634),hsa-let-7a-3(3.637),hsa-let-7c(3.175),hsa-mir-30b(2.769),hsa-mir-30c-1(2.746),hsa-mir-30c-2(2.78),hsa-mir-320b-1(1.558),hsa-mir-320b-2(1.643),hsa-mir-99a(2.831)	0.142753	0.47063
Environmental Factor (EF)	andrographolide	2	0.279571	3.14567	0.0164108	0.0761886	hsa-mir-17(2.842),hsa-mir-224(2.191)	hsa-mir-181a-1(2.952),hsa-mir-181a-2(3.055),hsa-mir-218-1(1.97),hsa-mir-218-2(1.956),hsa-mir-377(1.602),hsa-mir-433(1.435)	0.0699726	0.31147
Environmental Factor (EF)	angiotensin II (Ang II)	6	0.176528	1.98625	0.00492165	0.0299201	hsa-mir-129-2(1.57),hsa-mir-9-1(2.969),hsa-mir-9-3(2.97),hsa-mir-9-2(2.969),hsa-mir-29b-2(2.677),hsa-mir-17(2.842)	hsa-let-7g(2.79),hsa-mir-126(3.275),hsa-mir-128-1(2.294),hsa-mir-128-2(2.199),hsa-mir-129-1(1.552),hsa-mir-130a(2.283),hsa-mir-132(2.27),hsa-mir-133a-1(1.557),hsa-mir-133a-2(1.536),hsa-mir-143(4.088),hsa-mir-145(3.026),hsa-mir-155(2.722),hsa-mir-185(2.228),hsa-mir-186(2.633),hsa-mir-200a(2.927),hsa-mir-202(1.374),hsa-mir-21(4.735),hsa-mir-212(1.654),hsa-mir-217(2.019),hsa-mir-221(2.386),hsa-mir-2…	0.0132384	0.0893965
Environmental Factor (EF)	angiotensin-converting enzyme 2 (ACE2) inhibitor	2	1	11.2518	0.000271758	0.00260471	hsa-mir-1-1(1.686),hsa-mir-1-2(1.697)		0.00311968	0.0306425
Environmental Factor (EF)	anthracycline (AC)	2	0.598286	6.73179	0.00152725	0.01117	hsa-mir-499a(1.246),hsa-mir-29b-2(2.677)	hsa-mir-29b-1(2.635)	0.00901556	0.066142
Environmental Factor (EF)	anti-benzo(a) pyrene-7,8-diol-9,10-epoxide (anti-BPDE)	1	0.20245	2.27792	0.215059	0.59789	hsa-mir-106a(2.017)	hsa-mir-22(4.256),hsa-mir-506(1.118),hsa-mir-542(2.574)	0.206449	0.58982
Environmental Factor (EF)	anti-programmed cell death protein 1 (anti-PD-1) antibody	2	0.504395	5.67536	0.000512195	0.00450922	hsa-mir-17(2.842),hsa-mir-20a(2.582)	hsa-mir-16-1(2.663),hsa-mir-16-2(2.667)	0.0173722	0.109533
Environmental Factor (EF)	aristolochic acid	2	0.176527	1.98625	0.0705024	0.245006	hsa-mir-224(2.191),hsa-mir-10a(4.015)	hsa-mir-15a(2.436),hsa-mir-181c(2.362),hsa-mir-192(2.767),hsa-mir-194-1(2.311),hsa-mir-194-2(2.337),hsa-mir-200c(3.675),hsa-mir-330(2.094),hsa-mir-4274(0.313),hsa-mir-4434(1.105),hsa-mir-450a-1(1.703),hsa-mir-450a-2(1.702),hsa-mir-4784(1.405),hsa-mir-4795(0.958),hsa-mir-488(1.208),hsa-mir-542(2.574)	0.246563	0.687889
Environmental Factor (EF)	arsenic trioxide (ATO)	14	0.183836	2.06848	5.76599e-06	8.35716e-05	hsa-mir-149(2.48),hsa-mir-19a(2.092),hsa-mir-18a(1.912),hsa-mir-9-1(2.969),hsa-mir-9-3(2.97),hsa-mir-9-2(2.969),hsa-mir-125a(2.929),hsa-mir-30a(4.274),hsa-mir-17(2.842),hsa-mir-1-1(1.686),hsa-mir-1-2(1.697),hsa-mir-153-2(2.189),hsa-mir-153-1(1.584),hsa-mir-10a(4.015)	hsa-let-7a-1(3.635),hsa-let-7a-2(3.634),hsa-let-7a-3(3.637),hsa-let-7d(2.776),hsa-let-7g(2.79),hsa-mir-100(3.237),hsa-mir-10b(4.261),hsa-mir-122(1.276),hsa-mir-125b-1(2.648),hsa-mir-125b-2(2.661),hsa-mir-126(3.275),hsa-mir-1294(1.143),hsa-mir-132(2.27),hsa-mir-133b(1.377),hsa-mir-140(2.84),hsa-mir-141(3.13),hsa-mir-143(4.088),hsa-mir-144(2.236),hsa-mir-146a(2.437),hsa-mir-146b(2.836),hsa-mir-148a…	5.43014e-05	0.00148361
Environmental Factor (EF)	arsenite	7	0.117152	1.31817	0.147233	0.441884	hsa-mir-455(2.605),hsa-mir-138-2(1.336),hsa-mir-138-1(1.395),hsa-mir-9-1(2.969),hsa-mir-9-3(2.97),hsa-mir-9-2(2.969),hsa-mir-31(1.804)	hsa-let-7a-1(3.635),hsa-let-7a-2(3.634),hsa-let-7a-3(3.637),hsa-let-7b(3.95),hsa-let-7c(3.175),hsa-mir-106b(2.795),hsa-mir-122(1.276),hsa-mir-124-1(1.195),hsa-mir-124-2(1.188),hsa-mir-124-3(1.19),hsa-mir-126(3.275),hsa-mir-1282(0.411),hsa-mir-134(2.681),hsa-mir-141(3.13),hsa-mir-143(4.088),hsa-mir-145(3.026),hsa-mir-155(2.722),hsa-mir-15b(2.568),hsa-mir-181b-1(2.531),hsa-mir-181b-2(2.505),hsa-mir…	0.0311826	0.169226
Environmental Factor (EF)	aspirin	2	0.126148	1.4194	0.278215	0.743053	hsa-mir-3182(0.835),hsa-mir-10a(4.015)	hsa-let-7g(2.79),hsa-mir-126(3.275),hsa-mir-137(1.346),hsa-mir-145(3.026),hsa-mir-155(2.722),hsa-mir-197(2.651),hsa-mir-203a(3.528),hsa-mir-21(4.735),hsa-mir-3197(0.722),hsa-mir-4267(0.313),hsa-mir-4317(0.313),hsa-mir-4734(0.95),hsa-mir-7-1(2.125),hsa-mir-7-2(1.434),hsa-mir-7-3(1.432),hsa-mir-98(2.234)	0.267911	0.717954
Environmental Factor (EF)	astaxanthin	1	0.161248	1.81433	0.247014	0.673339	hsa-mir-29b-2(2.677)	hsa-mir-200a(2.927),hsa-mir-29a(3.374),hsa-mir-29b-1(2.635),hsa-mir-7-1(2.125),hsa-mir-7-2(1.434),hsa-mir-7-3(1.432)	0.333038	0.839481
Environmental Factor (EF)	astragaloside IV (AS-IV)	1	0.14114	1.58807	0.284467	0.756352	hsa-mir-29c(3.119)	hsa-mir-122(1.276),hsa-mir-134(2.681),hsa-mir-140(2.84),hsa-mir-150(2.921),hsa-mir-192(2.767),hsa-mir-214(2.116),hsa-mir-221(2.386),hsa-mir-301a(1.996)	0.406102	0.963377
Environmental Factor (EF)	azacitidine (AZA)	1	0.193588	2.17821	0.103798	0.335228	hsa-mir-10a(4.015)	hsa-mir-10b(4.261),hsa-mir-148b(2.53),hsa-mir-15a(2.436),hsa-mir-24-1(2.829),hsa-mir-24-2(2.836),hsa-mir-369(1.832)	0.333038	0.837704
Environmental Factor (EF)	bacillus calmette-guerin (BCG)	1	0.611171	6.87678	0.00945955	0.0484598	hsa-mir-196b(2.667)	hsa-mir-376c(1.697)	0.109125	0.391238
Environmental Factor (EF)	bafilomycin A1	2	0.226089	2.54391	0.0885029	0.292589	hsa-mir-149(2.48),hsa-mir-1246(0.894)	hsa-mir-181a-2(3.055),hsa-mir-210(2.865),hsa-mir-339(2.201),hsa-mir-638(0.597),hsa-mir-99a(2.831)	0.0544329	0.2537
Environmental Factor (EF)	baicalin (BAI)	4	0.203007	2.2842	0.00767249	0.0415433	hsa-mir-19a(2.092),hsa-mir-338(2.667),hsa-mir-31(1.804),hsa-mir-10a(4.015)	hsa-mir-124-1(1.195),hsa-mir-124-2(1.188),hsa-mir-124-3(1.19),hsa-mir-126(3.275),hsa-mir-145(3.026),hsa-mir-146a(2.437),hsa-mir-183(3.81),hsa-mir-205(3.189),hsa-mir-21(4.735),hsa-mir-217(2.019),hsa-mir-223(2.396),hsa-mir-23a(3.276),hsa-mir-30c-1(2.746),hsa-mir-30c-2(2.78),hsa-mir-424(2.451),hsa-mir-766(1.816)	0.0225695	0.135474
Environmental Factor (EF)	berberine (BBR)	5	0.337763	3.80044	2.16129e-06	3.44791e-05	hsa-mir-19a(2.092),hsa-mir-92a-1(3.379),hsa-mir-29b-2(2.677),hsa-mir-25(3.612),hsa-mir-93(3.431)	hsa-mir-106b(2.795),hsa-mir-132(2.27),hsa-mir-188(1.609),hsa-mir-203a(3.528),hsa-mir-21(4.735),hsa-mir-214(2.116),hsa-mir-23a(3.276),hsa-mir-29b-1(2.635),hsa-mir-373(1.0),hsa-mir-582(2.475),hsa-mir-92a-2(3.349)	0.00134045	0.0182072
Environmental Factor (EF)	beryllium sulfate (BeSO4 )	1	0.22558	2.53818	0.199927	0.559749	hsa-mir-1306(1.841)	hsa-mir-193b(2.413),hsa-mir-23b(2.867),hsa-mir-4485(0.525),hsa-mir-663b(0.514)	0.251087	0.685227
Environmental Factor (EF)	bevacizumab and FOLFOX	2	0.511796	5.75863	6.9273e-05	0.000803229	hsa-mir-125a(2.929),hsa-mir-10a(4.015)	hsa-mir-3156-1(1.439),hsa-mir-3156-2(1.419),hsa-mir-3156-3(1.358),hsa-mir-92b(2.408)	0.0403349	0.198913
Environmental Factor (EF)	bisphenol A (BPA)	4	0.147772	1.6627	0.0451922	0.172982	hsa-mir-149(2.48),hsa-mir-19a(2.092),hsa-mir-30a(4.274),hsa-mir-375(3.899)	hsa-let-7a-1(3.635),hsa-let-7a-2(3.634),hsa-let-7a-3(3.637),hsa-let-7b(3.95),hsa-let-7c(3.175),hsa-let-7d(2.776),hsa-let-7e(2.971),hsa-let-7f-1(3.286),hsa-let-7f-2(3.29),hsa-mir-10b(4.261),hsa-mir-1224(1.502),hsa-mir-146a(2.437),hsa-mir-155(2.722),hsa-mir-15b(2.568),hsa-mir-1915(1.025),hsa-mir-192(2.767),hsa-mir-19b-1(2.291),hsa-mir-19b-2(2.266),hsa-mir-21(4.735),hsa-mir-214(2.116),hsa-mir-27b(2.…	0.100547	0.425269
Environmental Factor (EF)	bleomycin (BLM)	1	0.133333	1.50024	0.398005	0.990636	hsa-mir-18a(1.912)	hsa-mir-15a(2.436),hsa-mir-21(4.735),hsa-mir-34a(2.431),hsa-mir-369(1.832),hsa-mir-4739(0.993)	0.293237	0.762608
Environmental Factor (EF)	bone morphogenetic protein 2 (BMP2)	1	0.044538	0.501133	0.893096	1	hsa-mir-18b(1.327)	hsa-mir-155(2.722),hsa-mir-199a-1(3.14),hsa-mir-199a-2(3.292),hsa-mir-200b(2.852),hsa-mir-21(4.735),hsa-mir-214(2.116),hsa-mir-30b(2.769),hsa-mir-30c-1(2.746),hsa-mir-30c-2(2.78),hsa-mir-518b(1.319)	0.471234	1
Environmental Factor (EF)	bone morphogenetic protein 2 (BMP2), Osteocalcin, and Runx2	2	0.226971	2.55384	0.0475168	0.180139	hsa-mir-130b(2.046),hsa-mir-20a(2.582)	hsa-mir-155(2.722),hsa-mir-185(2.228),hsa-mir-222(2.189),hsa-mir-300(0.313),hsa-mir-30d(3.55),hsa-mir-320a(2.763),hsa-mir-33a(1.997)	0.0867513	0.372216
Environmental Factor (EF)	bortezomib	5	0.324084	3.64652	6.38089e-05	0.000747161	hsa-mir-29b-2(2.677),hsa-mir-17(2.842),hsa-mir-1-1(1.686),hsa-mir-1-2(1.697),hsa-mir-20a(2.582)	hsa-mir-122(1.276),hsa-mir-125b-1(2.648),hsa-mir-125b-2(2.661),hsa-mir-133a-1(1.557),hsa-mir-133a-2(1.536),hsa-mir-15a(2.436),hsa-mir-181a-1(2.952),hsa-mir-181a-2(3.055),hsa-mir-198(0.8),hsa-mir-29b-1(2.635),hsa-mir-520g(1.228),hsa-mir-520h(1.169)	0.00181527	0.0221277
Environmental Factor (EF)	brain-derived neurotrophic factor (BDNF) and retinoic acid (RA)	3	0.259277	2.91734	0.0101396	0.0514995	hsa-mir-29b-2(2.677),hsa-mir-153-2(2.189),hsa-mir-153-1(1.584)	hsa-mir-146a(2.437),hsa-mir-199a-1(3.14),hsa-mir-199a-2(3.292),hsa-mir-21(4.735),hsa-mir-222(2.189),hsa-mir-29b-1(2.635)	0.0112474	0.0779451
Environmental Factor (EF)	bromocriptine	2	0.185215	2.08401	0.222764	0.61571	hsa-mir-516b-2(1.098),hsa-mir-516b-1(1.171)	hsa-mir-145(3.026),hsa-mir-206(2.022),hsa-mir-550a-1(1.559),hsa-mir-550a-2(1.56),hsa-mir-671(1.811)	0.0544329	0.251726
Environmental Factor (EF)	brown seaweed fucoidan	2	1	11.2518	5.01067e-07	9.92529e-06	hsa-mir-29c(3.119),hsa-mir-17(2.842)		0.00311968	0.0290803
Environmental Factor (EF)	brucea javanica oil (BJO)	1	0.504034	5.67129	0.0167217	0.0755656	hsa-mir-29b-2(2.677)	hsa-mir-29b-1(2.635)	0.109125	0.382019
Environmental Factor (EF)	bruceine D (BD)	2	1	11.2518	0.00133194	0.0101475	hsa-mir-138-2(1.336),hsa-mir-138-1(1.395)		0.00311968	0.028854
Environmental Factor (EF)	brusatol	1	0.504034	5.67129	0.0167217	0.0764375	hsa-mir-29b-2(2.677)	hsa-mir-29b-1(2.635)	0.109125	0.390649
Environmental Factor (EF)	butyl benzyl phthalate (BBP)	1	0.230425	2.59269	0.16739	0.486412	hsa-mir-19a(2.092)	hsa-mir-19b-1(2.291),hsa-mir-19b-2(2.266),hsa-mir-34a(2.431)	0.206449	0.584202
Environmental Factor (EF)	butyrate	1	0.245254	2.75955	0.070602	0.244994	hsa-mir-92a-1(3.379)	hsa-mir-106b(2.795),hsa-mir-22(4.256),hsa-mir-92a-2(3.349)	0.206449	0.606588
Environmental Factor (EF)	butyrate and inulin	3	0.785211	8.83504	3.01317e-08	9.42408e-07	hsa-mir-9-1(2.969),hsa-mir-9-3(2.97),hsa-mir-9-2(2.969)	hsa-mir-146a(2.437)	0.00065888	0.0103719
Environmental Factor (EF)	caffeine	1	0.29988	3.37419	0.212546	0.591596	hsa-mir-499a(1.246)	hsa-mir-208a(0.653),hsa-mir-208b(0.734),hsa-mir-301b(1.523)	0.206449	0.605092
Environmental Factor (EF)	camptothecin	2	0.371824	4.18369	0.00554061	0.0327613	hsa-mir-18a(1.912),hsa-mir-17(2.842)	hsa-mir-125b-1(2.648),hsa-mir-125b-2(2.661),hsa-mir-155(2.722)	0.0279004	0.155314
Environmental Factor (EF)	candida albicans (C. albicans)	1	0.261554	2.94296	0.0822641	0.2758	hsa-mir-17(2.842)	hsa-mir-146a(2.437),hsa-mir-155(2.722),hsa-mir-210(2.865)	0.206449	0.597722
Environmental Factor (EF)	capecitabine	1	0.105655	1.18881	0.481752	1	hsa-mir-196b(2.667)	hsa-let-7e(2.971),hsa-mir-125b-1(2.648),hsa-mir-125b-2(2.661),hsa-mir-126(3.275),hsa-mir-137(1.346),hsa-mir-450a-1(1.703),hsa-mir-450a-2(1.702),hsa-mir-450b(1.957),hsa-mir-487a(1.478),hsa-mir-99a(2.831)	0.471234	1
Environmental Factor (EF)	capecitabine-oxaliplatin and radiotherapy	2	0.343184	3.86144	0.00786361	0.0422891	hsa-mir-483(1.851),hsa-mir-125a(2.929)	hsa-mir-1183(0.313),hsa-mir-1224(1.502),hsa-mir-1471(0.313),hsa-mir-188(1.609),hsa-mir-1909(0.921),hsa-mir-622(0.804),hsa-mir-630(0.701),hsa-mir-671(1.811),hsa-mir-765(1.173)	0.123302	0.416912
Environmental Factor (EF)	carbamate	3	0.250206	2.81527	0.0242673	0.104122	hsa-mir-1-1(1.686),hsa-mir-1-2(1.697),hsa-mir-31(1.804)	hsa-mir-130a(2.283),hsa-mir-143(4.088),hsa-mir-146b(2.836),hsa-mir-21(4.735),hsa-mir-377(1.602)	0.00781385	0.0608968
Environmental Factor (EF)	carbon disulfide (CS2)	1	0.594016	6.68375	0.000943774	0.00765649	hsa-mir-30a(4.274)	hsa-mir-150(2.921)	0.109125	0.39845
Environmental Factor (EF)	cardiac resynchronization therapy	1	0.171819	1.93327	0.175886	0.506151	hsa-mir-92a-1(3.379)	hsa-mir-145(3.026),hsa-mir-26b(2.85),hsa-mir-29a(3.374),hsa-mir-30e(3.689),hsa-mir-92a-2(3.349)	0.293237	0.759285
Environmental Factor (EF)	carvedilol	2	0.615259	6.92277	0.00304902	0.0199108	hsa-mir-1-1(1.686),hsa-mir-1-2(1.697)	hsa-mir-214(2.116)	0.00901556	0.0667601
Environmental Factor (EF)	cetuximab (Caco-2 and HCT-116)	1	0.264437	2.9754	0.0801022	0.270075	hsa-mir-17(2.842)	hsa-let-7b(3.95),hsa-let-7e(2.971),hsa-mir-216b(0.984)	0.206449	0.607339
Environmental Factor (EF)	chemotherapy	1	0.311699	3.50717	0.0651361	0.230399	hsa-mir-20a(2.582)	hsa-mir-145(3.026),hsa-mir-216a(1.351),hsa-mir-372(1.324)	0.206449	0.599914
Environmental Factor (EF)	chidamide	1	0.189145	2.12822	0.291339	0.770315	hsa-mir-129-2(1.57)	hsa-mir-21(4.735),hsa-mir-33a(1.997)	0.15918	0.49525
Environmental Factor (EF)	chlorpromazine, haloperidol and clozapine	1	0.331041	3.7248	0.12208	0.379823	hsa-mir-942(1.713)	hsa-mir-362(1.869),hsa-mir-421(1.592)	0.15918	0.50788
Environmental Factor (EF)	cigarette smoke (CS)	5	0.24457	2.75185	0.000274511	0.00259965	hsa-mir-9-1(2.969),hsa-mir-9-3(2.97),hsa-mir-9-2(2.969),hsa-mir-449a(1.871),hsa-mir-93(3.431)	hsa-mir-133a-1(1.557),hsa-mir-133a-2(1.536),hsa-mir-145(3.026),hsa-mir-146a(2.437),hsa-mir-155(2.722),hsa-mir-16-1(2.663),hsa-mir-16-2(2.667),hsa-mir-181c(2.362),hsa-mir-191(2.987),hsa-mir-195(2.162),hsa-mir-196a-1(2.681),hsa-mir-196a-2(2.72),hsa-mir-21(4.735),hsa-mir-218-1(1.97),hsa-mir-218-2(1.956),hsa-mir-222(2.189),hsa-mir-380(1.358),hsa-mir-515-1(1.081),hsa-mir-515-2(1.086)	0.00910702	0.0654
Environmental Factor (EF)	cigarette smoke condensate (CSC)	2	0.317426	3.57161	0.00692172	0.0384414	hsa-mir-25(3.612),hsa-mir-31(1.804)	hsa-mir-145(3.026),hsa-mir-216b(0.984),hsa-mir-217(2.019),hsa-mir-218-1(1.97),hsa-mir-218-2(1.956),hsa-mir-487b(1.69)	0.0699726	0.309154
Environmental Factor (EF)	cigarette smoke extract (CSE)	3	0.0777025	0.874293	0.709593	1	hsa-mir-149(2.48),hsa-mir-378a(2.605),hsa-mir-29b-2(2.677)	hsa-let-7c(3.175),hsa-let-7f-1(3.286),hsa-let-7f-2(3.29),hsa-mir-101-1(3.41),hsa-mir-101-2(3.412),hsa-mir-1301(1.952),hsa-mir-132(2.27),hsa-mir-133a-1(1.557),hsa-mir-133a-2(1.536),hsa-mir-144(2.236),hsa-mir-145(3.026),hsa-mir-150(2.921),hsa-mir-181a-2(3.055),hsa-mir-181b-1(2.531),hsa-mir-181b-2(2.505),hsa-mir-191(2.987),hsa-mir-193a(2.713),hsa-mir-206(2.022),hsa-mir-21(4.735),hsa-mir-210(2.865),h…	0.407286	0.962345
Environmental Factor (EF)	cisplatin (CDDP)	8	0.199716	2.24716	0.000293073	0.0027535	hsa-mir-455(2.605),hsa-mir-138-2(1.336),hsa-mir-138-1(1.395),hsa-mir-106a(2.017),hsa-mir-29b-2(2.677),hsa-mir-342(2.752),hsa-mir-10a(4.015),hsa-mir-93(3.431)	hsa-mir-1286(0.896),hsa-mir-130a(2.283),hsa-mir-146a(2.437),hsa-mir-181a-1(2.952),hsa-mir-181a-2(3.055),hsa-mir-181b-1(2.531),hsa-mir-181b-2(2.505),hsa-mir-185(2.228),hsa-mir-199a-1(3.14),hsa-mir-199a-2(3.292),hsa-mir-200b(2.852),hsa-mir-200c(3.675),hsa-mir-204(1.645),hsa-mir-21(4.735),hsa-mir-221(2.386),hsa-mir-222(2.189),hsa-mir-23b(2.867),hsa-mir-27a(2.951),hsa-mir-29b-1(2.635),hsa-mir-302a(0.…	0.00283179	0.0313077
Environmental Factor (EF)	cisplatin (DDP)	24	0.156953	1.76601	1.57381e-06	2.71083e-05	hsa-mir-149(2.48),hsa-mir-129-2(1.57),hsa-mir-455(2.605),hsa-mir-19a(2.092),hsa-mir-138-2(1.336),hsa-mir-138-1(1.395),hsa-mir-29c(3.119),hsa-mir-18b(1.327),hsa-mir-505(2.18),hsa-mir-492(1.008),hsa-mir-125a(2.929),hsa-mir-30a(4.274),hsa-mir-29b-2(2.677),hsa-mir-17(2.842),hsa-mir-338(2.667),hsa-mir-31(1.804),hsa-mir-519a-1(1.787),hsa-mir-519a-2(1.537),hsa-mir-342(2.752),hsa-mir-375(3.899),hsa-mir-1…	hsa-let-7a-1(3.635),hsa-let-7a-2(3.634),hsa-let-7a-3(3.637),hsa-let-7b(3.95),hsa-let-7c(3.175),hsa-let-7e(2.971),hsa-mir-100(3.237),hsa-mir-101-1(3.41),hsa-mir-101-2(3.412),hsa-mir-103a-1(3.627),hsa-mir-103a-2(3.627),hsa-mir-107(2.234),hsa-mir-10b(4.261),hsa-mir-122(1.276),hsa-mir-1236(0.918),hsa-mir-124-1(1.195),hsa-mir-124-2(1.188),hsa-mir-124-3(1.19),hsa-mir-1244-1(0.63),hsa-mir-1244-2(0.563),…	6.44168e-06	0.000278398
Environmental Factor (EF)	cisplatin/fluorouracil (CF)	12	0.165284	1.85974	0.00328767	0.0213519	hsa-mir-516b-2(1.098),hsa-mir-516b-1(1.171),hsa-mir-224(2.191),hsa-mir-1-1(1.686),hsa-mir-1-2(1.697),hsa-mir-519a-1(1.787),hsa-mir-519a-2(1.537),hsa-mir-342(2.752),hsa-mir-577(1.935),hsa-mir-516a-1(1.581),hsa-mir-516a-2(1.566),hsa-mir-95(1.626)	hsa-let-7g(2.79),hsa-mir-122(1.276),hsa-mir-127(2.886),hsa-mir-130a(2.283),hsa-mir-132(2.27),hsa-mir-140(2.84),hsa-mir-146a(2.437),hsa-mir-146b(2.836),hsa-mir-148a(4.177),hsa-mir-155(2.722),hsa-mir-16-1(2.663),hsa-mir-16-2(2.667),hsa-mir-182(4.13),hsa-mir-183(3.81),hsa-mir-185(2.228),hsa-mir-186(2.633),hsa-mir-193b(2.413),hsa-mir-195(2.162),hsa-mir-199b(3.363),hsa-mir-206(2.022),hsa-mir-223(2.396…	0.000226677	0.00424261
Environmental Factor (EF)	clozapine (CLZ)	2	0.209535	2.35764	0.0243095	0.103927	hsa-mir-92a-1(3.379),hsa-mir-25(3.612)	hsa-mir-126(3.275),hsa-mir-142(3.246),hsa-mir-16-1(2.663),hsa-mir-16-2(2.667),hsa-mir-22(4.256),hsa-mir-320a(2.763),hsa-mir-486-1(2.078),hsa-mir-486-2(2.077),hsa-mir-92a-2(3.349)	0.123302	0.418699
Environmental Factor (EF)	cocaine	5	0.294449	3.31308	7.96302e-05	0.000897066	hsa-mir-9-1(2.969),hsa-mir-9-3(2.97),hsa-mir-9-2(2.969),hsa-mir-153-2(2.189),hsa-mir-153-1(1.584)	hsa-let-7d(2.776),hsa-mir-101-1(3.41),hsa-mir-101-2(3.412),hsa-mir-124-1(1.195),hsa-mir-124-2(1.188),hsa-mir-124-3(1.19),hsa-mir-125b-1(2.648),hsa-mir-125b-2(2.661),hsa-mir-137(1.346),hsa-mir-155(2.722),hsa-mir-181a-1(2.952),hsa-mir-181a-2(3.055),hsa-mir-369(1.832)	0.00240278	0.0275913
Environmental Factor (EF)	cocoa proanthocyanidin	1	0.166456	1.87292	0.272929	0.731401	hsa-mir-187(2.182)	hsa-mir-1224(1.502),hsa-mir-197(2.651),hsa-mir-30b(2.769),hsa-mir-532(2.829),hsa-mir-765(1.173)	0.293237	0.753539
Environmental Factor (EF)	coronary artery bypass graft (CABG)	2	0.474565	5.33971	0.008398	0.0446578	hsa-mir-1-1(1.686),hsa-mir-1-2(1.697)	hsa-mir-133a-1(1.557),hsa-mir-133a-2(1.536),hsa-mir-208a(0.653)	0.0279004	0.155679
Environmental Factor (EF)	corticosteroid	2	0.381636	4.29409	0.00594003	0.0344377	hsa-mir-29b-2(2.677),hsa-mir-449a(1.871)	hsa-mir-21(4.735),hsa-mir-29b-1(2.635)	0.0173722	0.110411
Environmental Factor (EF)	cryptotanshinone	2	0.149391	1.68092	0.181842	0.520142	hsa-mir-106a(2.017),hsa-mir-338(2.667)	hsa-mir-126(3.275),hsa-mir-133a-1(1.557),hsa-mir-133a-2(1.536),hsa-mir-182(4.13),hsa-mir-205(3.189),hsa-mir-21(4.735),hsa-mir-30d(3.55),hsa-mir-451a(2.569),hsa-mir-96(2.133)	0.123302	0.418102
Environmental Factor (EF)	curcumol	1	0.474386	5.33769	0.0028976	0.0190792	hsa-mir-30a(4.274)	hsa-mir-21(4.735)	0.109125	0.411079
Environmental Factor (EF)	cyanidin-3-glucoside (C3G)	2	1	11.2518	0.00133194	0.0103128	hsa-mir-138-2(1.336),hsa-mir-138-1(1.395)		0.00311968	0.031289
Environmental Factor (EF)	cyclic mechanical stretch (CMS)	1	0.0858365	0.965815	0.649988	1	hsa-mir-499a(1.246)	hsa-let-7i(2.749),hsa-mir-195(2.162),hsa-mir-208a(0.653),hsa-mir-24-1(2.829),hsa-mir-24-2(2.836),hsa-mir-497(2.043)	0.333038	0.835053
Environmental Factor (EF)	cyclosporine A (CsA)	1	0.134078	1.50862	0.270022	0.728538	hsa-mir-10a(4.015)	hsa-mir-122(1.276),hsa-mir-144(2.236),hsa-mir-186(2.633),hsa-mir-195(2.162),hsa-mir-200b(2.852),hsa-mir-21(4.735),hsa-mir-22(4.256),hsa-mir-27a(2.951),hsa-mir-4516(0.663),hsa-mir-6127(0.313),hsa-mir-6746(0.996),hsa-mir-6787(0.856)	0.529287	1
Environmental Factor (EF)	dacarbazine and interferon-alfa-2b	1	0.118296	1.33104	0.45027	1	hsa-mir-106a(2.017)	hsa-mir-126(3.275),hsa-mir-16-1(2.663),hsa-mir-16-2(2.667),hsa-mir-199a-1(3.14),hsa-mir-199a-2(3.292)	0.293237	0.758459
Environmental Factor (EF)	daunorubicin	3	0.626556	7.04988	6.08476e-07	1.16641e-05	hsa-mir-9-1(2.969),hsa-mir-9-3(2.97),hsa-mir-9-2(2.969)	hsa-mir-125b-1(2.648),hsa-mir-125b-2(2.661)	0.00158001	0.0201919
Environmental Factor (EF)	decitabine	1	0.11167	1.25649	0.439008	1	hsa-mir-17(2.842)	hsa-mir-125b-1(2.648),hsa-mir-125b-2(2.661),hsa-mir-141(3.13),hsa-mir-145(3.026),hsa-mir-181b-1(2.531),hsa-mir-181b-2(2.505),hsa-mir-200c(3.675),hsa-mir-34a(2.431)	0.406102	0.965303
Environmental Factor (EF)	demethoxycurcumin	1	0.260038	2.92589	0.238216	0.652351	hsa-mir-551a(1.297)	hsa-mir-30e(3.689)	0.109125	0.402156
Environmental Factor (EF)	deoxycholic acid (DCA)	1	0.325897	3.66692	0.0148064	0.0705306	hsa-mir-30a(4.274)	hsa-mir-199a-1(3.14),hsa-mir-199a-2(3.292),hsa-mir-92b(2.408)	0.206449	0.595546
Environmental Factor (EF)	desflurane	2	0.529005	5.95226	0.013489	0.0653021	hsa-mir-138-2(1.336),hsa-mir-138-1(1.395)	hsa-mir-34a(2.431)	0.00901556	0.0669687
Environmental Factor (EF)	dexamethasone (DEX)	14	0.205974	2.31758	2.14719e-06	3.44856e-05	hsa-mir-9-1(2.969),hsa-mir-9-3(2.97),hsa-mir-9-2(2.969),hsa-mir-378a(2.605),hsa-mir-378i(0.813),hsa-mir-30a(4.274),hsa-mir-29b-2(2.677),hsa-mir-17(2.842),hsa-mir-196b(2.667),hsa-mir-1-1(1.686),hsa-mir-1-2(1.697),hsa-mir-378d-2(1.142),hsa-mir-378d-1(1.103),hsa-mir-579(1.343)	hsa-mir-103a-1(3.627),hsa-mir-103a-2(3.627),hsa-mir-107(2.234),hsa-mir-124-1(1.195),hsa-mir-124-2(1.188),hsa-mir-124-3(1.19),hsa-mir-125b-1(2.648),hsa-mir-125b-2(2.661),hsa-mir-1268a(0.313),hsa-mir-1268b(0.313),hsa-mir-132(2.27),hsa-mir-143(4.088),hsa-mir-145(3.026),hsa-mir-146a(2.437),hsa-mir-151a(3.165),hsa-mir-155(2.722),hsa-mir-15b(2.568),hsa-mir-16-1(2.663),hsa-mir-16-2(2.667),hsa-mir-196a-1…	2.06532e-05	0.000629392
Environmental Factor (EF)	dexmedetomidine (DEX)	1	0.212991	2.39654	0.143265	0.43161	hsa-mir-29b-2(2.677)	hsa-mir-185(2.228),hsa-mir-223(2.396),hsa-mir-29b-1(2.635),hsa-mir-361(2.635)	0.251087	0.689183
Environmental Factor (EF)	dextran sodium sulfate (DSS)	3	0.304888	3.43053	0.00835636	0.044536	hsa-mir-19a(2.092),hsa-mir-135a-2(1.681),hsa-mir-135a-1(1.659)	hsa-mir-132(2.27),hsa-mir-150(2.921),hsa-mir-193a(2.713),hsa-mir-223(2.396),hsa-mir-4262(0.313),hsa-mir-495(1.773)	0.0112474	0.078173
Environmental Factor (EF)	diabetes mellitus macrophage-conditioned media (DM-MCM)	1	0.543638	6.1169	0.0106183	0.0537014	hsa-mir-17(2.842)	hsa-mir-221(2.386)	0.109125	0.408489
Environmental Factor (EF)	dichloroacetate (DCA)	1	0.258374	2.90718	0.106529	0.342189	hsa-mir-149(2.48)	hsa-mir-326(1.832),hsa-mir-500a(2.558),hsa-mir-543(1.449),hsa-mir-552(1.278)	0.251087	0.68998
Environmental Factor (EF)	diesel exhaust particle (DEP)	3	0.20099	2.2615	0.0357782	0.143657	hsa-mir-338(2.667),hsa-mir-31(1.804),hsa-mir-135b(2.05)	hsa-let-7d(2.776),hsa-let-7g(2.79),hsa-mir-155(2.722),hsa-mir-26b(2.85),hsa-mir-27a(2.951),hsa-mir-374a(2.846),hsa-mir-382(2.015),hsa-mir-494(1.493),hsa-mir-513a-1(0.784),hsa-mir-513a-2(0.803),hsa-mir-513b(0.792),hsa-mir-513c(0.969),hsa-mir-96(2.133)	0.0563645	0.257651
Environmental Factor (EF)	diet	2	0.846621	9.52601	4.05781e-07	8.24395e-06	hsa-mir-25(3.612),hsa-mir-93(3.431)	hsa-mir-122(1.276)	0.00901556	0.0655351
Environmental Factor (EF)	dioscin	1	0.546492	6.14901	0.00923878	0.0480538	hsa-mir-125a(2.929)	hsa-mir-34a(2.431)	0.109125	0.407847
Environmental Factor (EF)	docosahexaenoic acid (DHA)	6	0.279094	3.14031	1.43055e-05	0.000191035	hsa-mir-19a(2.092),hsa-mir-9-1(2.969),hsa-mir-9-3(2.97),hsa-mir-9-2(2.969),hsa-mir-378a(2.605),hsa-mir-17(2.842)	hsa-mir-106b(2.795),hsa-mir-125b-1(2.648),hsa-mir-125b-2(2.661),hsa-mir-126(3.275),hsa-mir-130a(2.283),hsa-mir-132(2.27),hsa-mir-146a(2.437),hsa-mir-181a-1(2.952),hsa-mir-181a-2(3.055),hsa-mir-194-1(2.311),hsa-mir-194-2(2.337),hsa-mir-21(4.735),hsa-mir-221(2.386),hsa-mir-222(2.189),hsa-mir-296(1.717),hsa-mir-34a(2.431)	0.000962019	0.0136114
Environmental Factor (EF)	dopaminergic (DA) neuron differentiation medium	3	1	11.2518	3.59193e-10	2.08245e-08	hsa-mir-9-1(2.969),hsa-mir-9-3(2.97),hsa-mir-9-2(2.969)		0.000171742	0.00364491
Environmental Factor (EF)	doxorubicin (DOX)	6	0.0921848	1.03724	0.483749	1	hsa-mir-92a-1(3.379),hsa-mir-1-1(1.686),hsa-mir-1-2(1.697),hsa-mir-135b(2.05),hsa-mir-449a(1.871),hsa-mir-375(3.899)	hsa-let-7a-1(3.635),hsa-let-7a-2(3.634),hsa-let-7a-3(3.637),hsa-let-7e(2.971),hsa-mir-100(3.237),hsa-mir-107(2.234),hsa-mir-122(1.276),hsa-mir-132(2.27),hsa-mir-133b(1.377),hsa-mir-145(3.026),hsa-mir-146a(2.437),hsa-mir-155(2.722),hsa-mir-15a(2.436),hsa-mir-16-1(2.663),hsa-mir-16-2(2.667),hsa-mir-181a-1(2.952),hsa-mir-181a-2(3.055),hsa-mir-181b-1(2.531),hsa-mir-181b-2(2.505),hsa-mir-182(4.13),hsa…	0.145329	0.477796
Environmental Factor (EF)	enterovirus 71 (EV71)	4	0.289747	3.26018	0.00061451	0.0053116	hsa-mir-9-1(2.969),hsa-mir-9-3(2.97),hsa-mir-9-2(2.969),hsa-mir-1246(0.894)	hsa-mir-124-1(1.195),hsa-mir-124-2(1.188),hsa-mir-124-3(1.19),hsa-mir-146a(2.437),hsa-mir-155(2.722),hsa-mir-16-1(2.663),hsa-mir-16-2(2.667),hsa-mir-195(2.162),hsa-mir-197(2.651),hsa-mir-4516(0.663),hsa-mir-494(1.493),hsa-mir-874(2.068),hsa-mir-891b(0.93)	0.0126192	0.086195
Environmental Factor (EF)	enterovirus 71 (EV71) and coxsackievirus A16 (CA16)	3	0.342465	3.85335	0.015634	0.0741758	hsa-mir-3182(0.835),hsa-mir-378c(1.665),hsa-mir-3651(1.471)	hsa-mir-1287(2.127),hsa-mir-4485(0.525),hsa-mir-451a(2.569),hsa-mir-629(2.404)	0.00508972	0.0423016
Environmental Factor (EF)	entinostat	1	0.256345	2.88434	0.081835	0.275137	hsa-mir-125a(2.929)	hsa-mir-125b-1(2.648),hsa-mir-125b-2(2.661),hsa-mir-205(3.189)	0.206449	0.591241
Environmental Factor (EF)	epidermal growth factor (EGF)	1	0.0929981	1.0464	0.589698	1	hsa-mir-31(1.804)	hsa-mir-181b-1(2.531),hsa-mir-181b-2(2.505),hsa-mir-21(4.735),hsa-mir-222(2.189),hsa-mir-26b(2.85),hsa-mir-30c-2(2.78)	0.333038	0.8272
Environmental Factor (EF)	epidermal growth factor receptor (EGFR)	1	0.30615	3.44473	0.127626	0.391441	hsa-mir-31(1.804)	hsa-mir-143(4.088)	0.109125	0.41569
Environmental Factor (EF)	erlotinib	1	0.217074	2.44247	0.12703	0.390117	hsa-mir-17(2.842)	hsa-mir-145(3.026),hsa-mir-200c(3.675),hsa-mir-34a(2.431),hsa-mir-506(1.118)	0.251087	0.677449
Environmental Factor (EF)	estradiol-17β (E2)	4	0.223696	2.51698	0.00167054	0.0119245	hsa-mir-9-1(2.969),hsa-mir-9-3(2.97),hsa-mir-9-2(2.969),hsa-mir-93(3.431)	hsa-let-7a-1(3.635),hsa-let-7a-2(3.634),hsa-let-7a-3(3.637),hsa-mir-125b-1(2.648),hsa-mir-125b-2(2.661),hsa-mir-140(2.84),hsa-mir-148a(4.177),hsa-mir-155(2.722),hsa-mir-27b(2.803),hsa-mir-30c-1(2.746),hsa-mir-30c-2(2.78),hsa-mir-34a(2.431),hsa-mir-506(1.118),hsa-mir-7-1(2.125),hsa-mir-7-2(1.434),hsa-mir-7-3(1.432)	0.0225695	0.135817
Environmental Factor (EF)	ethanol (EtOH)	1	0.0640476	0.720651	0.794977	1	hsa-mir-29b-2(2.677)	hsa-let-7b(3.95),hsa-mir-122(1.276),hsa-mir-145(3.026),hsa-mir-146a(2.437),hsa-mir-182(4.13),hsa-mir-186(2.633),hsa-mir-194-1(2.311),hsa-mir-194-2(2.337),hsa-mir-21(4.735),hsa-mir-214(2.116),hsa-mir-29b-1(2.635),hsa-mir-302b(0.657),hsa-mir-34a(2.431),hsa-mir-497(2.043),hsa-mir-708(2.408)	0.60474	1
Environmental Factor (EF)	everolimus	1	0.242813	2.73209	0.054613	0.200023	hsa-mir-375(3.899)	hsa-mir-143(4.088),hsa-mir-155(2.722),hsa-mir-181b-1(2.531),hsa-mir-181b-2(2.505),hsa-mir-4328(0.313)	0.293237	0.754355
Environmental Factor (EF)	fibroblast growth factor 2 (FGF2)	2	0.467425	5.25938	0.00480813	0.029456	hsa-mir-105-2(1.952),hsa-mir-105-1(1.949)	hsa-mir-103b-1(0.444),hsa-mir-103b-2(0.313),hsa-mir-29a(3.374),hsa-mir-557(0.313)	0.0403349	0.199742
Environmental Factor (EF)	folate	2	0.165715	1.8646	0.231205	0.635345	hsa-mir-138-2(1.336),hsa-mir-138-1(1.395)	hsa-mir-148a(4.177),hsa-mir-185(2.228),hsa-mir-222(2.189),hsa-mir-27a(2.951),hsa-mir-339(2.201)	0.0544329	0.252709
Environmental Factor (EF)	folic acid	1	0.524992	5.9071	0.00290428	0.0190704	hsa-mir-375(3.899)	hsa-mir-203a(3.528)	0.109125	0.400913
Environmental Factor (EF)	formononetin	2	1	11.2518	1.80243e-07	4.41688e-06	hsa-mir-149(2.48),hsa-mir-375(3.899)		0.00311968	0.0293102
Environmental Factor (EF)	forskolin (FSK)	2	0.305459	3.43697	0.0260853	0.109743	hsa-mir-499a(1.246),hsa-mir-378a(2.605)	hsa-mir-199a-1(3.14),hsa-mir-199a-2(3.292),hsa-mir-484(2.324)	0.0279004	0.153517
Environmental Factor (EF)	fractional CO(2) laser	2	1	11.2518	5.98701e-05	0.000704511	hsa-mir-19a(2.092),hsa-mir-18a(1.912)		0.00311968	0.0303913
Environmental Factor (EF)	fractionated radiation	1	0.294342	3.31187	0.061363	0.219338	hsa-mir-17(2.842)	hsa-mir-185(2.228),hsa-mir-20b(2.155),hsa-mir-34a(2.431)	0.206449	0.591954
Environmental Factor (EF)	free fatty acids (FFA)	3	0.249988	2.81281	0.00738449	0.0405379	hsa-mir-190b(1.992),hsa-mir-17(2.842),hsa-mir-20a(2.582)	hsa-mir-122(1.276),hsa-mir-140(2.84),hsa-mir-145(3.026),hsa-mir-146a(2.437),hsa-mir-150(2.921),hsa-mir-200a(2.927),hsa-mir-22(4.256),hsa-mir-451a(2.569)	0.0203515	0.124359
Environmental Factor (EF)	fusaric acid (FA)	1	0.504034	5.67129	0.0167217	0.0773298	hsa-mir-29b-2(2.677)	hsa-mir-29b-1(2.635)	0.109125	0.413701
Environmental Factor (EF)	galacto-oligosaccharides (GOS)	1	0.107726	1.21212	0.513028	1	hsa-mir-31(1.804)	hsa-mir-142(3.246),hsa-mir-19b-1(2.291),hsa-mir-19b-2(2.266),hsa-mir-29a(3.374),hsa-mir-495(1.773),hsa-mir-590(1.988)	0.333038	0.833295
Environmental Factor (EF)	gefitinib	2	0.117795	1.32541	0.339461	0.874212	hsa-mir-129-2(1.57),hsa-mir-125a(2.929)	hsa-mir-129-1(1.552),hsa-mir-143(4.088),hsa-mir-200a(2.927),hsa-mir-221(2.386),hsa-mir-222(2.189),hsa-mir-30b(2.769),hsa-mir-3126(1.042),hsa-mir-3652(1.365),hsa-mir-3682(1.414),hsa-mir-377(1.602),hsa-mir-506(1.118),hsa-mir-564(0.917),hsa-mir-625(2.576),hsa-mir-658(1.2),hsa-mir-6810(1.049),hsa-mir-7-1(2.125),hsa-mir-7-2(1.434),hsa-mir-7-3(1.432),hsa-mir-762(0.517)	0.331697	0.842353
Environmental Factor (EF)	gemcitabine (GEM)	8	0.0856917	0.964186	0.605903	1	hsa-mir-483(1.851),hsa-mir-149(2.48),hsa-mir-129-2(1.57),hsa-mir-187(2.182),hsa-mir-320e(1.168),hsa-mir-29b-2(2.677),hsa-mir-1-2(1.697),hsa-mir-342(2.752)	hsa-let-7a-1(3.635),hsa-let-7b(3.95),hsa-let-7c(3.175),hsa-let-7d(2.776),hsa-let-7e(2.971),hsa-let-7f-2(3.29),hsa-mir-106b(2.795),hsa-mir-1207(0.552),hsa-mir-1261(0.477),hsa-mir-128-1(2.294),hsa-mir-128-2(2.199),hsa-mir-132(2.27),hsa-mir-133a-1(1.557),hsa-mir-136(2.119),hsa-mir-139(2.168),hsa-mir-142(3.246),hsa-mir-152(2.563),hsa-mir-154(1.763),hsa-mir-155(2.722),hsa-mir-16-1(2.663),hsa-mir-181a-…	0.121173	0.415626
Environmental Factor (EF)	gemcitabinepoly and ADP-ribose polymerase-1 (PARP1) inhibitor	1	0.144507	1.62596	0.299466	0.789168	hsa-mir-29b-2(2.677)	hsa-mir-100(3.237),hsa-mir-148a(4.177),hsa-mir-26a-1(2.901),hsa-mir-26a-2(2.901),hsa-mir-29b-1(2.635)	0.293237	0.752726
Environmental Factor (EF)	geniposide (GEN)	1	0.138059	1.55341	0.357946	0.912915	hsa-mir-224(2.191)	hsa-mir-124-1(1.195),hsa-mir-124-2(1.188),hsa-mir-124-3(1.19),hsa-mir-15b(2.568),hsa-mir-21(4.735),hsa-mir-27b(2.803)	0.333038	0.829801
Environmental Factor (EF)	genistein	2	0.102792	1.15659	0.465204	1	hsa-mir-873(1.109),hsa-mir-29b-2(2.677)	hsa-mir-1296(1.753),hsa-mir-145(3.026),hsa-mir-151a(3.165),hsa-mir-155(2.722),hsa-mir-218-1(1.97),hsa-mir-218-2(1.956),hsa-mir-223(2.396),hsa-mir-23b(2.867),hsa-mir-27a(2.951),hsa-mir-29b-1(2.635),hsa-mir-34a(2.431),hsa-mir-379(2.834),hsa-mir-574(2.347)	0.204174	0.615891
Environmental Factor (EF)	ginsenoside Rb1	1	0.557645	6.27451	0.00329571	0.0213458	hsa-mir-25(3.612)	hsa-mir-210(2.865)	0.109125	0.411731
Environmental Factor (EF)	ginsenoside Rg3	1	0.109368	1.23058	0.456212	1	hsa-mir-342(2.752)	hsa-mir-139(2.168),hsa-mir-197(2.651),hsa-mir-219a-1(1.568),hsa-mir-219a-2(1.091),hsa-mir-221(2.386),hsa-mir-23a(3.276),hsa-mir-377(1.602),hsa-mir-424(2.451),hsa-mir-487b(1.69),hsa-mir-489(1.359),hsa-mir-520h(1.169),hsa-mir-524(1.003)	0.529287	1
Environmental Factor (EF)	ginsenoside Rh2	2	0.179464	2.01929	0.129758	0.395937	hsa-mir-224(2.191),hsa-mir-31(1.804)	hsa-mir-128-1(2.294),hsa-mir-128-2(2.199),hsa-mir-146a(2.437),hsa-mir-200b(2.852),hsa-mir-26b(2.85),hsa-mir-29a(3.374),hsa-mir-491(1.662),hsa-mir-638(0.597)	0.104584	0.437669
Environmental Factor (EF)	glargine	1	0.261174	2.93868	0.18581	0.528945	hsa-mir-95(1.626)	hsa-mir-134(2.681),hsa-mir-34c(1.92)	0.15918	0.503823
Environmental Factor (EF)	glucocorticoid (GC)	9	0.181519	2.04242	0.00127559	0.0100068	hsa-mir-149(2.48),hsa-mir-452(2.208),hsa-mir-29c(3.119),hsa-mir-18a(1.912),hsa-mir-516b-2(1.098),hsa-mir-516b-1(1.171),hsa-mir-29b-2(2.677),hsa-mir-17(2.842),hsa-mir-224(2.191)	hsa-let-7a-1(3.635),hsa-let-7a-2(3.634),hsa-let-7a-3(3.637),hsa-let-7f-1(3.286),hsa-let-7f-2(3.29),hsa-mir-103a-1(3.627),hsa-mir-103a-2(3.627),hsa-mir-10b(4.261),hsa-mir-122(1.276),hsa-mir-124-1(1.195),hsa-mir-124-2(1.188),hsa-mir-124-3(1.19),hsa-mir-127(2.886),hsa-mir-150(2.921),hsa-mir-155(2.722),hsa-mir-15b(2.568),hsa-mir-16-1(2.663),hsa-mir-16-2(2.667),hsa-mir-182(4.13),hsa-mir-186(2.633),hsa…	0.000438762	0.00734462
Environmental Factor (EF)	glucosamine	3	0.574955	6.46928	1.66568e-06	2.84844e-05	hsa-mir-9-1(2.969),hsa-mir-9-3(2.97),hsa-mir-9-2(2.969)	hsa-mir-122(1.276),hsa-mir-125b-1(2.648),hsa-mir-125b-2(2.661)	0.00303145	0.0321686
Environmental Factor (EF)	glucose	3	0.232795	2.61936	0.0487075	0.183483	hsa-mir-492(1.008),hsa-mir-1-1(1.686),hsa-mir-1-2(1.697)	hsa-mir-133a-1(1.557),hsa-mir-133a-2(1.536),hsa-mir-146a(2.437),hsa-mir-146b(2.836),hsa-mir-29a(3.374),hsa-mir-425(2.732)	0.0112474	0.0777185
Environmental Factor (EF)	glucose deprived, galactose enriched (GAL)	1	0.175008	1.96916	0.319341	0.829588	hsa-mir-129-2(1.57)	hsa-mir-146b(2.836),hsa-mir-543(1.449),hsa-mir-550a-1(1.559),hsa-mir-550a-2(1.56)	0.251087	0.684441
Environmental Factor (EF)	granulocyte-colony stimulating factor (G-CSF)	1	0.0815578	0.917672	0.657649	1	hsa-mir-483(1.851)	hsa-mir-125b-1(2.648),hsa-mir-125b-2(2.661),hsa-mir-182(4.13),hsa-mir-21(4.735),hsa-mir-339(2.201),hsa-mir-500a(2.558),hsa-mir-576(1.907)	0.370618	0.902622
Environmental Factor (EF)	grape seed proanthocyanidin	2	0.107955	1.21469	0.441335	1	hsa-mir-483(1.851),hsa-mir-522(1.522)	hsa-mir-106b(2.795),hsa-mir-1224(1.502),hsa-mir-1234(1.054),hsa-mir-1249(1.545),hsa-mir-1290(0.613),hsa-mir-15b(2.568),hsa-mir-197(2.651),hsa-mir-2110(1.55),hsa-mir-30b(2.769),hsa-mir-320c-1(1.311),hsa-mir-320c-2(1.251),hsa-mir-323b(1.728),hsa-mir-449b(1.537),hsa-mir-532(2.829),hsa-mir-744(2.164)	0.246563	0.688697
Environmental Factor (EF)	haloperidol	1	0.279842	3.14872	0.0781309	0.264178	hsa-mir-29b-2(2.677)	hsa-mir-22(4.256),hsa-mir-29b-1(2.635)	0.15918	0.493957
Environmental Factor (EF)	head-down tilt (HDT) bed rest	1	0.0924956	1.04074	0.569972	1	hsa-mir-20a(2.582)	hsa-mir-103a-1(3.627),hsa-mir-103a-2(3.627),hsa-mir-1234(1.054),hsa-mir-1290(0.613),hsa-mir-130a(2.283),hsa-mir-151a(3.165),hsa-mir-199a-1(3.14),hsa-mir-199a-2(3.292),hsa-mir-363(1.962),hsa-mir-451a(2.569)	0.471234	1
Environmental Factor (EF)	heat stress	4	0.236565	2.66178	0.00938708	0.0482967	hsa-mir-452(2.208),hsa-mir-138-2(1.336),hsa-mir-138-1(1.395),hsa-mir-196b(2.667)	hsa-mir-1231(0.832),hsa-mir-125b-1(2.648),hsa-mir-125b-2(2.661),hsa-mir-1281(0.654),hsa-mir-140(2.84),hsa-mir-23a(3.276),hsa-mir-34c(1.92),hsa-mir-3619(1.293),hsa-mir-382(2.015),hsa-mir-4448(0.751),hsa-mir-4656(0.662),hsa-mir-7-1(2.125),hsa-mir-7-2(1.434),hsa-mir-7-3(1.432)	0.0155382	0.102595
Environmental Factor (EF)	helicobacter pylori (H. pylori)	4	0.15081	1.69689	0.0429636	0.166056	hsa-mir-25(3.612),hsa-mir-196b(2.667),hsa-mir-135b(2.05),hsa-mir-375(3.899)	hsa-let-7b(3.95),hsa-mir-128-1(2.294),hsa-mir-128-2(2.199),hsa-mir-141(3.13),hsa-mir-146a(2.437),hsa-mir-148a(4.177),hsa-mir-152(2.563),hsa-mir-155(2.722),hsa-mir-1915(1.025),hsa-mir-200b(2.852),hsa-mir-21(4.735),hsa-mir-212(1.654),hsa-mir-22(4.256),hsa-mir-222(2.189),hsa-mir-223(2.396),hsa-mir-29a(3.374),hsa-mir-30d(3.55),hsa-mir-32(2.062),hsa-mir-320a(2.763),hsa-mir-328(2.173),hsa-mir-34a(2.431…	0.0833579	0.363563
Environmental Factor (EF)	hemin	1	0.0415089	0.46705	0.911375	1	hsa-mir-18b(1.327)	hsa-mir-103a-1(3.627),hsa-mir-103a-2(3.627),hsa-mir-103b-1(0.444),hsa-mir-103b-2(0.313),hsa-mir-126(3.275),hsa-mir-130a(2.283),hsa-mir-144(2.236),hsa-mir-196a-1(2.681),hsa-mir-196a-2(2.72),hsa-mir-210(2.865),hsa-mir-217(2.019),hsa-mir-27a(2.951),hsa-mir-377(1.602)	0.555901	1
Environmental Factor (EF)	hepatitis B virus (HBV)	7	0.149585	1.6831	0.0247728	0.105718	hsa-mir-522(1.522),hsa-mir-19a(2.092),hsa-mir-138-2(1.336),hsa-mir-138-1(1.395),hsa-mir-29c(3.119),hsa-mir-17(2.842),hsa-mir-93(3.431)	hsa-mir-101-1(3.41),hsa-mir-101-2(3.412),hsa-mir-122(1.276),hsa-mir-1269b(1.871),hsa-mir-1271(1.618),hsa-mir-1287(2.127),hsa-mir-1305(1.122),hsa-mir-137(1.346),hsa-mir-143(4.088),hsa-mir-146a(2.437),hsa-mir-155(2.722),hsa-mir-15a(2.436),hsa-mir-16-1(2.663),hsa-mir-16-2(2.667),hsa-mir-192(2.767),hsa-mir-194-1(2.311),hsa-mir-194-2(2.337),hsa-mir-197(2.651),hsa-mir-199a-1(3.14),hsa-mir-199a-2(3.292)…	0.0110439	0.0778973
Environmental Factor (EF)	hepatitis B virus X protein (HBx)	2	0.145526	1.63743	0.124528	0.385421	hsa-mir-125a(2.929),hsa-mir-30a(4.274)	hsa-mir-124-1(1.195),hsa-mir-124-2(1.188),hsa-mir-124-3(1.19),hsa-mir-145(3.026),hsa-mir-148a(4.177),hsa-mir-16-1(2.663),hsa-mir-16-2(2.667),hsa-mir-199a-1(3.14),hsa-mir-199a-2(3.292),hsa-mir-200a(2.927),hsa-mir-21(4.735),hsa-mir-211(1.083),hsa-mir-22(4.256),hsa-mir-222(2.189),hsa-mir-429(2.415),hsa-mir-675(2.151)	0.267911	0.718765
Environmental Factor (EF)	hepatitis C virus (HCV)	9	0.174518	1.96364	0.00213333	0.014784	hsa-mir-942(1.713),hsa-mir-499a(1.246),hsa-mir-19a(2.092),hsa-mir-135a-2(1.681),hsa-mir-135a-1(1.659),hsa-mir-130b(2.046),hsa-mir-449a(1.871),hsa-mir-375(3.899),hsa-mir-93(3.431)	hsa-mir-122(1.276),hsa-mir-124-1(1.195),hsa-mir-124-2(1.188),hsa-mir-124-3(1.19),hsa-mir-125b-1(2.648),hsa-mir-125b-2(2.661),hsa-mir-130a(2.283),hsa-mir-132(2.27),hsa-mir-146a(2.437),hsa-mir-155(2.722),hsa-mir-16-1(2.663),hsa-mir-16-2(2.667),hsa-mir-181b-1(2.531),hsa-mir-181b-2(2.505),hsa-mir-181c(2.362),hsa-mir-192(2.767),hsa-mir-199a-1(3.14),hsa-mir-199a-2(3.292),hsa-mir-208b(0.734),hsa-mir-21(…	0.00120466	0.0167455
Environmental Factor (EF)	hepatocyte growth factor (HGF)	2	0.152386	1.71461	0.229914	0.632529	hsa-mir-1-1(1.686),hsa-mir-1-2(1.697)	hsa-mir-16-1(2.663),hsa-mir-16-2(2.667),hsa-mir-200c(3.675),hsa-mir-206(2.022),hsa-mir-27b(2.803),hsa-mir-7-1(2.125),hsa-mir-7-2(1.434),hsa-mir-7-3(1.432)	0.104584	0.434608
Environmental Factor (EF)	high glucose (HG)	25	0.175544	1.97519	3.42649e-09	1.40427e-07	hsa-mir-452(2.208),hsa-mir-455(2.605),hsa-mir-138-2(1.336),hsa-mir-138-1(1.395),hsa-mir-29c(3.119),hsa-mir-18b(1.327),hsa-mir-130b(2.046),hsa-mir-92a-1(3.379),hsa-mir-9-1(2.969),hsa-mir-9-3(2.97),hsa-mir-9-2(2.969),hsa-mir-125a(2.929),hsa-mir-29b-2(2.677),hsa-mir-17(2.842),hsa-mir-338(2.667),hsa-mir-25(3.612),hsa-mir-31(1.804),hsa-mir-135b(2.05),hsa-mir-342(2.752),hsa-mir-20a(2.582),hsa-mir-375(3…	hsa-mir-122(1.276),hsa-mir-124-1(1.195),hsa-mir-124-2(1.188),hsa-mir-1243(0.948),hsa-mir-124-3(1.19),hsa-mir-125b-1(2.648),hsa-mir-125b-2(2.661),hsa-mir-126(3.275),hsa-mir-1281(0.654),hsa-mir-128-1(2.294),hsa-mir-128-2(2.199),hsa-mir-1297(0.313),hsa-mir-130a(2.283),hsa-mir-132(2.27),hsa-mir-1323(1.085),hsa-mir-133a-1(1.557),hsa-mir-133a-2(1.536),hsa-mir-133b(1.377),hsa-mir-134(2.681),hsa-mir-137(…	1.10333e-06	7.71357e-05
Environmental Factor (EF)	high-fluence light-emitting diode-generated red light (HF-LED-RL, 633 ± 15 nm)	1	0.0701417	0.78922	0.734436	1	hsa-mir-31(1.804)	hsa-let-7a-1(3.635),hsa-let-7a-2(3.634),hsa-let-7a-3(3.637),hsa-mir-196a-1(2.681),hsa-mir-196a-2(2.72),hsa-mir-21(4.735),hsa-mir-23b(2.867)	0.370618	0.901699
Environmental Factor (EF)	high-intensity interval training (HIIT)	1	0.19841	2.23247	0.171027	0.495769	hsa-mir-378a(2.605)	hsa-mir-126(3.275),hsa-mir-133a-1(1.557),hsa-mir-133a-2(1.536),hsa-mir-486-1(2.078),hsa-mir-486-2(2.077)	0.293237	0.761775
Environmental Factor (EF)	high-risk human papillomavirus (hrHPV)	1	0.61596	6.93066	0.00137618	0.0102867	hsa-mir-375(3.899)	hsa-mir-34a(2.431)	0.109125	0.409133
Environmental Factor (EF)	histone deacetylase (HDAC)	1	0.503034	5.66003	0.0742665	0.253273	hsa-mir-129-2(1.57)	hsa-mir-129-1(1.552)	0.109125	0.394811
Environmental Factor (EF)	histone deacetylase inhibitor (HDACi)	2	0.200675	2.25796	0.0771742	0.261688	hsa-mir-129-2(1.57),hsa-mir-125a(2.929)	hsa-mir-101-1(3.41),hsa-mir-101-2(3.412),hsa-mir-129-1(1.552),hsa-mir-143(4.088),hsa-mir-145(3.026),hsa-mir-146a(2.437)	0.0699726	0.310308
Environmental Factor (EF)	homocysteine (Hcy)	1	0.0438314	0.493182	0.893696	1	hsa-mir-499a(1.246)	hsa-mir-125b-1(2.648),hsa-mir-125b-2(2.661),hsa-mir-133a-1(1.557),hsa-mir-133a-2(1.536),hsa-mir-143(4.088),hsa-mir-145(3.026),hsa-mir-148a(4.177),hsa-mir-152(2.563),hsa-mir-195(2.162),hsa-mir-30b(2.769)	0.471234	1
Environmental Factor (EF)	hormone	2	0.206797	2.32684	0.0300501	0.124225	hsa-mir-378a(2.605),hsa-mir-10a(4.015)	hsa-mir-130a(2.283),hsa-mir-145(3.026),hsa-mir-147a(0.535),hsa-mir-195(2.162),hsa-mir-21(4.735),hsa-mir-28(3.331),hsa-mir-423(2.476),hsa-mir-484(2.324),hsa-mir-592(1.685),hsa-mir-99a(2.831)	0.142753	0.471939
Environmental Factor (EF)	human cytomegalovirus (HCMV; human herpesvirus 5)	1	0.502279	5.65154	0.00683594	0.0385963	hsa-mir-92a-1(3.379)	hsa-mir-92a-2(3.349)	0.109125	0.392422
Environmental Factor (EF)	human immunodeficiency virus (HIV)-1	4	0.184817	2.07952	0.00971285	0.0495439	hsa-mir-19a(2.092),hsa-mir-29b-2(2.677),hsa-mir-375(3.899),hsa-mir-93(3.431)	hsa-mir-103a-1(3.627),hsa-mir-103a-2(3.627),hsa-mir-107(2.234),hsa-mir-144(2.236),hsa-mir-145(3.026),hsa-mir-146a(2.437),hsa-mir-155(2.722),hsa-mir-19b-1(2.291),hsa-mir-19b-2(2.266),hsa-mir-21(4.735),hsa-mir-221(2.386),hsa-mir-222(2.189),hsa-mir-223(2.396),hsa-mir-23a(3.276),hsa-mir-27a(2.951),hsa-mir-29b-1(2.635),hsa-mir-3162(0.74),hsa-mir-34c(1.92),hsa-mir-381(2.041),hsa-mir-500a(2.558),hsa-mir…	0.0475665	0.229808
Environmental Factor (EF)	human immunodeficiency virus (HIV)-1 and methamphetamine	3	1	11.2518	3.59193e-10	2.03286e-08	hsa-mir-9-1(2.969),hsa-mir-9-3(2.97),hsa-mir-9-2(2.969)		0.000171742	0.00361266
Environmental Factor (EF)	human papilloma virus (HPV)	3	0.399388	4.49383	6.9798e-05	0.000805387	hsa-mir-9-1(2.969),hsa-mir-9-3(2.97),hsa-mir-9-2(2.969)	hsa-mir-15b(2.568),hsa-mir-203a(3.528),hsa-mir-218-1(1.97),hsa-mir-218-2(1.956),hsa-mir-29a(3.374)	0.00781385	0.0610971
Environmental Factor (EF)	human papillomavirus E6 and E7	2	0.475353	5.34858	0.00395759	0.0248868	hsa-mir-19a(2.092),hsa-mir-18a(1.912)	hsa-mir-34a(2.431),hsa-mir-590(1.988)	0.0173722	0.110707
Environmental Factor (EF)	hydrogen sulfide (H2S)	2	0.35164	3.95659	0.00496348	0.0300209	hsa-mir-455(2.605),hsa-mir-20a(2.582)	hsa-mir-126(3.275),hsa-mir-200c(3.675),hsa-mir-20b(2.155),hsa-mir-640(0.46)	0.0403349	0.199326
Environmental Factor (EF)	hydroxycamptothecin (HCPT)	1	0.0602223	0.677609	0.804794	1	hsa-mir-31(1.804)	hsa-let-7g(2.79),hsa-mir-126(3.275),hsa-mir-196a-1(2.681),hsa-mir-196a-2(2.72),hsa-mir-200a(2.927),hsa-mir-200b(2.852),hsa-mir-200c(3.675),hsa-mir-7-1(2.125),hsa-mir-7-2(1.434),hsa-mir-7-3(1.432),hsa-mir-98(2.234)	0.501096	1
Environmental Factor (EF)	hydroxychloroquine	3	0.473789	5.33098	1.32957e-05	0.000179567	hsa-mir-9-1(2.969),hsa-mir-9-3(2.97),hsa-mir-9-2(2.969)	hsa-mir-146a(2.437),hsa-mir-155(2.722),hsa-mir-21(4.735)	0.00303145	0.0323128
Environmental Factor (EF)	hydroxytyrosol (HT)	3	1	11.2518	3.59193e-10	1.8166e-08	hsa-mir-9-1(2.969),hsa-mir-9-3(2.97),hsa-mir-9-2(2.969)		0.000171742	0.00345958
Environmental Factor (EF)	hyperbaric oxygen (HBO)	1	0.177533	1.99757	0.162878	0.476214	hsa-mir-92a-1(3.379)	hsa-mir-103a-1(3.627),hsa-mir-103a-2(3.627),hsa-mir-107(2.234),hsa-mir-4428(0.578),hsa-mir-573(1.067),hsa-mir-765(1.173),hsa-mir-92a-2(3.349)	0.370618	0.903548
Environmental Factor (EF)	hyperthermia	1	0.137943	1.55211	0.242112	0.661495	hsa-mir-30a(4.274)	hsa-mir-10b(4.261),hsa-mir-139(2.168),hsa-mir-15b(2.568),hsa-mir-203a(3.528),hsa-mir-23a(3.276),hsa-mir-27a(2.951),hsa-mir-30c-1(2.746),hsa-mir-30c-2(2.78),hsa-mir-34a(2.431)	0.439604	1
Environmental Factor (EF)	hypoglycemic	2	1	11.2518	1.86681e-06	3.10309e-05	hsa-mir-17(2.842),hsa-mir-20a(2.582)		0.00311968	0.0294265
Environmental Factor (EF)	hypoxia/reoxygenation (H/R)	3	0.0469054	0.527771	0.953327	1	hsa-mir-129-2(1.57),hsa-mir-1283-2(1.203),hsa-mir-1283-1(1.143)	hsa-mir-124-1(1.195),hsa-mir-124-2(1.188),hsa-mir-124-3(1.19),hsa-mir-129-1(1.552),hsa-mir-130a(2.283),hsa-mir-133a-1(1.557),hsa-mir-133a-2(1.536),hsa-mir-134(2.681),hsa-mir-140(2.84),hsa-mir-145(3.026),hsa-mir-155(2.722),hsa-mir-16-1(2.663),hsa-mir-16-2(2.667),hsa-mir-181d(2.051),hsa-mir-186(2.633),hsa-mir-194-1(2.311),hsa-mir-194-2(2.337),hsa-mir-199a-1(3.14),hsa-mir-199a-2(3.292),hsa-mir-200a(…	0.360379	0.889533
Environmental Factor (EF)	ibrutinib	1	0.121432	1.36633	0.372824	0.942769	hsa-mir-29c(3.119)	hsa-mir-126(3.275),hsa-mir-146b(2.836),hsa-mir-181b-1(2.531),hsa-mir-181b-2(2.505),hsa-mir-21(4.735),hsa-mir-22(4.256),hsa-mir-34a(2.431)	0.370618	0.904476
Environmental Factor (EF)	icariin (ICA)	1	0.395025	4.44474	0.00856753	0.0453564	hsa-mir-10a(4.015)	hsa-mir-124-1(1.195),hsa-mir-124-2(1.188),hsa-mir-124-3(1.19),hsa-mir-625(2.576)	0.251087	0.678991
Environmental Factor (EF)	imiquimod (IMQ)	1	0.629489	7.08289	0.00567094	0.0333659	hsa-mir-125a(2.929)	hsa-mir-215(1.724)	0.109125	0.400294
Environmental Factor (EF)	infliximab	2	0.238381	2.68222	0.0140394	0.0672817	hsa-mir-29b-2(2.677),hsa-mir-10a(4.015)	hsa-mir-125b-1(2.648),hsa-mir-125b-2(2.661),hsa-mir-126(3.275),hsa-mir-146a(2.437),hsa-mir-16-1(2.663),hsa-mir-16-2(2.667),hsa-mir-223(2.396),hsa-mir-29b-1(2.635)	0.104584	0.436133
Environmental Factor (EF)	influenza A virus (IAV)	6	0.318047	3.57861	5.1861e-07	1.01044e-05	hsa-mir-29c(3.119),hsa-mir-9-1(2.969),hsa-mir-9-3(2.97),hsa-mir-9-2(2.969),hsa-mir-17(2.842),hsa-mir-93(3.431)	hsa-mir-101-1(3.41),hsa-mir-101-2(3.412),hsa-mir-1290(0.613),hsa-mir-132(2.27),hsa-mir-141(3.13),hsa-mir-146a(2.437),hsa-mir-155(2.722),hsa-mir-194-1(2.311),hsa-mir-194-2(2.337),hsa-mir-200c(3.675),hsa-mir-203a(3.528),hsa-mir-223(2.396),hsa-mir-302c(0.529),hsa-mir-340(2.051),hsa-mir-34a(2.431),hsa-mir-590(1.988)	0.000962019	0.0135309
Environmental Factor (EF)	inositol hexaphosphate (IP6)	1	0.0967564	1.08868	0.538582	1	hsa-mir-196b(2.667)	hsa-mir-126(3.275),hsa-mir-144(2.236),hsa-mir-155(2.722),hsa-mir-194-1(2.311),hsa-mir-194-2(2.337),hsa-mir-210(2.865),hsa-mir-223(2.396),hsa-mir-26b(2.85),hsa-mir-29a(3.374),hsa-mir-302c(0.529)	0.471234	1
Environmental Factor (EF)	insulin-like growth factor 1 (IGF-1)	4	0.368761	4.14922	2.39661e-05	0.000304639	hsa-mir-130b(2.046),hsa-mir-9-1(2.969),hsa-mir-9-3(2.97),hsa-mir-9-2(2.969)	hsa-mir-133b(1.377),hsa-mir-152(2.563),hsa-mir-181d(2.051),hsa-mir-200c(3.675),hsa-mir-21(4.735),hsa-mir-320a(2.763),hsa-mir-513a-1(0.784),hsa-mir-513a-2(0.803)	0.00326158	0.0290366
Environmental Factor (EF)	integrin α5	1	0.502279	5.65154	0.00683594	0.038233	hsa-mir-92a-1(3.379)	hsa-mir-92a-2(3.349)	0.109125	0.383714
Environmental Factor (EF)	intercept (amotosalen+ ultraviolet-A [UVA] light)	1	0.180327	2.029	0.188902	0.535184	hsa-mir-17(2.842)	hsa-let-7e(2.971),hsa-let-7g(2.79),hsa-mir-146a(2.437),hsa-mir-223(2.396),hsa-mir-484(2.324)	0.293237	0.755991
Environmental Factor (EF)	intermittent cyclic mechanical tension (ICMT)	1	0.526501	5.92409	0.0162222	0.0754601	hsa-mir-455(2.605)	hsa-mir-365a(2.343)	0.109125	0.381457
Environmental Factor (EF)	ionizing radiation (IR)	15	0.246553	2.77416	5.26404e-10	2.40628e-08	hsa-mir-19a(2.092),hsa-mir-29c(3.119),hsa-mir-18a(1.912),hsa-mir-92a-1(3.379),hsa-mir-9-1(2.969),hsa-mir-9-3(2.97),hsa-mir-9-2(2.969),hsa-mir-125a(2.929),hsa-mir-17(2.842),hsa-mir-224(2.191),hsa-mir-1-1(1.686),hsa-mir-1-2(1.697),hsa-mir-20a(2.582),hsa-mir-449a(1.871),hsa-mir-93(3.431)	hsa-let-7e(2.971),hsa-let-7g(2.79),hsa-let-7i(2.749),hsa-mir-100(3.237),hsa-mir-101-1(3.41),hsa-mir-101-2(3.412),hsa-mir-122(1.276),hsa-mir-127(2.886),hsa-mir-1285-1(0.917),hsa-mir-1285-2(0.313),hsa-mir-133b(1.377),hsa-mir-134(2.681),hsa-mir-144(2.236),hsa-mir-146a(2.437),hsa-mir-148b(2.53),hsa-mir-150(2.921),hsa-mir-151a(3.165),hsa-mir-155(2.722),hsa-mir-15b(2.568),hsa-mir-16-1(2.663),hsa-mir-16…	1.8508e-06	0.000104746
Environmental Factor (EF)	iron- and aluminum-sulfate	3	0.476104	5.35703	1.26532e-05	0.000171866	hsa-mir-9-1(2.969),hsa-mir-9-3(2.97),hsa-mir-9-2(2.969)	hsa-mir-125b-1(2.648),hsa-mir-125b-2(2.661),hsa-mir-128-1(2.294),hsa-mir-128-2(2.199)	0.00508972	0.04245
Environmental Factor (EF)	irradiation	9	0.119954	1.3497	0.0731941	0.251783	hsa-mir-452(2.208),hsa-mir-19a(2.092),hsa-mir-106a(2.017),hsa-mir-29c(3.119),hsa-mir-18a(1.912),hsa-mir-92a-1(3.379),hsa-mir-17(2.842),hsa-mir-20a(2.582),hsa-mir-93(3.431)	hsa-let-7a-1(3.635),hsa-let-7a-2(3.634),hsa-let-7a-3(3.637),hsa-let-7f-1(3.286),hsa-let-7f-2(3.29),hsa-let-7g(2.79),hsa-let-7i(2.749),hsa-mir-101-1(3.41),hsa-mir-101-2(3.412),hsa-mir-103a-1(3.627),hsa-mir-103a-2(3.627),hsa-mir-103b-1(0.444),hsa-mir-103b-2(0.313),hsa-mir-106b(2.795),hsa-mir-1226(1.495),hsa-mir-126(3.275),hsa-mir-128-1(2.294),hsa-mir-128-2(2.199),hsa-mir-1285-1(0.917),hsa-mir-1285-…	0.0340928	0.179687
Environmental Factor (EF)	isoniazid, pyrazinamide and ethambutol	2	0.372796	4.19463	0.00133624	0.0100833	hsa-mir-92a-1(3.379),hsa-mir-125a(2.929)	hsa-mir-148b(2.53),hsa-mir-21(4.735),hsa-mir-92a-2(3.349)	0.0279004	0.154952
Environmental Factor (EF)	kaempferol-3-O-glycoside	2	0.607498	6.83545	0.000215338	0.00213274	hsa-mir-92a-1(3.379),hsa-mir-31(1.804)	hsa-mir-92a-2(3.349)	0.00901556	0.0665528
Environmental Factor (EF)	klebsiella pneumoniae	1	0.266891	3.003	0.0479313	0.181133	hsa-mir-25(3.612)	hsa-let-7g(2.79),hsa-mir-21(4.735),hsa-mir-223(2.396)	0.206449	0.585597
Environmental Factor (EF)	lactobacillus casei (L. casei LC01)	2	0.233342	2.62552	0.0618778	0.220846	hsa-mir-105-2(1.952),hsa-mir-105-1(1.949)	hsa-mir-144(2.236),hsa-mir-219a-1(1.568),hsa-mir-219a-2(1.091),hsa-mir-431(1.879),hsa-mir-503(1.949),hsa-mir-99b(4.096)	0.0699726	0.308581
Environmental Factor (EF)	laminar shear stress	1	0.23206	2.6111	0.165381	0.481752	hsa-mir-19a(2.092)	hsa-mir-128-1(2.294),hsa-mir-128-2(2.199),hsa-mir-34a(2.431)	0.206449	0.599182
Environmental Factor (EF)	lentivirus	2	1	11.2518	0.00133194	0.010213	hsa-mir-138-2(1.336),hsa-mir-138-1(1.395)		0.00311968	0.0302673
Environmental Factor (EF)	leptin	2	0.482865	5.4331	0.000324012	0.0030203	hsa-mir-378a(2.605),hsa-mir-93(3.431)	hsa-mir-122(1.276),hsa-mir-221(2.386),hsa-mir-27b(2.803)	0.0279004	0.15459
Environmental Factor (EF)	ligustrazine (Lig)	1	0.654303	7.36208	0.0213005	0.0934158	hsa-mir-135b(2.05)	hsa-mir-211(1.083)	0.109125	0.405932
Environmental Factor (EF)	lipid reduced, cholesterol deficient (RL)	1	0.175008	1.96916	0.319341	0.828682	hsa-mir-129-2(1.57)	hsa-mir-146b(2.836),hsa-mir-543(1.449),hsa-mir-550a-1(1.559),hsa-mir-550a-2(1.56)	0.251087	0.678219
Environmental Factor (EF)	lipopolysaccharide (LPS)	25	0.148485	1.67072	3.94386e-06	5.97106e-05	hsa-mir-942(1.713),hsa-mir-129-2(1.57),hsa-mir-19a(2.092),hsa-mir-135a-2(1.681),hsa-mir-135a-1(1.659),hsa-mir-138-2(1.336),hsa-mir-138-1(1.395),hsa-mir-106a(2.017),hsa-mir-130b(2.046),hsa-mir-92a-1(3.379),hsa-mir-9-1(2.969),hsa-mir-9-3(2.97),hsa-mir-9-2(2.969),hsa-mir-125a(2.929),hsa-mir-29b-2(2.677),hsa-mir-17(2.842),hsa-mir-1246(0.894),hsa-mir-338(2.667),hsa-mir-25(3.612),hsa-mir-31(1.804),hsa-…	hsa-let-7b(3.95),hsa-let-7c(3.175),hsa-let-7e(2.971),hsa-let-7f-1(3.286),hsa-let-7f-2(3.29),hsa-let-7g(2.79),hsa-mir-100(3.237),hsa-mir-101-1(3.41),hsa-mir-101-2(3.412),hsa-mir-103a-1(3.627),hsa-mir-103a-2(3.627),hsa-mir-106b(2.795),hsa-mir-107(2.234),hsa-mir-1184-1(0.498),hsa-mir-1184-2(0.313),hsa-mir-1184-3(0.428),hsa-mir-122(1.276),hsa-mir-124-1(1.195),hsa-mir-124-2(1.188),hsa-mir-124-3(1.19),…	8.26111e-06	0.000338563
Environmental Factor (EF)	lipoteichoic acid (LTA)	1	0.504355	5.6749	0.0216431	0.0945692	hsa-mir-149(2.48)	hsa-mir-146a(2.437)	0.109125	0.399063
Environmental Factor (EF)	lithium (Li)	3	0.317424	3.57159	0.000524083	0.00457995	hsa-mir-9-1(2.969),hsa-mir-9-3(2.97),hsa-mir-9-2(2.969)	hsa-mir-152(2.563),hsa-mir-155(2.722),hsa-mir-15a(2.436),hsa-mir-181c(2.362),hsa-mir-221(2.386),hsa-mir-320a(2.763),hsa-mir-34a(2.431),hsa-mir-494(1.493)	0.0203515	0.12404
Environmental Factor (EF)	lithium chloride (LiCl)	1	0.504034	5.67129	0.0167217	0.07703	hsa-mir-29b-2(2.677)	hsa-mir-29b-1(2.635)	0.109125	0.406568
Environmental Factor (EF)	lovastatin	1	0.293347	3.30069	0.0698829	0.243209	hsa-mir-29b-2(2.677)	hsa-mir-29b-1(2.635),hsa-mir-33a(1.997),hsa-mir-33b(1.818)	0.206449	0.604347
Environmental Factor (EF)	low-dose ionizing radiation (LDIR)	1	0.127767	1.43761	0.290248	0.768284	hsa-mir-30a(4.274)	hsa-let-7a-1(3.635),hsa-let-7a-2(3.634),hsa-let-7a-3(3.637),hsa-mir-15b(2.568),hsa-mir-16-1(2.663),hsa-mir-16-2(2.667),hsa-mir-21(4.735),hsa-mir-23b(2.867),hsa-mir-30b(2.769)	0.439604	1
Environmental Factor (EF)	low-glycaemic load dietary	4	0.193495	2.17717	0.042169	0.164052	hsa-mir-942(1.713),hsa-mir-521-1(1.154),hsa-mir-521-2(1.025),hsa-mir-338(2.667)	hsa-let-7b(3.95),hsa-mir-10b(4.261),hsa-mir-1179(1.149),hsa-mir-1182(0.479),hsa-mir-1224(1.502),hsa-mir-1281(0.654),hsa-mir-130a(2.283),hsa-mir-205(3.189),hsa-mir-218-2(1.956),hsa-mir-550a-1(1.559),hsa-mir-550a-2(1.56),hsa-mir-623(0.612),hsa-mir-663b(0.514),hsa-mir-664a(2.161),hsa-mir-944(1.511)	0.0188504	0.117297
Environmental Factor (EF)	macrophage colony stimulating factor (M-CSF)	1	0.412212	4.63813	0.0224494	0.0973762	hsa-mir-125a(2.929)	hsa-mir-148a(4.177)	0.109125	0.40978
Environmental Factor (EF)	magnolol	1	0.503034	5.66003	0.0742665	0.25291	hsa-mir-129-2(1.57)	hsa-mir-129-1(1.552)	0.109125	0.386573
Environmental Factor (EF)	manganese chloride (MnCl2 )	2	1	11.2518	0.00133194	0.010246	hsa-mir-138-2(1.336),hsa-mir-138-1(1.395)		0.00311968	0.0305164
Environmental Factor (EF)	matrine	2	0.130689	1.47049	0.276499	0.739301	hsa-mir-129-2(1.57),hsa-mir-29b-2(2.677)	hsa-mir-106b(2.795),hsa-mir-126(3.275),hsa-mir-129-1(1.552),hsa-mir-133a-1(1.557),hsa-mir-133a-2(1.536),hsa-mir-182(4.13),hsa-mir-19b-1(2.291),hsa-mir-19b-2(2.266),hsa-mir-21(4.735),hsa-mir-29b-1(2.635),hsa-mir-376b(1.484)	0.162797	0.502557
Environmental Factor (EF)	mechanical compression	3	0.814235	9.1616	1.73487e-08	6.15489e-07	hsa-mir-9-1(2.969),hsa-mir-9-3(2.97),hsa-mir-9-2(2.969)	hsa-mir-4446(1.312),hsa-mir-4769(0.721)	0.00158001	0.0204114
Environmental Factor (EF)	mechanical stretch	2	0.12617	1.41964	0.318771	0.829013	hsa-mir-153-2(2.189),hsa-mir-153-1(1.584)	hsa-mir-145(3.026),hsa-mir-182(4.13),hsa-mir-19b-1(2.291),hsa-mir-19b-2(2.266),hsa-mir-21(4.735),hsa-mir-223(2.396),hsa-mir-26a-1(2.901),hsa-mir-26a-2(2.901),hsa-mir-551b(1.485)	0.123302	0.417506
Environmental Factor (EF)	mechanical tension (10%, 0.5Hz)	2	1	11.2518	0.00133194	0.0101801	hsa-mir-138-2(1.336),hsa-mir-138-1(1.395)		0.00311968	0.0300222
Environmental Factor (EF)	medroxyprogesterone acetate (MPA), ICI-182780 and RU-486	1	0.0931496	1.0481	0.559521	1	hsa-mir-17(2.842)	hsa-mir-142(3.246),hsa-mir-146a(2.437),hsa-mir-181a-1(2.952),hsa-mir-181a-2(3.055),hsa-mir-21(4.735),hsa-mir-23b(2.867),hsa-mir-26a-1(2.901),hsa-mir-26a-2(2.901),hsa-mir-542(2.574)	0.439604	1
Environmental Factor (EF)	melatonin	2	0.0477787	0.537597	0.947976	1	hsa-mir-106a(2.017),hsa-mir-449a(1.871)	hsa-let-7a-1(3.635),hsa-let-7a-2(3.634),hsa-let-7a-3(3.637),hsa-let-7i(2.749),hsa-mir-101-1(3.41),hsa-mir-101-2(3.412),hsa-mir-132(2.27),hsa-mir-140(2.84),hsa-mir-152(2.563),hsa-mir-155(2.722),hsa-mir-16-1(2.663),hsa-mir-16-2(2.667),hsa-mir-181c(2.362),hsa-mir-204(1.645),hsa-mir-205(3.189),hsa-mir-210(2.865),hsa-mir-214(2.116),hsa-mir-215(1.724),hsa-mir-223(2.396),hsa-mir-24-1(2.829),hsa-mir-24-2…	0.594497	1
Environmental Factor (EF)	mesalazine (MSLZ)	1	0.322556	3.62934	0.0944169	0.308706	hsa-mir-135b(2.05)	hsa-mir-130a(2.283),hsa-mir-206(2.022)	0.15918	0.504495
Environmental Factor (EF)	methacrylic	3	0.680779	7.65999	2.16116e-07	5.03636e-06	hsa-mir-9-1(2.969),hsa-mir-9-3(2.97),hsa-mir-9-2(2.969)	hsa-mir-148a(4.177)	0.00065888	0.0101699
Environmental Factor (EF)	methamphetamine (METH)	1	0.467692	5.26237	0.01215	0.0601679	hsa-mir-29c(3.119)	hsa-mir-30d(3.55)	0.109125	0.380338
Environmental Factor (EF)	methotrexate (MTX)	3	0.187045	2.1046	0.0177827	0.0796036	hsa-mir-29c(3.119),hsa-mir-29b-2(2.677),hsa-mir-10a(4.015)	hsa-mir-132(2.27),hsa-mir-146a(2.437),hsa-mir-155(2.722),hsa-mir-181b-1(2.531),hsa-mir-181b-2(2.505),hsa-mir-186(2.633),hsa-mir-200c(3.675),hsa-mir-21(4.735),hsa-mir-223(2.396),hsa-mir-24-1(2.829),hsa-mir-24-2(2.836),hsa-mir-29a(3.374),hsa-mir-29b-1(2.635),hsa-mir-34a(2.431),hsa-mir-760(1.644),hsa-mir-770(0.993)	0.0864527	0.375682
Environmental Factor (EF)	methyl 2-(5-fluoro-2-hydroxyphenyl)-1H- benzo[d]imidazole-5-carboxylate (MBIC) and doxorubicin	2	0.501959	5.64794	0.000527927	0.00459664	hsa-mir-17(2.842),hsa-mir-20a(2.582)	hsa-mir-27a(2.951),hsa-mir-34a(2.431)	0.0173722	0.111605
Environmental Factor (EF)	methylmercury (MeHg)	1	0.430385	4.8426	0.0092991	0.0481568	hsa-mir-25(3.612)	hsa-mir-1285-1(0.917),hsa-mir-1285-2(0.313),hsa-mir-30d(3.55)	0.206449	0.596995
Environmental Factor (EF)	mifepristone (MIF)	2	0.383392	4.31385	0.0121979	0.0602795	hsa-mir-153-2(2.189),hsa-mir-153-1(1.584)	hsa-mir-100(3.237),hsa-mir-99a(2.831)	0.0173722	0.111304
Environmental Factor (EF)	molecular hydrogen	3	0.652928	7.34661	3.66958e-07	7.78802e-06	hsa-mir-9-1(2.969),hsa-mir-9-3(2.97),hsa-mir-9-2(2.969)	hsa-mir-21(4.735)	0.00065888	0.0102363
Environmental Factor (EF)	mono-(2-ethylhexyl) phthalate (MEHP)	1	0.155336	1.74781	0.25294	0.688704	hsa-mir-17(2.842)	hsa-mir-126(3.275),hsa-mir-155(2.722),hsa-mir-16-1(2.663),hsa-mir-16-2(2.667),hsa-mir-27b(2.803),hsa-mir-372(1.324)	0.333038	0.832419
Environmental Factor (EF)	morin	2	0.197888	2.22659	0.0561049	0.204229	hsa-mir-135b(2.05),hsa-mir-93(3.431)	hsa-mir-101-1(3.41),hsa-mir-101-2(3.412),hsa-mir-188(1.609),hsa-mir-200a(2.927),hsa-mir-210(2.865),hsa-mir-222(2.189),hsa-mir-29a(3.374),hsa-mir-34a(2.431)	0.104584	0.43537
Environmental Factor (EF)	multiwalled carbon nanotubes (MWCNT)	2	1	11.2518	0.000271758	0.00259425	hsa-mir-1-1(1.686),hsa-mir-1-2(1.697)		0.00311968	0.0301442
Environmental Factor (EF)	myclobutanil, propiconazole, and triadimefon	1	0.121536	1.3675	0.551484	1	hsa-mir-1246(0.894)	hsa-mir-20b(2.155),hsa-mir-363(1.962),hsa-mir-574(2.347)	0.206449	0.587701
Environmental Factor (EF)	mycobacterium tuberculosis (Mtb)	3	0.138541	1.55884	0.130807	0.398116	hsa-mir-30a(4.274),hsa-mir-20a(2.582),hsa-mir-579(1.343)	hsa-let-7b(3.95),hsa-mir-1178(0.652),hsa-mir-1281(0.654),hsa-mir-155(2.722),hsa-mir-16-1(2.663),hsa-mir-16-2(2.667),hsa-mir-191(2.987),hsa-mir-197(2.651),hsa-mir-204(1.645),hsa-mir-206(2.022),hsa-mir-20b(2.155),hsa-mir-212(1.654),hsa-mir-223(2.396),hsa-mir-27a(2.951),hsa-mir-29a(3.374),hsa-mir-30e(3.689),hsa-mir-320a(2.763),hsa-mir-331(2.118),hsa-mir-448(0.761),hsa-mir-708(2.408),hsa-mir-99b(4.09…	0.14807	0.486136
Environmental Factor (EF)	myocardin	2	1	11.2518	0.000271758	0.00261525	hsa-mir-1-1(1.686),hsa-mir-1-2(1.697)		0.00311968	0.0308979
Environmental Factor (EF)	nanocurcumin	1	0.13003	1.46308	0.346238	0.889739	hsa-mir-17(2.842)	hsa-mir-132(2.27),hsa-mir-145(3.026),hsa-mir-146a(2.437),hsa-mir-16-1(2.663),hsa-mir-16-2(2.667),hsa-mir-34a(2.431),hsa-mir-34b(1.6),hsa-mir-34c(1.92)	0.406102	0.960501
Environmental Factor (EF)	natalizumab	1	0.314438	3.538	0.0517746	0.192294	hsa-mir-17(2.842)	hsa-mir-126(3.275),hsa-mir-150(2.921)	0.15918	0.500491
Environmental Factor (EF)	neferine (NEF)	1	0.305116	3.4331	0.121298	0.377885	hsa-mir-449a(1.871)	hsa-mir-10b(4.261)	0.109125	0.395413
Environmental Factor (EF)	neoadjuvant chemoradiotherapy (CRT)	1	0.329228	3.70441	0.113347	0.358279	hsa-mir-31(1.804)	hsa-mir-200c(3.675)	0.109125	0.382582
Environmental Factor (EF)	neoadjuvant chemotherapy	1	0.75343	8.47744	0.000482344	0.0042781	hsa-mir-375(3.899)	hsa-mir-122(1.276)	0.109125	0.379226
Environmental Factor (EF)	neodymium oxide (Nd2O3)	1	0.787228	8.85773	0.000902996	0.00737602	hsa-mir-93(3.431)	hsa-mir-498(0.927)	0.109125	0.413042
Environmental Factor (EF)	nicotine	5	0.173656	1.95394	0.0146337	0.0698482	hsa-mir-18b(1.327),hsa-mir-505(2.18),hsa-mir-9-1(2.969),hsa-mir-9-3(2.97),hsa-mir-9-2(2.969)	hsa-mir-101-1(3.41),hsa-mir-101-2(3.412),hsa-mir-124-1(1.195),hsa-mir-124-2(1.188),hsa-mir-124-3(1.19),hsa-mir-1305(1.122),hsa-mir-137(1.346),hsa-mir-16-1(2.663),hsa-mir-16-2(2.667),hsa-mir-1914(1.104),hsa-mir-192(2.767),hsa-mir-1973(0.313),hsa-mir-200c(3.675),hsa-mir-21(4.735),hsa-mir-24-1(2.829),hsa-mir-24-2(2.836),hsa-mir-296(1.717),hsa-mir-30d(3.55),hsa-mir-3198-1(0.891),hsa-mir-3198-2(1.02),…	0.0340856	0.180048
Environmental Factor (EF)	norcantharidin (NCTD)	2	0.673825	7.58174	7.62856e-05	0.000867612	hsa-mir-873(1.109),hsa-mir-30a(4.274)	hsa-mir-320d-1(1.314),hsa-mir-320d-2(1.292)	0.0173722	0.112825
Environmental Factor (EF)	nutritional stress	2	1	11.2518	0.000105208	0.00113673	hsa-mir-153-2(2.189),hsa-mir-153-1(1.584)		0.00311968	0.0285211
Environmental Factor (EF)	ochratoxin A (OTA)	1	0.406409	4.57283	0.0305604	0.125896	hsa-mir-29b-2(2.677)	hsa-mir-122(1.276),hsa-mir-29b-1(2.635)	0.15918	0.49983
Environmental Factor (EF)	oestrogen (E2)	2	1	11.2518	0.00133194	0.0101151	hsa-mir-138-2(1.336),hsa-mir-138-1(1.395)		0.00311968	0.0286312
Environmental Factor (EF)	olea europaea leaf extract (OLE)	2	0.463201	5.21185	0.00580629	0.0338273	hsa-mir-153-2(2.189),hsa-mir-153-1(1.584)	hsa-mir-137(1.346),hsa-mir-145(3.026)	0.0173722	0.111907
Environmental Factor (EF)	oleacein (OA)	1	0.107284	1.20714	0.474645	1	hsa-mir-378a(2.605)	hsa-let-7c(3.175),hsa-mir-155(2.722),hsa-mir-16-1(2.663),hsa-mir-16-2(2.667),hsa-mir-193a(2.713),hsa-mir-205(3.189),hsa-mir-214(2.116),hsa-mir-34a(2.431)	0.406102	0.961458
Environmental Factor (EF)	oleanolic acid (OLA)	1	0.404762	4.5543	0.00775447	0.0418918	hsa-mir-10a(4.015)	hsa-mir-122(1.276),hsa-mir-145(3.026),hsa-mir-377(1.602)	0.206449	0.603604
Environmental Factor (EF)	oral zinc gluconate	1	0.107867	1.21369	0.549322	1	hsa-mir-551a(1.297)	hsa-mir-125b-1(2.648),hsa-mir-125b-2(2.661),hsa-mir-132(2.27),hsa-mir-504(1.511),hsa-mir-518b(1.319),hsa-mir-548z(0.313)	0.333038	0.830672
Environmental Factor (EF)	organophosphorus(OP)	1	0.104751	1.17863	0.486834	1	hsa-mir-29b-2(2.677)	hsa-mir-125b-1(2.648),hsa-mir-125b-2(2.661),hsa-mir-133a-1(1.557),hsa-mir-133a-2(1.536),hsa-mir-141(3.13),hsa-mir-150(2.921),hsa-mir-214(2.116),hsa-mir-29b-1(2.635),hsa-mir-590(1.988),hsa-mir-642a(1.69)	0.471234	1
Environmental Factor (EF)	oridonin and the antileukemia drugs Ara-C and VP-16	2	1	11.2518	1.86681e-06	3.08154e-05	hsa-mir-17(2.842),hsa-mir-20a(2.582)		0.00311968	0.0287422
Environmental Factor (EF)	osteopontin (OPN)	1	0.503034	5.66003	0.0742665	0.254002	hsa-mir-129-2(1.57)	hsa-mir-129-1(1.552)	0.109125	0.401533
Environmental Factor (EF)	oxalic acid poisoning	1	0.20023	2.25294	0.169634	0.492332	hsa-mir-20a(2.582)	hsa-mir-191(2.987),hsa-mir-19b-1(2.291),hsa-mir-19b-2(2.266),hsa-mir-30b(2.769)	0.251087	0.680539
Environmental Factor (EF)	oxidized 1-palmitoyl-2-arachidonoyl-sn-glycero-3-phosphocholine (oxPAPC)	2	0.715898	8.05513	2.74807e-06	4.26939e-05	hsa-mir-25(3.612),hsa-mir-93(3.431)	hsa-mir-106b(2.795)	0.00901556	0.0657362
Environmental Factor (EF)	oxidized low density lipoprotein (ox-LDL)	24	0.202787	2.28172	4.17652e-11	4.72742e-09	hsa-mir-942(1.713),hsa-mir-190b(1.992),hsa-mir-149(2.48),hsa-mir-455(2.605),hsa-mir-135a-2(1.681),hsa-mir-135a-1(1.659),hsa-mir-106a(2.017),hsa-mir-1306(1.841),hsa-mir-505(2.18),hsa-mir-92a-1(3.379),hsa-mir-9-1(2.969),hsa-mir-9-3(2.97),hsa-mir-9-2(2.969),hsa-mir-125a(2.929),hsa-mir-29b-2(2.677),hsa-mir-17(2.842),hsa-mir-338(2.667),hsa-mir-25(3.612),hsa-mir-224(2.191),hsa-mir-1-1(1.686),hsa-mir-1-…	hsa-let-7a-1(3.635),hsa-let-7a-2(3.634),hsa-let-7a-3(3.637),hsa-let-7c(3.175),hsa-let-7e(2.971),hsa-mir-103a-1(3.627),hsa-mir-103a-2(3.627),hsa-mir-106b(2.795),hsa-mir-122(1.276),hsa-mir-124-1(1.195),hsa-mir-124-2(1.188),hsa-mir-124-3(1.19),hsa-mir-126(3.275),hsa-mir-128-1(2.294),hsa-mir-128-2(2.199),hsa-mir-133a-1(1.557),hsa-mir-133a-2(1.536),hsa-mir-139(2.168),hsa-mir-140(2.84),hsa-mir-141(3.13…	2.16607e-08	2.70987e-06
Environmental Factor (EF)	oxygen glucose deprivation (OGD)	7	0.343479	3.86476	6.672e-08	1.91076e-06	hsa-mir-455(2.605),hsa-mir-1306(1.841),hsa-mir-9-1(2.969),hsa-mir-9-3(2.97),hsa-mir-9-2(2.969),hsa-mir-25(3.612),hsa-mir-224(2.191)	hsa-let-7i(2.749),hsa-mir-103a-1(3.627),hsa-mir-103a-2(3.627),hsa-mir-124-1(1.195),hsa-mir-124-2(1.188),hsa-mir-124-3(1.19),hsa-mir-126(3.275),hsa-mir-132(2.27),hsa-mir-140(2.84),hsa-mir-188(1.609),hsa-mir-204(1.645),hsa-mir-216b(0.984),hsa-mir-370(1.832),hsa-mir-376a-1(1.477),hsa-mir-376a-2(1.326),hsa-mir-376c(1.697),hsa-mir-539(1.852),hsa-mir-98(2.234)	0.000295896	0.00520996
Environmental Factor (EF)	oxygen-glucose deprivation and reoxygenation (OGD/R)	2	0.0602803	0.678262	0.893756	1	hsa-mir-19a(2.092),hsa-mir-10a(4.015)	hsa-mir-103a-1(3.627),hsa-mir-103a-2(3.627),hsa-mir-106b(2.795),hsa-mir-107(2.234),hsa-mir-1202(0.313),hsa-mir-1203(0.441),hsa-mir-124-1(1.195),hsa-mir-124-2(1.188),hsa-mir-124-3(1.19),hsa-mir-126(3.275),hsa-mir-139(2.168),hsa-mir-142(3.246),hsa-mir-145(3.026),hsa-mir-146a(2.437),hsa-mir-155(2.722),hsa-mir-183(3.81),hsa-mir-186(2.633),hsa-mir-195(2.162),hsa-mir-203a(3.528),hsa-mir-205(3.189),hsa-…	0.752783	1
Environmental Factor (EF)	oxymatrine	1	0.504034	5.67129	0.0167217	0.0771796	hsa-mir-29b-2(2.677)	hsa-mir-29b-1(2.635)	0.109125	0.412386
Environmental Factor (EF)	ozone (O3)	1	0.102546	1.15383	0.47165	1	hsa-mir-25(3.612)	hsa-mir-132(2.27),hsa-mir-143(4.088),hsa-mir-145(3.026),hsa-mir-150(2.921),hsa-mir-199a-1(3.14),hsa-mir-199a-2(3.292),hsa-mir-199b(3.363),hsa-mir-222(2.189),hsa-mir-223(2.396),hsa-mir-424(2.451),hsa-mir-582(2.475)	0.501096	1
Environmental Factor (EF)	p-Coumaric acid (p-CA)	1	0.181278	2.0397	0.181163	0.518825	hsa-mir-125a(2.929)	hsa-mir-328(2.173),hsa-mir-34a(2.431),hsa-mir-450b(1.957),hsa-mir-542(2.574),hsa-mir-99b(4.096)	0.293237	0.760943
Environmental Factor (EF)	paclitaxel (PTX)	14	0.216119	2.43173	3.24891e-07	7.21745e-06	hsa-mir-522(1.522),hsa-mir-135a-2(1.681),hsa-mir-135a-1(1.659),hsa-mir-29c(3.119),hsa-mir-18a(1.912),hsa-mir-125a(2.929),hsa-mir-30a(4.274),hsa-mir-29b-2(2.677),hsa-mir-17(2.842),hsa-mir-1246(0.894),hsa-mir-224(2.191),hsa-mir-31(1.804),hsa-mir-135b(2.05),hsa-mir-375(3.899)	hsa-let-7a-1(3.635),hsa-let-7a-2(3.634),hsa-let-7a-3(3.637),hsa-mir-1180(1.895),hsa-mir-124-1(1.195),hsa-mir-124-2(1.188),hsa-mir-124-3(1.19),hsa-mir-1252(0.942),hsa-mir-126(3.275),hsa-mir-1260a(0.619),hsa-mir-1264(0.722),hsa-mir-1290(0.613),hsa-mir-133a-1(1.557),hsa-mir-133a-2(1.536),hsa-mir-133b(1.377),hsa-mir-146a(2.437),hsa-mir-150(2.921),hsa-mir-152(2.563),hsa-mir-155(2.722),hsa-mir-16-1(2.6…	2.44576e-05	0.000735895
Environmental Factor (EF)	paeoniflorin	2	0.328692	3.69838	0.00710598	0.0392812	hsa-mir-149(2.48),hsa-mir-29b-2(2.677)	hsa-mir-15b(2.568),hsa-mir-16-1(2.663),hsa-mir-16-2(2.667),hsa-mir-29b-1(2.635)	0.0403349	0.198091
Environmental Factor (EF)	palliative chemotherapy	2	0.670343	7.54257	0.000162414	0.00166404	hsa-mir-224(2.191),hsa-mir-342(2.752)	hsa-mir-34a(2.431)	0.00901556	0.0659384
Environmental Factor (EF)	palmitate	2	0.116869	1.31499	0.309263	0.810493	hsa-mir-483(1.851),hsa-mir-375(3.899)	hsa-mir-124-1(1.195),hsa-mir-124-2(1.188),hsa-mir-124-3(1.19),hsa-mir-126(3.275),hsa-mir-132(2.27),hsa-mir-155(2.722),hsa-mir-185(2.228),hsa-mir-195(2.162),hsa-mir-199a-1(3.14),hsa-mir-199a-2(3.292),hsa-mir-204(1.645),hsa-mir-299(1.619),hsa-mir-328(2.173),hsa-mir-34a(2.431),hsa-mir-362(1.869),hsa-mir-372(1.324),hsa-mir-484(2.324),hsa-mir-574(2.347),hsa-mir-615(1.882),hsa-mir-92b(2.408),hsa-mir-93…	0.373426	0.903904
Environmental Factor (EF)	palmitic acid (PA)	4	0.15423	1.73537	0.0265111	0.111141	hsa-mir-29c(3.119),hsa-mir-125a(2.929),hsa-mir-375(3.899),hsa-mir-10a(4.015)	hsa-let-7b(3.95),hsa-mir-122(1.276),hsa-mir-126(3.275),hsa-mir-146b(2.836),hsa-mir-150(2.921),hsa-mir-16-1(2.663),hsa-mir-16-2(2.667),hsa-mir-181a-1(2.952),hsa-mir-181a-2(3.055),hsa-mir-181b-1(2.531),hsa-mir-181b-2(2.505),hsa-mir-185(2.228),hsa-mir-192(2.767),hsa-mir-194-1(2.311),hsa-mir-194-2(2.337),hsa-mir-199a-1(3.14),hsa-mir-199a-2(3.292),hsa-mir-221(2.386),hsa-mir-222(2.189),hsa-mir-223(2.39…	0.119245	0.410196
Environmental Factor (EF)	paraquat (PQ)	9	0.170527	1.91873	0.00164336	0.0117658	hsa-mir-483(1.851),hsa-mir-505(2.18),hsa-mir-92a-1(3.379),hsa-mir-224(2.191),hsa-mir-31(1.804),hsa-mir-342(2.752),hsa-mir-375(3.899),hsa-mir-153-2(2.189),hsa-mir-153-1(1.584)	hsa-let-7e(2.971),hsa-mir-100(3.237),hsa-mir-1205(0.391),hsa-mir-122(1.276),hsa-mir-125b-1(2.648),hsa-mir-125b-2(2.661),hsa-mir-126(3.275),hsa-mir-127(2.886),hsa-mir-130a(2.283),hsa-mir-132(2.27),hsa-mir-140(2.84),hsa-mir-142(3.246),hsa-mir-143(4.088),hsa-mir-145(3.026),hsa-mir-146a(2.437),hsa-mir-148a(4.177),hsa-mir-155(2.722),hsa-mir-195(2.162),hsa-mir-200a(2.927),hsa-mir-210(2.865),hsa-mir-214…	0.00578139	0.0475515
Environmental Factor (EF)	paroxetine	1	0.366562	4.12448	0.00913805	0.0477388	hsa-mir-30a(4.274)	hsa-mir-221(2.386),hsa-mir-34a(2.431),hsa-mir-451a(2.569)	0.206449	0.582815
Environmental Factor (EF)	particulate matter (PM10)	1	0.0850368	0.956817	0.632261	1	hsa-mir-106a(2.017)	hsa-let-7c(3.175),hsa-mir-143(4.088),hsa-mir-185(2.228),hsa-mir-218-1(1.97),hsa-mir-218-2(1.956),hsa-mir-331(2.118),hsa-mir-652(2.077),hsa-mir-99b(4.096)	0.406102	0.964339
Environmental Factor (EF)	particulate matter (PM2.5)	4	0.119147	1.34062	0.173653	0.502769	hsa-mir-338(2.667),hsa-mir-25(3.612),hsa-mir-20a(2.582),hsa-mir-93(3.431)	hsa-let-7a-1(3.635),hsa-let-7a-2(3.634),hsa-let-7a-3(3.637),hsa-mir-101-1(3.41),hsa-mir-101-2(3.412),hsa-mir-1228(1.433),hsa-mir-128-1(2.294),hsa-mir-128-2(2.199),hsa-mir-139(2.168),hsa-mir-140(2.84),hsa-mir-145(3.026),hsa-mir-146a(2.437),hsa-mir-155(2.722),hsa-mir-16-1(2.663),hsa-mir-16-2(2.667),hsa-mir-194-2(2.337),hsa-mir-200a(2.927),hsa-mir-204(1.645),hsa-mir-205(3.189),hsa-mir-206(2.022),hsa…	0.183164	0.563966
Environmental Factor (EF)	pegylated interferon-α and ribavirin (IFN/RBV)	2	0.533283	6.00039	0.000601475	0.00521791	hsa-mir-17(2.842),hsa-mir-224(2.191)	hsa-mir-217(2.019),hsa-mir-221(2.386)	0.0173722	0.112211
Environmental Factor (EF)	pemetrexed	1	0.142043	1.59824	0.254921	0.692511	hsa-mir-25(3.612)	hsa-mir-124-1(1.195),hsa-mir-124-2(1.188),hsa-mir-124-3(1.19),hsa-mir-145(3.026),hsa-mir-210(2.865),hsa-mir-22(4.256),hsa-mir-24-1(2.829),hsa-mir-24-2(2.836),hsa-mir-34a(2.431)	0.439604	1
Environmental Factor (EF)	perfluorooctane sulfonic acid (PFOS)	2	0.310418	3.49276	0.00388275	0.024546	hsa-mir-19a(2.092),hsa-mir-30a(4.274)	hsa-mir-16-1(2.663),hsa-mir-16-2(2.667),hsa-mir-19b-1(2.291),hsa-mir-19b-2(2.266),hsa-mir-22(4.256)	0.0544329	0.252217
Environmental Factor (EF)	perioglas (PG) and P-15	3	0.264829	2.97981	0.00267845	0.0179849	hsa-mir-129-2(1.57),hsa-mir-92a-1(3.379),hsa-mir-25(3.612)	hsa-mir-129-1(1.552),hsa-mir-133b(1.377),hsa-mir-200b(2.852),hsa-mir-26a-1(2.901),hsa-mir-26a-2(2.901),hsa-mir-30b(2.769),hsa-mir-337(2.106),hsa-mir-373(1.0),hsa-mir-377(1.602),hsa-mir-489(1.359),hsa-mir-92a-2(3.349)	0.0397271	0.204397
Environmental Factor (EF)	perioglas(PG)	4	0.347832	3.91373	1.25446e-05	0.000171371	hsa-mir-9-1(2.969),hsa-mir-9-3(2.97),hsa-mir-9-2(2.969),hsa-mir-25(3.612)	hsa-mir-200b(2.852),hsa-mir-26a-1(2.901),hsa-mir-26a-2(2.901),hsa-mir-30d(3.55),hsa-mir-337(2.106),hsa-mir-377(1.602),hsa-mir-423(2.476),hsa-mir-489(1.359),hsa-mir-496(1.561),hsa-mir-515-1(1.081),hsa-mir-515-2(1.086)	0.00789294	0.060914
Environmental Factor (EF)	phenytoin	2	1	11.2518	0.00133194	0.0100829	hsa-mir-138-2(1.336),hsa-mir-138-1(1.395)		0.00311968	0.0283034
Environmental Factor (EF)	phorbol-12-myristate-13-acetate(PMA)	1	0.130824	1.472	0.358505	0.912383	hsa-mir-20a(2.582)	hsa-mir-125b-1(2.648),hsa-mir-125b-2(2.661),hsa-mir-146a(2.437),hsa-mir-155(2.722),hsa-mir-22(4.256),hsa-mir-34a(2.431)	0.333038	0.826336
Environmental Factor (EF)	phosphatase of regenerating liver-3 (PRL-3)	2	0.393649	4.42926	0.00353981	0.022558	hsa-mir-19a(2.092),hsa-mir-17(2.842)	hsa-mir-21(4.735),hsa-mir-210(2.865)	0.0173722	0.111005
Environmental Factor (EF)	phosphorus (Pi)	1	0.141961	1.59731	0.308582	0.809602	hsa-mir-29b-2(2.677)	hsa-mir-125b-1(2.648),hsa-mir-125b-2(2.661),hsa-mir-26b(2.85),hsa-mir-29a(3.374),hsa-mir-29b-1(2.635),hsa-mir-382(2.015)	0.333038	0.838591
Environmental Factor (EF)	photodynamic therapy (PDT)	1	0.0469441	0.528205	0.859189	1	hsa-mir-1246(0.894)	hsa-mir-1290(0.613),hsa-mir-148a(4.177),hsa-mir-204(1.645),hsa-mir-216a(1.351),hsa-mir-29a(3.374),hsa-mir-487b(1.69),hsa-mir-634(0.313),hsa-mir-7-1(2.125),hsa-mir-7-2(1.434),hsa-mir-7-3(1.432)	0.471234	1
Environmental Factor (EF)	physcion 8-O-β-glucopyranoside (PG)	1	0.20508	2.30752	0.103385	0.334349	hsa-mir-25(3.612)	hsa-mir-103a-1(3.627),hsa-mir-103a-2(3.627),hsa-mir-199a-1(3.14),hsa-mir-199a-2(3.292),hsa-mir-608(0.313)	0.293237	0.756812
Environmental Factor (EF)	physical exercise	1	0.14571	1.6395	0.391967	0.979712	hsa-mir-129-2(1.57)	hsa-mir-129-1(1.552),hsa-mir-150(2.921),hsa-mir-21(4.735)	0.206449	0.589112
Environmental Factor (EF)	piceatannol (PIC)	1	0.172046	1.93583	0.325723	0.843402	hsa-mir-129-2(1.57)	hsa-mir-129-1(1.552),hsa-mir-181a-1(2.952),hsa-mir-181a-2(3.055)	0.206449	0.593386
Environmental Factor (EF)	platelet derived growth factor-BB (PDGF-BB)	5	0.200048	2.2509	0.00196893	0.0138466	hsa-mir-149(2.48),hsa-mir-92a-1(3.379),hsa-mir-9-1(2.969),hsa-mir-9-3(2.97),hsa-mir-9-2(2.969)	hsa-mir-1181(1.159),hsa-mir-125b-1(2.648),hsa-mir-125b-2(2.661),hsa-mir-137(1.346),hsa-mir-142(3.246),hsa-mir-145(3.026),hsa-mir-147b(1.442),hsa-mir-150(2.921),hsa-mir-205(3.189),hsa-mir-21(4.735),hsa-mir-221(2.386),hsa-mir-222(2.189),hsa-mir-223(2.396),hsa-mir-24-1(2.829),hsa-mir-24-2(2.836),hsa-mir-27b(2.803),hsa-mir-296(1.717),hsa-mir-29a(3.374),hsa-mir-331(2.118),hsa-mir-365b(2.342),hsa-mir-4…	0.0233737	0.139948
Environmental Factor (EF)	platelet lysate (PL)	1	0.504034	5.67129	0.0167217	0.0762908	hsa-mir-29b-2(2.677)	hsa-mir-29b-1(2.635)	0.109125	0.388892
Environmental Factor (EF)	platelet-derived growth factor (PDGF)	3	0.234617	2.63987	0.0157561	0.0734358	hsa-mir-138-2(1.336),hsa-mir-138-1(1.395),hsa-mir-375(3.899)	hsa-let-7d(2.776),hsa-mir-132(2.27),hsa-mir-136(2.119),hsa-mir-146b(2.836),hsa-mir-202(1.374),hsa-mir-20b(2.155),hsa-mir-221(2.386),hsa-mir-326(1.832),hsa-mir-3619(1.293),hsa-mir-590(1.988),hsa-mir-638(0.597)	0.0397271	0.203516
Environmental Factor (EF)	platinum	2	0.337846	3.80138	0.0122616	0.0604685	hsa-mir-135a-1(1.659),hsa-mir-196b(2.667)	hsa-mir-1290(0.613),hsa-mir-141(3.13),hsa-mir-21(4.735)	0.0279004	0.153162
Environmental Factor (EF)	polychlorinated biphenyls (PCBs)	1	0.183771	2.06775	0.272556	0.731224	hsa-mir-31(1.804)	hsa-mir-126(3.275),hsa-mir-21(4.735)	0.15918	0.497202
Environmental Factor (EF)	polyinosinic-polycytidilic acid (Poly(I:C))	2	0.230246	2.59068	0.04437	0.17066	hsa-mir-149(2.48),hsa-mir-187(2.182)	hsa-mir-143(4.088),hsa-mir-146a(2.437),hsa-mir-23a(3.276),hsa-mir-4274(0.313),hsa-mir-4433a(0.941),hsa-mir-4455(0.313),hsa-mir-4750(0.874),hsa-mir-4785(0.994),hsa-mir-574(2.347)	0.123302	0.41632
Environmental Factor (EF)	pramipexole,piribedil, L-dopa, amantadine	4	0.543178	6.11173	3.95398e-07	8.2444e-06	hsa-mir-129-2(1.57),hsa-mir-9-1(2.969),hsa-mir-9-3(2.97),hsa-mir-9-2(2.969)	hsa-mir-129-1(1.552),hsa-mir-132(2.27),hsa-mir-7-1(2.125),hsa-mir-7-2(1.434),hsa-mir-7-3(1.432)	0.000946644	0.0137206
Environmental Factor (EF)	prednisolone	3	0.200704	2.25828	0.051409	0.191535	hsa-mir-505(2.18),hsa-mir-1-1(1.686),hsa-mir-1-2(1.697)	hsa-mir-145(3.026),hsa-mir-155(2.722),hsa-mir-15a(2.436),hsa-mir-203a(3.528),hsa-mir-206(2.022),hsa-mir-221(2.386),hsa-mir-339(2.201),hsa-mir-361(2.635),hsa-mir-4442(1.201)	0.0260482	0.153639
Environmental Factor (EF)	proanthocyanidin	3	1	11.2518	3.59193e-10	1.98559e-08	hsa-mir-9-1(2.969),hsa-mir-9-3(2.97),hsa-mir-9-2(2.969)		0.000171742	0.00358097
Environmental Factor (EF)	progesterone (P4)	2	0.123255	1.38684	0.268816	0.726109	hsa-mir-29c(3.119),hsa-mir-20a(2.582)	hsa-mir-142(3.246),hsa-mir-143(4.088),hsa-mir-145(3.026),hsa-mir-146b(2.836),hsa-mir-152(2.563),hsa-mir-193b(2.413),hsa-mir-196a-1(2.681),hsa-mir-196a-2(2.72),hsa-mir-199a-1(3.14),hsa-mir-199a-2(3.292),hsa-mir-200a(2.927),hsa-mir-21(4.735),hsa-mir-625(2.576),hsa-mir-633(0.313)	0.22529	0.632995
Environmental Factor (EF)	progestin	1	0.291127	3.27571	0.051644	0.192109	hsa-mir-29c(3.119)	hsa-mir-29a(3.374),hsa-mir-29b-1(2.635),hsa-mir-513a-1(0.784),hsa-mir-513a-2(0.803)	0.251087	0.679764
Environmental Factor (EF)	proinflammatory stimulus	1	0.448075	5.04165	0.00797509	0.0426955	hsa-mir-25(3.612)	hsa-mir-140(2.84),hsa-mir-188(1.609)	0.15918	0.49655
Environmental Factor (EF)	proline-rich polypeptide 1 (PRP-1)	1	0.117241	1.31918	0.421461	1	hsa-mir-20a(2.582)	hsa-mir-125b-1(2.648),hsa-mir-125b-2(2.661),hsa-mir-192(2.767),hsa-mir-302c(0.529),hsa-mir-490(1.113),hsa-mir-509-1(1.45),hsa-mir-509-2(1.443),hsa-mir-509-3(1.46),hsa-mir-550a-1(1.559),hsa-mir-550a-2(1.56),hsa-mir-589(2.251)	0.501096	1
Environmental Factor (EF)	prophylactic cranial irradiation (PCI)	3	1	11.2518	3.59193e-10	1.70761e-08	hsa-mir-9-1(2.969),hsa-mir-9-3(2.97),hsa-mir-9-2(2.969)		0.000171742	0.00337381
Environmental Factor (EF)	propofol (PPF)	4	0.108929	1.22565	0.270888	0.729219	hsa-mir-9-1(2.969),hsa-mir-9-3(2.97),hsa-mir-9-2(2.969),hsa-mir-125a(2.929)	hsa-let-7i(2.749),hsa-mir-10b(4.261),hsa-mir-122(1.276),hsa-mir-1284(1.252),hsa-mir-1297(0.313),hsa-mir-133a-1(1.557),hsa-mir-133a-2(1.536),hsa-mir-134(2.681),hsa-mir-137(1.346),hsa-mir-140(2.84),hsa-mir-145(3.026),hsa-mir-155(2.722),hsa-mir-15b(2.568),hsa-mir-186(2.633),hsa-mir-195(2.162),hsa-mir-196a-1(2.681),hsa-mir-196a-2(2.72),hsa-mir-199a-1(3.14),hsa-mir-199a-2(3.292),hsa-mir-204(1.645),hsa…	0.281364	0.751464
Environmental Factor (EF)	protein kinase C inhibitor GF109203X	3	0.483715	5.44267	0.000880959	0.00727097	hsa-mir-1-1(1.686),hsa-mir-1-2(1.697),hsa-mir-31(1.804)	hsa-let-7c(3.175),hsa-mir-181c(2.362)	0.00158001	0.0203011
Environmental Factor (EF)	pterostilbene	1	0.415395	4.67394	0.0549307	0.200877	hsa-mir-19a(2.092)	hsa-mir-34a(2.431),hsa-mir-663b(0.514)	0.15918	0.494603
Environmental Factor (EF)	puerarin	1	0.116924	1.31561	0.471413	1	hsa-mir-31(1.804)	hsa-mir-133a-1(1.557),hsa-mir-133a-2(1.536),hsa-mir-145(3.026),hsa-mir-16-1(2.663),hsa-mir-16-2(2.667),hsa-mir-328(2.173)	0.333038	0.836818
Environmental Factor (EF)	quercetin	1	0.0725986	0.816865	0.723057	1	hsa-mir-29b-2(2.677)	hsa-let-7c(3.175),hsa-mir-124-1(1.195),hsa-mir-124-2(1.188),hsa-mir-124-3(1.19),hsa-mir-145(3.026),hsa-mir-146a(2.437),hsa-mir-16-1(2.663),hsa-mir-16-2(2.667),hsa-mir-197(2.651),hsa-mir-21(4.735),hsa-mir-22(4.256),hsa-mir-221(2.386),hsa-mir-29b-1(2.635)	0.555901	1
Environmental Factor (EF)	quinidine	1	0.50288	5.6583	0.0218135	0.0949648	hsa-mir-149(2.48)	hsa-mir-424(2.451)	0.109125	0.385424
Environmental Factor (EF)	racemate	2	1	11.2518	1.49891e-07	3.75043e-06	hsa-mir-17(2.842),hsa-mir-25(3.612)		0.00311968	0.0289667
Environmental Factor (EF)	radiation	18	0.200406	2.25493	8.13079e-08	2.22148e-06	hsa-mir-521-1(1.154),hsa-mir-106a(2.017),hsa-mir-18a(1.912),hsa-mir-9-1(2.969),hsa-mir-9-3(2.97),hsa-mir-9-2(2.969),hsa-mir-378a(2.605),hsa-mir-492(1.008),hsa-mir-125a(2.929),hsa-mir-29b-2(2.677),hsa-mir-521-2(1.025),hsa-mir-1246(0.894),hsa-mir-338(2.667),hsa-mir-25(3.612),hsa-mir-31(1.804),hsa-mir-135b(2.05),hsa-mir-20a(2.582),hsa-mir-375(3.899)	hsa-let-7a-1(3.635),hsa-let-7a-2(3.634),hsa-let-7a-3(3.637),hsa-let-7b(3.95),hsa-let-7c(3.175),hsa-let-7d(2.776),hsa-let-7e(2.971),hsa-let-7f-1(3.286),hsa-let-7f-2(3.29),hsa-let-7g(2.79),hsa-let-7i(2.749),hsa-mir-100(3.237),hsa-mir-106b(2.795),hsa-mir-1183(0.313),hsa-mir-122(1.276),hsa-mir-1224(1.502),hsa-mir-125b-1(2.648),hsa-mir-125b-2(2.661),hsa-mir-126(3.275),hsa-mir-1281(0.654),hsa-mir-128-1…	5.32072e-07	4.36116e-05
Environmental Factor (EF)	radiotherapy	1	0.408558	4.59701	0.0136221	0.0656789	hsa-mir-93(3.431)	hsa-mir-200a(2.927),hsa-mir-381(2.041)	0.15918	0.505168
Environmental Factor (EF)	radon	3	0.239258	2.69209	0.0385152	0.15233	hsa-mir-483(1.851),hsa-mir-18a(1.912),hsa-mir-1246(0.894)	hsa-mir-125b-1(2.648),hsa-mir-125b-2(2.661),hsa-mir-3202-1(0.91),hsa-mir-3202-2(0.898),hsa-mir-33b(1.818),hsa-mir-3907(0.714),hsa-mir-4257(0.313),hsa-mir-4788(1.157),hsa-mir-494(1.493),hsa-mir-5001(1.304),hsa-mir-6732(0.891)	0.0397271	0.203955
Environmental Factor (EF)	radon radiation	1	0.195695	2.20192	0.219208	0.607292	hsa-mir-19a(2.092)	hsa-mir-30e(3.689),hsa-mir-335(2.341),hsa-mir-451a(2.569)	0.206449	0.586998
Environmental Factor (EF)	rapamycin	1	0.0682341	0.767757	0.758265	1	hsa-mir-20a(2.582)	hsa-mir-100(3.237),hsa-mir-107(2.234),hsa-mir-144(2.236),hsa-mir-145(3.026),hsa-mir-150(2.921),hsa-mir-19b-1(2.291),hsa-mir-19b-2(2.266),hsa-mir-20b(2.155),hsa-mir-21(4.735),hsa-mir-217(2.019),hsa-mir-302a(0.713),hsa-mir-372(1.324),hsa-mir-6127(0.313),hsa-mir-671(1.811),hsa-mir-6746(0.996),hsa-mir-6787(0.856),hsa-mir-7-1(2.125)	0.648256	1
Environmental Factor (EF)	receptor activator of nuclear factor-κB ligand (RANKL)	1	0.412212	4.63813	0.0224494	0.0971988	hsa-mir-125a(2.929)	hsa-mir-148a(4.177)	0.109125	0.391829
Environmental Factor (EF)	regorafenib	1	0.253802	2.85573	0.0641057	0.227432	hsa-mir-92a-1(3.379)	hsa-mir-126(3.275),hsa-mir-152(2.563),hsa-mir-185(2.228),hsa-mir-362(1.869)	0.251087	0.683657
Environmental Factor (EF)	resistin	1	0.0986234	1.10969	0.528074	1	hsa-mir-378a(2.605)	hsa-mir-146a(2.437),hsa-mir-16-1(2.663),hsa-mir-16-2(2.667),hsa-mir-181a-1(2.952),hsa-mir-181a-2(3.055),hsa-mir-186(2.633),hsa-mir-33a(1.997),hsa-mir-33b(1.818),hsa-mir-34a(2.431),hsa-mir-519d(1.155)	0.471234	1
Environmental Factor (EF)	resolvin D1 (RvD1)	2	0.528409	5.94555	0.0135353	0.065393	hsa-mir-138-2(1.336),hsa-mir-138-1(1.395)	hsa-mir-146a(2.437)	0.00901556	0.0663467
Environmental Factor (EF)	respiratory syncytial virus (RSV)	2	0.34885	3.92519	0.000391904	0.00356918	hsa-mir-30a(4.274),hsa-mir-10a(4.015)	hsa-mir-125b-1(2.648),hsa-mir-125b-2(2.661),hsa-mir-1271(1.618),hsa-mir-30b(2.769),hsa-mir-4448(0.751),hsa-mir-4634(0.671),hsa-mir-509-1(1.45),hsa-mir-509-2(1.443),hsa-mir-509-3(1.46)	0.123302	0.41573
Environmental Factor (EF)	resveratrol	7	0.194007	2.18293	0.00304073	0.0199113	hsa-mir-129-2(1.57),hsa-mir-138-2(1.336),hsa-mir-138-1(1.395),hsa-mir-106a(2.017),hsa-mir-17(2.842),hsa-mir-338(2.667),hsa-mir-20a(2.582)	hsa-mir-106b(2.795),hsa-mir-122(1.276),hsa-mir-125b-1(2.648),hsa-mir-125b-2(2.661),hsa-mir-126(3.275),hsa-mir-129-1(1.552),hsa-mir-134(2.681),hsa-mir-139(2.168),hsa-mir-146a(2.437),hsa-mir-155(2.722),hsa-mir-15a(2.436),hsa-mir-200c(3.675),hsa-mir-20b(2.155),hsa-mir-21(4.735),hsa-mir-221(2.386),hsa-mir-222(2.189),hsa-mir-326(1.832),hsa-mir-328(2.173),hsa-mir-361(2.635),hsa-mir-383(1.491),hsa-mir-4…	0.00181218	0.0222038
Environmental Factor (EF)	retinoic acid ; brain-derived neurotrophic factor (RA+BDNF)	2	0.306396	3.4475	0.00628275	0.0361601	hsa-mir-29c(3.119),hsa-mir-29b-2(2.677)	hsa-mir-143(4.088),hsa-mir-145(3.026),hsa-mir-29a(3.374),hsa-mir-29b-1(2.635)	0.0403349	0.197276
Environmental Factor (EF)	rituximab (RTX)	5	0.211869	2.38391	0.0145881	0.0697703	hsa-mir-135a-2(1.681),hsa-mir-135a-1(1.659),hsa-mir-138-2(1.336),hsa-mir-138-1(1.395),hsa-mir-135b(2.05)	hsa-mir-125b-1(2.648),hsa-mir-125b-2(2.661),hsa-mir-134(2.681),hsa-mir-142(3.246),hsa-mir-146a(2.437),hsa-mir-150(2.921),hsa-mir-155(2.722),hsa-mir-20b(2.155),hsa-mir-326(1.832),hsa-mir-34a(2.431),hsa-mir-532(2.829),hsa-mir-760(1.644)	0.00181527	0.0220148
Environmental Factor (EF)	rituximab, cyclophosphamide, doxorubicin, vincristine, prednisone (R-CHOP)	2	0.365706	4.11485	0.00576553	0.0336724	hsa-mir-455(2.605),hsa-mir-224(2.191)	hsa-mir-1236(0.918),hsa-mir-22(4.256),hsa-mir-33a(1.997),hsa-mir-520d(1.148)	0.0403349	0.198501
Environmental Factor (EF)	royal jelly	1	0.503034	5.66003	0.0742665	0.254368	hsa-mir-129-2(1.57)	hsa-mir-129-1(1.552)	0.109125	0.414362
Environmental Factor (EF)	ruxolitinib	2	1	11.2518	1.86681e-06	3.06029e-05	hsa-mir-17(2.842),hsa-mir-20a(2.582)		0.00311968	0.0284118
Environmental Factor (EF)	salidroside (SAL)	2	0.182874	2.05767	0.191179	0.538428	hsa-mir-138-2(1.336),hsa-mir-138-1(1.395)	hsa-mir-195(2.162),hsa-mir-22(4.256),hsa-mir-27a(2.951),hsa-mir-99a(2.831)	0.0403349	0.197682
Environmental Factor (EF)	salvianolic acid B (Sal B)	2	0.538283	6.05666	4.0026e-05	0.000482953	hsa-mir-25(3.612),hsa-mir-93(3.431)	hsa-mir-106b(2.795),hsa-mir-142(3.246)	0.0173722	0.110117
Environmental Factor (EF)	sanguinarine	1	0.294785	3.31687	0.0498789	0.187302	hsa-mir-29c(3.119)	hsa-mir-16-1(2.663),hsa-mir-16-2(2.667),hsa-mir-96(2.133)	0.206449	0.600649
Environmental Factor (EF)	schisandrin B (Sch B)	1	0.442585	4.97988	0.018115	0.0807867	hsa-mir-125a(2.929)	hsa-mir-30e(3.689)	0.109125	0.404666
Environmental Factor (EF)	sepsis	1	0.141905	1.59669	0.378857	0.953966	hsa-mir-31(1.804)	hsa-let-7a-1(3.635),hsa-let-7a-2(3.634),hsa-let-7a-3(3.637)	0.206449	0.584899
Environmental Factor (EF)	serum	1	0.502279	5.65154	0.00683594	0.0386882	hsa-mir-92a-1(3.379)	hsa-mir-92a-2(3.349)	0.109125	0.407207
Environmental Factor (EF)	sevoflurane (SEV)	2	0.0703148	0.791167	0.742856	1	hsa-mir-138-2(1.336),hsa-mir-138-1(1.395)	hsa-mir-124-1(1.195),hsa-mir-124-2(1.188),hsa-mir-124-3(1.19),hsa-mir-125b-1(2.648),hsa-mir-125b-2(2.661),hsa-mir-132(2.27),hsa-mir-139(2.168),hsa-mir-146b(2.836),hsa-mir-155(2.722),hsa-mir-203a(3.528),hsa-mir-210(2.865),hsa-mir-29a(3.374),hsa-mir-302e(0.313),hsa-mir-326(1.832),hsa-mir-34a(2.431),hsa-mir-628(2.127),hsa-mir-637(0.409),hsa-mir-761(0.342)	0.310541	0.79457
Environmental Factor (EF)	silver nanoparticles (AgNPs)	3	0.213386	2.40097	0.0151087	0.0718269	hsa-mir-29b-2(2.677),hsa-mir-338(2.667),hsa-mir-20a(2.582)	hsa-let-7i(2.749),hsa-mir-181b-1(2.531),hsa-mir-181b-2(2.505),hsa-mir-181c(2.362),hsa-mir-192(2.767),hsa-mir-205(3.189),hsa-mir-29b-1(2.635),hsa-mir-30d(3.55),hsa-mir-340(2.051),hsa-mir-34a(2.431),hsa-mir-424(2.451)	0.0397271	0.203078
Environmental Factor (EF)	single-walled carbon nanotubes (SWCNTs)	1	0.28529	3.21003	0.123597	0.384038	hsa-mir-190b(1.992)	hsa-mir-7-1(2.125),hsa-mir-7-2(1.434),hsa-mir-7-3(1.432)	0.206449	0.594104
Environmental Factor (EF)	sodium fluoride (NaF)	2	1	11.2518	0.00433338	0.0271065	hsa-mir-378d-2(1.142),hsa-mir-378d-1(1.103)		0.00311968	0.0311575
Environmental Factor (EF)	soft-shelled turtle peptide	2	0.163831	1.8434	0.0871225	0.289232	hsa-mir-29b-2(2.677),hsa-mir-375(3.899)	hsa-let-7d(2.776),hsa-mir-100(3.237),hsa-mir-148a(4.177),hsa-mir-148b(2.53),hsa-mir-205(3.189),hsa-mir-29a(3.374),hsa-mir-29b-1(2.635),hsa-mir-34a(2.431),hsa-mir-378b(0.629),hsa-mir-378h(0.554),hsa-mir-429(2.415),hsa-mir-4299(0.313),hsa-mir-4455(0.313),hsa-mir-7-1(2.125),hsa-mir-7-2(1.434),hsa-mir-7-3(1.432)	0.267911	0.716339
Environmental Factor (EF)	solasonine (SS)	1	0.304864	3.43027	0.0253512	0.107415	hsa-mir-375(3.899)	hsa-mir-21(4.735),hsa-mir-486-1(2.078),hsa-mir-486-2(2.077)	0.206449	0.586296
Environmental Factor (EF)	sprint interval training (SIT)	2	0.281748	3.17017	0.0471943	0.179489	hsa-mir-1-1(1.686),hsa-mir-1-2(1.697)	hsa-mir-133a-1(1.557),hsa-mir-133a-2(1.536),hsa-mir-133b(1.377),hsa-mir-486-1(2.078),hsa-mir-486-2(2.077)	0.0544329	0.253204
Environmental Factor (EF)	statins	6	0.253096	2.84779	0.000273079	0.00259643	hsa-mir-483(1.851),hsa-mir-499a(1.246),hsa-mir-92a-1(3.379),hsa-mir-25(3.612),hsa-mir-1-1(1.686),hsa-mir-1-2(1.697)	hsa-mir-106b(2.795),hsa-mir-1244-1(0.63),hsa-mir-1244-2(0.563),hsa-mir-1244-3(0.313),hsa-mir-1244-4(0.459),hsa-mir-133a-1(1.557),hsa-mir-133a-2(1.536),hsa-mir-146a(2.437),hsa-mir-148a(4.177),hsa-mir-148b(2.53),hsa-mir-152(2.563),hsa-mir-15a(2.436),hsa-mir-192(2.767),hsa-mir-206(2.022),hsa-mir-21(4.735),hsa-mir-3609(1.359),hsa-mir-451a(2.569),hsa-mir-4667(0.96),hsa-mir-92a-2(3.349)	0.00198951	0.0238842
Environmental Factor (EF)	staurosporine	3	1	11.2518	3.59193e-10	2.13451e-08	hsa-mir-9-1(2.969),hsa-mir-9-3(2.97),hsa-mir-9-2(2.969)		0.000171742	0.00367775
Environmental Factor (EF)	steroids	1	0.180524	2.03122	0.116646	0.365788	hsa-mir-30a(4.274)	hsa-mir-155(2.722),hsa-mir-199a-1(3.14),hsa-mir-199a-2(3.292),hsa-mir-214(2.116),hsa-mir-34a(2.431),hsa-mir-596(0.709),hsa-mir-7-1(2.125),hsa-mir-7-2(1.434),hsa-mir-7-3(1.432)	0.439604	1
Environmental Factor (EF)	suberoylanilide hydroxamic acid (SAHA)	2	0.196247	2.20813	0.0646214	0.22892	hsa-mir-129-2(1.57),hsa-mir-25(3.612)	hsa-mir-124-1(1.195),hsa-mir-124-2(1.188),hsa-mir-124-3(1.19),hsa-mir-129-1(1.552),hsa-mir-146b(2.836),hsa-mir-192(2.767),hsa-mir-200b(2.852),hsa-mir-22(4.256),hsa-mir-373(1.0),hsa-mir-4433a(0.941),hsa-mir-543(1.449)	0.162797	0.501906
Environmental Factor (EF)	substance P (SP)	1	0.275822	3.1035	0.150645	0.448166	hsa-mir-31(1.804)	hsa-mir-21(4.735)	0.109125	0.394211
Environmental Factor (EF)	sulforaphane (SFN)	4	0.215738	2.42744	0.00410132	0.0257225	hsa-mir-9-1(2.969),hsa-mir-9-3(2.97),hsa-mir-9-2(2.969),hsa-mir-135b(2.05)	hsa-mir-142(3.246),hsa-mir-146a(2.437),hsa-mir-155(2.722),hsa-mir-200c(3.675),hsa-mir-21(4.735),hsa-mir-23b(2.867),hsa-mir-27b(2.803),hsa-mir-29b-1(2.635),hsa-mir-326(1.832),hsa-mir-34a(2.431),hsa-mir-365a(2.343),hsa-mir-381(2.041),hsa-mir-382(2.015),hsa-mir-616(1.646),hsa-mir-92b(2.408)	0.0188504	0.117914
Environmental Factor (EF)	sulfur mustard (SM)	2	0.352213	3.96303	0.00255234	0.0172356	hsa-mir-92a-1(3.379),hsa-mir-20a(2.582)	hsa-mir-143(4.088),hsa-mir-203a(3.528),hsa-mir-92a-2(3.349)	0.0279004	0.156045
Environmental Factor (EF)	sulindac sulfide	4	0.566365	6.37263	3.96647e-08	1.17854e-06	hsa-mir-9-1(2.969),hsa-mir-9-3(2.97),hsa-mir-9-2(2.969),hsa-mir-17(2.842)	hsa-mir-10b(4.261),hsa-mir-21(4.735)	0.000128578	0.00302603
Environmental Factor (EF)	sunitinib (SU)	2	0.425371	4.78619	0.00210711	0.0146451	hsa-mir-452(2.208),hsa-mir-17(2.842)	hsa-mir-101-1(3.41),hsa-mir-101-2(3.412)	0.0173722	0.109824
Environmental Factor (EF)	swainsonine (SW)	1	0.502279	5.65154	0.00683594	0.0385048	hsa-mir-92a-1(3.379)	hsa-mir-92a-2(3.349)	0.109125	0.390061
Environmental Factor (EF)	swine influenza virus (SIV)	1	0.346447	3.89815	0.0249403	0.106052	hsa-mir-92a-1(3.379)	hsa-mir-145(3.026),hsa-mir-92a-2(3.349)	0.15918	0.506521
Environmental Factor (EF)	tamoxifen (TAM)	4	0.190296	2.14118	0.00476295	0.0292546	hsa-mir-125a(2.929),hsa-mir-342(2.752),hsa-mir-375(3.899),hsa-mir-10a(4.015)	hsa-mir-126(3.275),hsa-mir-130a(2.283),hsa-mir-155(2.722),hsa-mir-181a-1(2.952),hsa-mir-181a-2(3.055),hsa-mir-181b-1(2.531),hsa-mir-181b-2(2.505),hsa-mir-200c(3.675),hsa-mir-21(4.735),hsa-mir-214(2.116),hsa-mir-221(2.386),hsa-mir-222(2.189),hsa-mir-26a-1(2.901),hsa-mir-26a-2(2.901),hsa-mir-27a(2.951),hsa-mir-27b(2.803),hsa-mir-320a(2.763),hsa-mir-34a(2.431),hsa-mir-451a(2.569),hsa-mir-489(1.359),…	0.0538713	0.256618
Environmental Factor (EF)	tamoxifen and metformin	1	0.227618	2.56112	0.130851	0.39774	hsa-mir-20a(2.582)	hsa-mir-146a(2.437),hsa-mir-27a(2.951),hsa-mir-29a(3.374)	0.206449	0.594824
Environmental Factor (EF)	tanshinone IIA (Tan IIA)	1	0.0594622	0.669056	0.816642	1	hsa-mir-130b(2.046)	hsa-mir-125b-1(2.648),hsa-mir-125b-2(2.661),hsa-mir-145(3.026),hsa-mir-155(2.722),hsa-mir-16-1(2.663),hsa-mir-16-2(2.667),hsa-mir-203a(3.528),hsa-mir-21(4.735),hsa-mir-27a(2.951),hsa-mir-30b(2.769),hsa-mir-33a(1.997)	0.501096	1
Environmental Factor (EF)	taxol	1	0.207318	2.3327	0.0759563	0.257926	hsa-mir-30a(4.274)	hsa-mir-143(4.088),hsa-mir-15a(2.436),hsa-mir-197(2.651),hsa-mir-21(4.735),hsa-mir-34a(2.431)	0.293237	0.755172
Environmental Factor (EF)	temozolomide	13	0.21134	2.37796	1.99046e-06	3.24063e-05	hsa-mir-149(2.48),hsa-mir-129-2(1.57),hsa-mir-138-2(1.336),hsa-mir-138-1(1.395),hsa-mir-9-1(2.969),hsa-mir-9-3(2.97),hsa-mir-9-2(2.969),hsa-mir-30a(4.274),hsa-mir-519a-1(1.787),hsa-mir-519a-2(1.537),hsa-mir-153-2(2.189),hsa-mir-153-1(1.584),hsa-mir-93(3.431)	hsa-let-7a-1(3.635),hsa-let-7a-2(3.634),hsa-let-7a-3(3.637),hsa-let-7d(2.776),hsa-mir-101-1(3.41),hsa-mir-101-2(3.412),hsa-mir-1225(0.995),hsa-mir-128-1(2.294),hsa-mir-128-2(2.199),hsa-mir-129-1(1.552),hsa-mir-1305(1.122),hsa-mir-132(2.27),hsa-mir-137(1.346),hsa-mir-145(3.026),hsa-mir-151a(3.165),hsa-mir-1587(0.313),hsa-mir-16-1(2.663),hsa-mir-16-2(2.667),hsa-mir-181a-1(2.952),hsa-mir-181a-2(3.05…	6.98642e-05	0.00184519
Environmental Factor (EF)	tension	2	1	11.2518	0.00133194	0.0102793	hsa-mir-138-2(1.336),hsa-mir-138-1(1.395)		0.00311968	0.0307696
Environmental Factor (EF)	tetramethylpyrazine (TMP)	3	0.54361	6.11659	3.11693e-06	4.77997e-05	hsa-mir-9-1(2.969),hsa-mir-9-3(2.97),hsa-mir-9-2(2.969)	hsa-mir-101-1(3.41),hsa-mir-101-2(3.412),hsa-mir-302b(0.657)	0.00303145	0.0326053
Environmental Factor (EF)	tetrandrine	1	0.241886	2.72165	0.346899	0.890473	hsa-mir-1246(0.894)	hsa-mir-27b(2.803)	0.109125	0.389475
Environmental Factor (EF)	thymosin α1 (Tα1)	1	0.493468	5.5524	0.0333971	0.136166	hsa-mir-224(2.191)	hsa-mir-3940(1.434),hsa-mir-4712(0.815)	0.15918	0.498512
Environmental Factor (EF)	titanium and Anatase coating(AC)	5	0.379002	4.26445	8.98098e-06	0.000127831	hsa-mir-130b(2.046),hsa-mir-17(2.842),hsa-mir-1-1(1.686),hsa-mir-1-2(1.697),hsa-mir-93(3.431)	hsa-mir-210(2.865),hsa-mir-22(4.256),hsa-mir-23b(2.867),hsa-mir-24-1(2.829),hsa-mir-24-2(2.836),hsa-mir-34c(1.92),hsa-mir-377(1.602)	0.00029121	0.00516572
Environmental Factor (EF)	titanium dioxide nanoparticles (TiO2 NPs)	1	0.222374	2.50211	0.0603255	0.215954	hsa-mir-30a(4.274)	hsa-mir-101-1(3.41),hsa-mir-101-2(3.412),hsa-mir-21(4.735),hsa-mir-378b(0.629),hsa-mir-378g(0.626),hsa-mir-96(2.133)	0.333038	0.831544
Environmental Factor (EF)	titanium surface	1	0.170987	1.92391	0.299986	0.789665	hsa-mir-31(1.804)	hsa-mir-134(2.681),hsa-mir-136(2.119),hsa-mir-424(2.451),hsa-mir-494(1.493)	0.251087	0.681316
Environmental Factor (EF)	tobacco	7	0.191038	2.14952	0.00162764	0.0116885	hsa-mir-106a(2.017),hsa-mir-18b(1.327),hsa-mir-18a(1.912),hsa-mir-30a(4.274),hsa-mir-17(2.842),hsa-mir-338(2.667),hsa-mir-31(1.804)	hsa-mir-106b(2.795),hsa-mir-10b(4.261),hsa-mir-125b-1(2.648),hsa-mir-125b-2(2.661),hsa-mir-128-1(2.294),hsa-mir-128-2(2.199),hsa-mir-130a(2.283),hsa-mir-146a(2.437),hsa-mir-146b(2.836),hsa-mir-150(2.921),hsa-mir-15a(2.436),hsa-mir-181d(2.051),hsa-mir-199b(3.363),hsa-mir-200b(2.852),hsa-mir-200c(3.675),hsa-mir-205(3.189),hsa-mir-218-1(1.97),hsa-mir-218-2(1.956),hsa-mir-223(2.396),hsa-mir-337(2.106…	0.00259955	0.02901
Environmental Factor (EF)	total flavonoids (TFs)	1	0.443048	4.98509	0.0262362	0.110183	hsa-mir-455(2.605)	hsa-mir-126(3.275)	0.109125	0.405298
Environmental Factor (EF)	toxic acetaminophen (APAP)	1	0.503034	5.66003	0.0742665	0.253637	hsa-mir-129-2(1.57)	hsa-mir-129-1(1.552)	0.109125	0.396016
Environmental Factor (EF)	toxoplasma gondii (T. gondii)	1	0.504156	5.67266	0.0134816	0.0653996	hsa-mir-17(2.842)	hsa-mir-106b(2.795)	0.109125	0.396622
Environmental Factor (EF)	traffic-originated PM2.5 organic component (tPo)	3	1	11.2518	3.59193e-10	1.77876e-08	hsa-mir-9-1(2.969),hsa-mir-9-3(2.97),hsa-mir-9-2(2.969)		0.000171742	0.00343051
Environmental Factor (EF)	transarterial chemoembolization (TACE)	1	0.15657	1.7617	0.298573	0.78769	hsa-mir-224(2.191)	hsa-mir-122(1.276),hsa-mir-200a(2.927),hsa-mir-21(4.735),hsa-mir-210(2.865)	0.251087	0.686015
Environmental Factor (EF)	trichostatin A (TSA)	2	0.3075	3.45993	0.00114144	0.00907426	hsa-mir-30a(4.274),hsa-mir-375(3.899)	hsa-mir-122(1.276),hsa-mir-125b-1(2.648),hsa-mir-125b-2(2.661),hsa-mir-1296(1.753),hsa-mir-204(1.645),hsa-mir-34a(2.431),hsa-mir-373(1.0),hsa-mir-7-1(2.125),hsa-mir-7-2(1.434),hsa-mir-7-3(1.432)	0.142753	0.471283
Environmental Factor (EF)	triptolide (TPL)	6	0.221251	2.48947	0.000709313	0.00608677	hsa-mir-149(2.48),hsa-mir-138-2(1.336),hsa-mir-138-1(1.395),hsa-mir-92a-1(3.379),hsa-mir-20a(2.582),hsa-mir-93(3.431)	hsa-mir-106b(2.795),hsa-mir-137(1.346),hsa-mir-141(3.13),hsa-mir-142(3.246),hsa-mir-144(2.236),hsa-mir-146a(2.437),hsa-mir-155(2.722),hsa-mir-16-1(2.663),hsa-mir-181a-1(2.952),hsa-mir-181a-2(3.055),hsa-mir-188(1.609),hsa-mir-191(2.987),hsa-mir-193b(2.413),hsa-mir-204(1.645),hsa-mir-20b(2.155),hsa-mir-21(4.735),hsa-mir-218-1(1.97),hsa-mir-218-2(1.956),hsa-mir-301a(1.996),hsa-mir-92a-2(3.349)	0.00247042	0.0278303
Environmental Factor (EF)	tumor necrosis factor alpha (TNF-α)	15	0.166934	1.87831	0.000128661	0.00134725	hsa-mir-149(2.48),hsa-mir-499a(1.246),hsa-mir-19a(2.092),hsa-mir-138-2(1.336),hsa-mir-138-1(1.395),hsa-mir-106a(2.017),hsa-mir-187(2.182),hsa-mir-378a(2.605),hsa-mir-29b-2(2.677),hsa-mir-105-2(1.952),hsa-mir-105-1(1.949),hsa-mir-25(3.612),hsa-mir-224(2.191),hsa-mir-31(1.804),hsa-mir-375(3.899)	hsa-let-7b(3.95),hsa-let-7c(3.175),hsa-mir-101-1(3.41),hsa-mir-101-2(3.412),hsa-mir-122(1.276),hsa-mir-125b-1(2.648),hsa-mir-125b-2(2.661),hsa-mir-126(3.275),hsa-mir-128-1(2.294),hsa-mir-128-2(2.199),hsa-mir-1285-1(0.917),hsa-mir-1285-2(0.313),hsa-mir-130a(2.283),hsa-mir-140(2.84),hsa-mir-142(3.246),hsa-mir-145(3.026),hsa-mir-146a(2.437),hsa-mir-146b(2.836),hsa-mir-150(2.921),hsa-mir-155(2.722),h…	5.5051e-05	0.001487
Environmental Factor (EF)	tumor resection	3	0.736411	8.28595	7.56633e-08	2.0913e-06	hsa-mir-9-1(2.969),hsa-mir-9-3(2.97),hsa-mir-9-2(2.969)	hsa-mir-205(3.189)	0.00065888	0.0103037
Environmental Factor (EF)	tunicamycin (TM)	1	0.19075	2.14628	0.253665	0.689888	hsa-mir-483(1.851)	hsa-mir-26a-1(2.901),hsa-mir-26a-2(2.901),hsa-mir-421(1.592),hsa-mir-663a(0.457)	0.251087	0.676681
Environmental Factor (EF)	ultraviolet (UV) irradiation	10	0.217681	2.44931	2.36591e-05	0.000302353	hsa-mir-129-2(1.57),hsa-mir-29c(3.119),hsa-mir-18a(1.912),hsa-mir-9-1(2.969),hsa-mir-9-3(2.97),hsa-mir-9-2(2.969),hsa-mir-30a(4.274),hsa-mir-1246(0.894),hsa-mir-31(1.804),hsa-mir-4488(0.701)	hsa-mir-101-1(3.41),hsa-mir-101-2(3.412),hsa-mir-124-1(1.195),hsa-mir-124-2(1.188),hsa-mir-124-3(1.19),hsa-mir-125b-1(2.648),hsa-mir-125b-2(2.661),hsa-mir-129-1(1.552),hsa-mir-133a-1(1.557),hsa-mir-133a-2(1.536),hsa-mir-139(2.168),hsa-mir-141(3.13),hsa-mir-145(3.026),hsa-mir-146a(2.437),hsa-mir-146b(2.836),hsa-mir-205(3.189),hsa-mir-21(4.735),hsa-mir-211(1.083),hsa-mir-22(4.256),hsa-mir-23a(3.276…	0.00025833	0.00472347
Environmental Factor (EF)	valproic acid (VPA)	1	0.081609	0.918248	0.647085	1	hsa-mir-30a(4.274)	hsa-mir-122(1.276),hsa-mir-134(2.681),hsa-mir-144(2.236),hsa-mir-145(3.026),hsa-mir-148a(4.177),hsa-mir-155(2.722),hsa-mir-15a(2.436),hsa-mir-16-1(2.663),hsa-mir-16-2(2.667),hsa-mir-192(2.767),hsa-mir-221(2.386),hsa-mir-222(2.189),hsa-mir-23b(2.867),hsa-mir-24-1(2.829),hsa-mir-26a-1(2.901),hsa-mir-26a-2(2.901),hsa-mir-27b(2.803),hsa-mir-451a(2.569)	0.6682	1
Environmental Factor (EF)	vascular endothelial growth factor (VEGF)	2	0.130821	1.47198	0.27049	0.728974	hsa-mir-31(1.804),hsa-mir-20a(2.582)	hsa-mir-103b-1(0.444),hsa-mir-103b-2(0.313),hsa-mir-1287(2.127),hsa-mir-1468(1.753),hsa-mir-196a-1(2.681),hsa-mir-196a-2(2.72),hsa-mir-210(2.865),hsa-mir-26a-1(2.901),hsa-mir-26a-2(2.901),hsa-mir-27a(2.951),hsa-mir-30b(2.769),hsa-mir-34a(2.431),hsa-mir-410(1.825),hsa-mir-663a(0.457)	0.22529	0.632248
Environmental Factor (EF)	vincristine (VCR)	2	0.147062	1.65471	0.287059	0.761538	hsa-mir-138-2(1.336),hsa-mir-138-1(1.395)	hsa-mir-126(3.275),hsa-mir-155(2.722),hsa-mir-181b-1(2.531),hsa-mir-181b-2(2.505),hsa-mir-497(2.043),hsa-mir-513a-1(0.784),hsa-mir-513a-2(0.803),hsa-mir-765(1.173)	0.104584	0.4369
Environmental Factor (EF)	visfatin	2	0.131599	1.48072	0.312489	0.818047	hsa-mir-135a-2(1.681),hsa-mir-135a-1(1.659)	hsa-mir-146a(2.437),hsa-mir-181a-1(2.952),hsa-mir-181a-2(3.055),hsa-mir-199a-1(3.14),hsa-mir-199a-2(3.292),hsa-mir-21(4.735),hsa-mir-34a(2.431)	0.0867513	0.371545
Environmental Factor (EF)	vitamin C	1	0.373719	4.20501	0.0185156	0.0822645	hsa-mir-93(3.431)	hsa-mir-1237(1.003),hsa-mir-323a(1.679),hsa-mir-378g(0.626),hsa-mir-3928(1.543),hsa-mir-422a(0.387),hsa-mir-8055(0.512)	0.333038	0.835935
Environmental Factor (EF)	vorinostat (SAHA)	3	0.801482	9.01811	2.21253e-08	7.40731e-07	hsa-mir-9-1(2.969),hsa-mir-9-3(2.97),hsa-mir-9-2(2.969)	hsa-mir-642a(1.69),hsa-mir-762(0.517)	0.00158001	0.0200839
Environmental Factor (EF)	walnut	1	0.363084	4.08535	0.0411345	0.161348	hsa-mir-29b-2(2.677)	hsa-mir-29b-1(2.635),hsa-mir-32(2.062)	0.15918	0.501818
Environmental Factor (EF)	water particulate matter 2.5 (PM2.5 )	2	0.0460431	0.518068	0.920719	1	hsa-mir-2116(1.318),hsa-mir-3679(0.989)	hsa-let-7b(3.95),hsa-mir-1181(1.159),hsa-mir-1225(0.995),hsa-mir-1229(1.388),hsa-mir-1234(1.054),hsa-mir-1237(1.003),hsa-mir-1249(1.545),hsa-mir-1268a(0.313),hsa-mir-1305(1.122),hsa-mir-136(2.119),hsa-mir-1539(0.905),hsa-mir-1825(0.555),hsa-mir-191(2.987),hsa-mir-1915(1.025),hsa-mir-3180-1(0.552),hsa-mir-3180-2(0.606),hsa-mir-3180-3(0.41),hsa-mir-33b(1.818),hsa-mir-3659(0.786),hsa-mir-3675(0.692)…	0.625296	1
Environmental Factor (EF)	wear particles	1	0.504034	5.67129	0.0167217	0.0757095	hsa-mir-29b-2(2.677)	hsa-mir-29b-1(2.635)	0.109125	0.384282
Environmental Factor (EF)	zinc deficiency	1	0.275822	3.1035	0.150645	0.447605	hsa-mir-31(1.804)	hsa-mir-21(4.735)	0.109125	0.379781
Environmental Factor (EF)	zinc(II) ions	1	0.4008	4.50972	0.053153	0.196492	hsa-mir-224(2.191)	hsa-mir-23a(3.276)	0.109125	0.383147
Environmental Factor (EF)	zirconia and titanium	1	0.0954826	1.07435	0.542751	1	hsa-mir-17(2.842)	hsa-mir-143(4.088),hsa-mir-193b(2.413),hsa-mir-214(2.116),hsa-mir-22(4.256),hsa-mir-24-1(2.829),hsa-mir-24-2(2.836),hsa-mir-337(2.106),hsa-mir-339(2.201),hsa-mir-377(1.602),hsa-mir-423(2.476)	0.471234	1
Family	mir-1 family	2	0.625968	7.04327	0.00283702	0.0187844	hsa-mir-1-1(1.686),hsa-mir-1-2(1.697)	hsa-mir-206(2.022)	0.00901556	0.069129
Family	mir-10 family	2	0.26029	2.92873	0.00750916	0.0409387	hsa-mir-125a(2.929),hsa-mir-10a(4.015)	hsa-mir-100(3.237),hsa-mir-10b(4.261),hsa-mir-125b-1(2.648),hsa-mir-125b-2(2.661),hsa-mir-99a(2.831),hsa-mir-99b(4.096)	0.0699726	0.314414
Family	mir-105 family	2	1	11.2518	7.6918e-05	0.000870638	hsa-mir-105-2(1.952),hsa-mir-105-1(1.949)		0.00311968	0.0319633
Family	mir-129 family	1	0.503034	5.66003	0.0742665	0.254735	hsa-mir-129-2(1.57)	hsa-mir-129-1(1.552)	0.109125	0.444162
Family	mir-130 family	1	0.260714	2.9335	0.139189	0.420931	hsa-mir-130b(2.046)	hsa-mir-130a(2.283),hsa-mir-301a(1.996),hsa-mir-301b(1.523)	0.206449	0.616495
Family	mir-135 family	3	1	11.2518	2.02867e-06	3.28037e-05	hsa-mir-135a-2(1.681),hsa-mir-135a-1(1.659),hsa-mir-135b(2.05)		0.000171742	0.00381524
Family	mir-138 family	2	1	11.2518	0.00133194	0.0103465	hsa-mir-138-2(1.336),hsa-mir-138-1(1.395)		0.00311968	0.0318261
Family	mir-153 family	2	1	11.2518	0.000105208	0.00115244	hsa-mir-153-2(2.189),hsa-mir-153-1(1.584)		0.00311968	0.0321017
Family	mir-17 family	6	0.740328	8.33002	6.79767e-12	9.50475e-10	hsa-mir-106a(2.017),hsa-mir-18b(1.327),hsa-mir-18a(1.912),hsa-mir-17(2.842),hsa-mir-20a(2.582),hsa-mir-93(3.431)	hsa-mir-106b(2.795),hsa-mir-20b(2.155)	6.89165e-07	5.28434e-05
Family	mir-19 family	1	0.314669	3.54059	0.0954099	0.311097	hsa-mir-19a(2.092)	hsa-mir-19b-1(2.291),hsa-mir-19b-2(2.266)	0.15918	0.519027
Family	mir-190 family	1	0.54487	6.13077	0.0351856	0.141997	hsa-mir-190b(1.992)	hsa-mir-190a(1.664)	0.109125	0.442646
Family	mir-196 family	1	0.330564	3.71944	0.0526734	0.195327	hsa-mir-196b(2.667)	hsa-mir-196a-1(2.681),hsa-mir-196a-2(2.72)	0.15918	0.518316
Family	mir-25 family	2	0.548415	6.17066	3.65703e-05	0.000445782	hsa-mir-92a-1(3.379),hsa-mir-25(3.612)	hsa-mir-92a-2(3.349),hsa-mir-92b(2.408)	0.0173722	0.114071
Family	mir-29 family	2	0.491024	5.5249	0.000385525	0.00352459	hsa-mir-29c(3.119),hsa-mir-29b-2(2.677)	hsa-mir-29a(3.374),hsa-mir-29b-1(2.635)	0.0173722	0.114387
Family	mir-30 family	1	0.215761	2.42769	0.0666885	0.234149	hsa-mir-30a(4.274)	hsa-mir-30b(2.769),hsa-mir-30c-1(2.746),hsa-mir-30c-2(2.78),hsa-mir-30d(3.55),hsa-mir-30e(3.689)	0.293237	0.774471
Family	mir-320 family	1	0.0949455	1.06831	0.612718	1	hsa-mir-320e(1.168)	hsa-mir-320a(2.763),hsa-mir-320b-1(1.558),hsa-mir-320b-2(1.643),hsa-mir-320c-1(1.311),hsa-mir-320c-2(1.251),hsa-mir-320d-1(1.314),hsa-mir-320d-2(1.292)	0.370618	0.909143
Family	mir-3622 family	1	0.546816	6.15266	0.125986	0.388417	hsa-mir-3622a(1.137)	hsa-mir-3622b(0.943)	0.109125	0.445688
Family	mir-378 family	3	0.815215	9.17263	4.70772e-05	0.000562325	hsa-mir-378a(2.605),hsa-mir-378d-2(1.142),hsa-mir-378d-1(1.103)	hsa-mir-378b(0.629),hsa-mir-378e(0.47)	0.00158001	0.0207497
Family	mir-449 family	2	0.679941	7.65056	0.00242575	0.0166167	hsa-mir-449c(1.394),hsa-mir-449a(1.871)	hsa-mir-449b(1.537)	0.00901556	0.0693527
Family	mir-4659 family	1	0.58556	6.58861	0.161077	0.473275	hsa-mir-4659a(0.927)	hsa-mir-4659b(0.656)	0.109125	0.444924
Family	mir-515 family	11	0.291456	3.27941	2.26276e-05	0.000293911	hsa-mir-522(1.522),hsa-mir-521-1(1.154),hsa-mir-516b-2(1.098),hsa-mir-516b-1(1.171),hsa-mir-521-2(1.025),hsa-mir-519a-1(1.787),hsa-mir-519a-2(1.537),hsa-mir-1283-2(1.203),hsa-mir-1283-1(1.143),hsa-mir-516a-1(1.581),hsa-mir-516a-2(1.566)	hsa-mir-515-1(1.081),hsa-mir-515-2(1.086),hsa-mir-517a(1.37),hsa-mir-517b(1.369),hsa-mir-517c(1.078),hsa-mir-518a-1(1.18),hsa-mir-518a-2(1.234),hsa-mir-518b(1.319),hsa-mir-518c(1.358),hsa-mir-518d(0.741),hsa-mir-518e(1.321),hsa-mir-518f(1.326),hsa-mir-519b(0.966),hsa-mir-519c(1.181),hsa-mir-519d(1.155),hsa-mir-519e(0.843),hsa-mir-520a(1.403),hsa-mir-520b(1.364),hsa-mir-520c(1.104),hsa-mir-520d(1.…	9.98832e-06	0.000354362
Family	mir-548 family	4	0.0778655	0.876126	0.684944	1	hsa-mir-548ao(1.04),hsa-mir-548am(0.534),hsa-mir-548s(1.27),hsa-mir-579(1.343)	hsa-mir-548a-1(0.487),hsa-mir-548a-2(0.522),hsa-mir-548a-3(0.912),hsa-mir-548aa-1(0.313),hsa-mir-548aa-2(0.313),hsa-mir-548ab(0.693),hsa-mir-548ac(0.57),hsa-mir-548ad(0.468),hsa-mir-548ae-1(0.313),hsa-mir-548ae-2(0.313),hsa-mir-548ag-1(0.636),hsa-mir-548ag-2(1.094),hsa-mir-548ah(0.713),hsa-mir-548ai(0.918),hsa-mir-548aj-1(0.528),hsa-mir-548aj-2(0.313),hsa-mir-548ak(0.617),hsa-mir-548al(0.913),hsa…	0.606654	1
Family	mir-551 family	1	0.466182	5.24538	0.120271	0.37567	hsa-mir-551a(1.297)	hsa-mir-551b(1.485)	0.109125	0.443403
Family	mir-9 family	3	1	11.2518	3.59193e-10	2.24685e-08	hsa-mir-9-1(2.969),hsa-mir-9-3(2.97),hsa-mir-9-2(2.969)		0.000171742	0.00385123
Family	mir-95 family	1	0.308368	3.46969	0.146811	0.441176	hsa-mir-95(1.626)	hsa-mir-1264(0.722),hsa-mir-421(1.592),hsa-mir-545(1.333)	0.206449	0.61727
Function	Adipocyte Differentiation	7	0.189319	2.13018	0.000896867	0.00735122	hsa-mir-19a(2.092),hsa-mir-92a-1(3.379),hsa-mir-378c(1.665),hsa-mir-378a(2.605),hsa-mir-17(2.842),hsa-mir-20a(2.582),hsa-mir-375(3.899)	hsa-let-7a-1(3.635),hsa-let-7a-2(3.634),hsa-let-7a-3(3.637),hsa-let-7b(3.95),hsa-let-7d(2.776),hsa-let-7e(2.971),hsa-let-7f-1(3.286),hsa-let-7f-2(3.29),hsa-let-7g(2.79),hsa-let-7i(2.749),hsa-mir-103a-1(3.627),hsa-mir-103a-2(3.627),hsa-mir-103b-1(0.444),hsa-mir-103b-2(0.313),hsa-mir-130a(2.283),hsa-mir-137(1.346),hsa-mir-143(4.088),hsa-mir-192(2.767),hsa-mir-204(1.645),hsa-mir-211(1.083),hsa-mir-2…	0.0065818	0.0532141
Function	Adipocyte Lipolysis	2	0.364184	4.09773	0.00942819	0.0484035	hsa-mir-378c(1.665),hsa-mir-378a(2.605)	hsa-mir-145(3.026),hsa-mir-378b(0.629),hsa-mir-378e(0.47),hsa-mir-378f(0.821),hsa-mir-378g(0.626),hsa-mir-615(1.882)	0.0699726	0.315607
Function	Adipogenesis	3	0.175355	1.97305	0.0369301	0.147287	hsa-mir-455(2.605),hsa-mir-29c(3.119),hsa-mir-125a(2.929)	hsa-let-7g(2.79),hsa-mir-122(1.276),hsa-mir-137(1.346),hsa-mir-140(2.84),hsa-mir-148a(4.177),hsa-mir-188(1.609),hsa-mir-194-1(2.311),hsa-mir-194-2(2.337),hsa-mir-204(1.645),hsa-mir-24-1(2.829),hsa-mir-24-2(2.836),hsa-mir-26a-1(2.901),hsa-mir-26a-2(2.901),hsa-mir-26b(2.85),hsa-mir-29a(3.374),hsa-mir-302a(0.713),hsa-mir-363(1.962)	0.0977262	0.416299
Function	Adiponectin Signaling	1	0.291222	3.27677	0.0750151	0.255094	hsa-mir-378a(2.605)	hsa-mir-193b(2.413),hsa-mir-218-1(1.97),hsa-mir-218-2(1.956)	0.206449	0.620392
Function	Aging	9	0.158609	1.78464	0.00140009	0.0104326	hsa-mir-18a(1.912),hsa-mir-92a-1(3.379),hsa-mir-9-1(2.969),hsa-mir-9-3(2.97),hsa-mir-9-2(2.969),hsa-mir-30a(4.274),hsa-mir-17(2.842),hsa-mir-31(1.804),hsa-mir-10a(4.015)	hsa-let-7a-1(3.635),hsa-let-7a-2(3.634),hsa-let-7a-3(3.637),hsa-let-7b(3.95),hsa-let-7c(3.175),hsa-let-7d(2.776),hsa-let-7e(2.971),hsa-let-7g(2.79),hsa-mir-100(3.237),hsa-mir-122(1.276),hsa-mir-1248(1.562),hsa-mir-126(3.275),hsa-mir-141(3.13),hsa-mir-144(2.236),hsa-mir-145(3.026),hsa-mir-146a(2.437),hsa-mir-146b(2.836),hsa-mir-148a(4.177),hsa-mir-151a(3.165),hsa-mir-155(2.722),hsa-mir-15a(2.436),…	0.00718285	0.057487
Function	Angiogenesis	15	0.231128	2.60061	4.02367e-08	1.18077e-06	hsa-mir-190b(1.992),hsa-mir-149(2.48),hsa-mir-19a(2.092),hsa-mir-18a(1.912),hsa-mir-320e(1.168),hsa-mir-92a-1(3.379),hsa-mir-378c(1.665),hsa-mir-378a(2.605),hsa-mir-492(1.008),hsa-mir-30a(4.274),hsa-mir-17(2.842),hsa-mir-1246(0.894),hsa-mir-31(1.804),hsa-mir-20a(2.582),hsa-mir-93(3.431)	hsa-let-7b(3.95),hsa-let-7f-1(3.286),hsa-let-7f-2(3.29),hsa-mir-10b(4.261),hsa-mir-122(1.276),hsa-mir-126(3.275),hsa-mir-1275(1.242),hsa-mir-129-1(1.552),hsa-mir-130a(2.283),hsa-mir-133a-1(1.557),hsa-mir-133a-2(1.536),hsa-mir-133b(1.377),hsa-mir-134(2.681),hsa-mir-143(4.088),hsa-mir-145(3.026),hsa-mir-146a(2.437),hsa-mir-150(2.921),hsa-mir-15a(2.436),hsa-mir-16-1(2.663),hsa-mir-16-2(2.667),hsa-mi…	1.21899e-06	8.04872e-05
Function	Apoptosis	21	0.210153	2.3646	2.70347e-10	1.83604e-08	hsa-mir-942(1.713),hsa-mir-19a(2.092),hsa-mir-135a-2(1.681),hsa-mir-135a-1(1.659),hsa-mir-138-2(1.336),hsa-mir-138-1(1.395),hsa-mir-29c(3.119),hsa-mir-18a(1.912),hsa-mir-92a-1(3.379),hsa-mir-9-1(2.969),hsa-mir-9-3(2.97),hsa-mir-9-2(2.969),hsa-mir-125a(2.929),hsa-mir-30a(4.274),hsa-mir-29b-2(2.677),hsa-mir-17(2.842),hsa-mir-1246(0.894),hsa-mir-1-2(1.697),hsa-mir-20a(2.582),hsa-mir-449a(1.871),hsa-…	hsa-let-7c(3.175),hsa-let-7g(2.79),hsa-mir-101-1(3.41),hsa-mir-101-2(3.412),hsa-mir-1208(0.313),hsa-mir-122(1.276),hsa-mir-126(3.275),hsa-mir-130a(2.283),hsa-mir-132(2.27),hsa-mir-133a-1(1.557),hsa-mir-133a-2(1.536),hsa-mir-133b(1.377),hsa-mir-143(4.088),hsa-mir-144(2.236),hsa-mir-145(3.026),hsa-mir-146a(2.437),hsa-mir-148a(4.177),hsa-mir-150(2.921),hsa-mir-155(2.722),hsa-mir-15a(2.436),hsa-mir-1…	1.12127e-07	1.33263e-05
Function	Autophagy	1	0.189347	2.1305	0.101004	0.327093	hsa-mir-30a(4.274)	hsa-mir-106b(2.795),hsa-mir-144(2.236),hsa-mir-21(4.735),hsa-mir-216b(0.984),hsa-mir-30b(2.769),hsa-mir-320a(2.763),hsa-mir-382(2.015)	0.370618	0.913858
Function	Bone Regeneration	10	0.287223	3.23178	2.14196e-07	5.04103e-06	hsa-mir-19a(2.092),hsa-mir-18b(1.327),hsa-mir-130b(2.046),hsa-mir-92a-1(3.379),hsa-mir-17(2.842),hsa-mir-1-1(1.686),hsa-mir-1-2(1.697),hsa-mir-153-2(2.189),hsa-mir-153-1(1.584),hsa-mir-93(3.431)	hsa-let-7b(3.95),hsa-let-7d(2.776),hsa-mir-143(4.088),hsa-mir-148b(2.53),hsa-mir-155(2.722),hsa-mir-196a-1(2.681),hsa-mir-196a-2(2.72),hsa-mir-20b(2.155),hsa-mir-210(2.865),hsa-mir-22(4.256),hsa-mir-221(2.386),hsa-mir-222(2.189),hsa-mir-23b(2.867),hsa-mir-24-1(2.829),hsa-mir-24-2(2.836),hsa-mir-337(2.106),hsa-mir-34c(1.92),hsa-mir-377(1.602),hsa-mir-424(2.451),hsa-mir-92a-2(3.349)	2.32065e-06	0.000125368
Function	Brain Development	11	0.353273	3.97495	8.89371e-12	1.17446e-09	hsa-mir-135a-2(1.681),hsa-mir-135a-1(1.659),hsa-mir-106a(2.017),hsa-mir-29c(3.119),hsa-mir-9-1(2.969),hsa-mir-9-3(2.97),hsa-mir-9-2(2.969),hsa-mir-17(2.842),hsa-mir-135b(2.05),hsa-mir-20a(2.582),hsa-mir-10a(4.015)	hsa-mir-103a-1(3.627),hsa-mir-103a-2(3.627),hsa-mir-103b-1(0.444),hsa-mir-103b-2(0.313),hsa-mir-106b(2.795),hsa-mir-10b(4.261),hsa-mir-124-1(1.195),hsa-mir-124-2(1.188),hsa-mir-124-3(1.19),hsa-mir-128-1(2.294),hsa-mir-128-2(2.199),hsa-mir-133b(1.377),hsa-mir-134(2.681),hsa-mir-155(2.722),hsa-mir-184(2.35),hsa-mir-191(2.987),hsa-mir-1911(1.099),hsa-mir-192(2.767),hsa-mir-218-1(1.97),hsa-mir-218-2(…	1.86207e-06	0.000102934
Function	Cardiac Regeneration	2	0.0742407	0.835341	0.714806	1	hsa-mir-1-1(1.686),hsa-mir-1-2(1.697)	hsa-let-7a-1(3.635),hsa-let-7a-2(3.634),hsa-let-7a-3(3.637),hsa-let-7c(3.175),hsa-mir-100(3.237),hsa-mir-133a-1(1.557),hsa-mir-133a-2(1.536),hsa-mir-15a(2.436),hsa-mir-15b(2.568),hsa-mir-199a-1(3.14),hsa-mir-199a-2(3.292),hsa-mir-302a(0.713),hsa-mir-302b(0.657),hsa-mir-302c(0.529),hsa-mir-302d(0.577),hsa-mir-302e(0.313),hsa-mir-302f(0.313),hsa-mir-367(0.313),hsa-mir-99a(2.831),hsa-mir-99b(4.096)	0.352674	0.873235
Function	Cardiac Remodeling	1	0.122236	1.37538	0.382653	0.962504	hsa-mir-17(2.842)	hsa-mir-122(1.276),hsa-mir-146a(2.437),hsa-mir-184(2.35),hsa-mir-208b(0.734),hsa-mir-21(4.735),hsa-mir-22(4.256),hsa-mir-222(2.189),hsa-mir-34a(2.431)	0.406102	0.980999
Function	Cardiogenesis	2	0.223141	2.51074	0.0912439	0.300397	hsa-mir-1-1(1.686),hsa-mir-1-2(1.697)	hsa-let-7c(3.175),hsa-mir-133a-1(1.557),hsa-mir-133a-2(1.536),hsa-mir-134(2.681),hsa-mir-99a(2.831)	0.0544329	0.258774
Function	Cardiomyocyte Proliferation	1	0.389784	4.38577	0.0090452	0.0473578	hsa-mir-10a(4.015)	hsa-mir-204(1.645),hsa-mir-222(2.189),hsa-mir-424(2.451)	0.206449	0.618048
Function	Cardiotoxicity	1	0.0542879	0.610836	0.859347	1	hsa-mir-187(2.182)	hsa-mir-1303(0.891),hsa-mir-130a(2.283),hsa-mir-146a(2.437),hsa-mir-15b(2.568),hsa-mir-182(4.13),hsa-mir-199a-1(3.14),hsa-mir-199a-2(3.292),hsa-mir-199b(3.363),hsa-mir-214(2.116),hsa-mir-34a(2.431),hsa-mir-34b(1.6),hsa-mir-34c(1.92),hsa-mir-424(2.451),hsa-mir-4423(1.224),hsa-mir-486-1(2.078),hsa-mir-486-2(2.077)	0.627126	1
Function	Cell Adhesion	3	0.358438	4.03308	0.000233415	0.00228324	hsa-mir-29c(3.119),hsa-mir-29b-2(2.677),hsa-mir-17(2.842)	hsa-mir-200a(2.927),hsa-mir-200b(2.852),hsa-mir-200c(3.675),hsa-mir-29a(3.374),hsa-mir-29b-1(2.635)	0.00781385	0.061706
Function	Cell Cycle	16	0.174943	1.96842	2.76911e-05	0.00034643	hsa-mir-19a(2.092),hsa-mir-138-2(1.336),hsa-mir-138-1(1.395),hsa-mir-18a(1.912),hsa-mir-320e(1.168),hsa-mir-92a-1(3.379),hsa-mir-9-1(2.969),hsa-mir-9-3(2.97),hsa-mir-9-2(2.969),hsa-mir-29b-2(2.677),hsa-mir-17(2.842),hsa-mir-1-1(1.686),hsa-mir-1-2(1.697),hsa-mir-31(1.804),hsa-mir-20a(2.582),hsa-mir-449a(1.871)	hsa-let-7a-1(3.635),hsa-let-7a-2(3.634),hsa-let-7a-3(3.637),hsa-let-7b(3.95),hsa-let-7g(2.79),hsa-mir-103a-1(3.627),hsa-mir-103a-2(3.627),hsa-mir-103b-1(0.444),hsa-mir-103b-2(0.313),hsa-mir-107(2.234),hsa-mir-122(1.276),hsa-mir-124-1(1.195),hsa-mir-124-2(1.188),hsa-mir-124-3(1.19),hsa-mir-125b-1(2.648),hsa-mir-125b-2(2.661),hsa-mir-140(2.84),hsa-mir-141(3.13),hsa-mir-143(4.088),hsa-mir-145(3.026)…	6.70932e-06	0.000284787
Function	Cell Death	12	0.141661	1.59394	0.0054411	0.0323337	hsa-mir-129-2(1.57),hsa-mir-19a(2.092),hsa-mir-29c(3.119),hsa-mir-18a(1.912),hsa-mir-130b(2.046),hsa-mir-92a-1(3.379),hsa-mir-29b-2(2.677),hsa-mir-17(2.842),hsa-mir-25(3.612),hsa-mir-1-1(1.686),hsa-mir-1-2(1.697),hsa-mir-20a(2.582)	hsa-let-7a-1(3.635),hsa-let-7a-2(3.634),hsa-let-7a-3(3.637),hsa-let-7b(3.95),hsa-let-7c(3.175),hsa-let-7d(2.776),hsa-let-7e(2.971),hsa-let-7f-1(3.286),hsa-let-7f-2(3.29),hsa-let-7g(2.79),hsa-let-7i(2.749),hsa-mir-10b(4.261),hsa-mir-1226(1.495),hsa-mir-125b-1(2.648),hsa-mir-125b-2(2.661),hsa-mir-128-1(2.294),hsa-mir-128-2(2.199),hsa-mir-129-1(1.552),hsa-mir-134(2.681),hsa-mir-143(4.088),hsa-mir-14…	0.000974569	0.0136268
Function	Cell Differentiation	7	0.120489	1.35572	0.113431	0.358068	hsa-mir-18a(1.912),hsa-mir-9-1(2.969),hsa-mir-9-3(2.97),hsa-mir-9-2(2.969),hsa-mir-125a(2.929),hsa-mir-1-1(1.686),hsa-mir-1-2(1.697)	hsa-let-7a-1(3.635),hsa-let-7a-2(3.634),hsa-let-7a-3(3.637),hsa-let-7b(3.95),hsa-let-7c(3.175),hsa-let-7d(2.776),hsa-let-7e(2.971),hsa-let-7f-1(3.286),hsa-let-7f-2(3.29),hsa-let-7g(2.79),hsa-let-7i(2.749),hsa-mir-124-1(1.195),hsa-mir-124-2(1.188),hsa-mir-124-3(1.19),hsa-mir-125b-1(2.648),hsa-mir-125b-2(2.661),hsa-mir-126(3.275),hsa-mir-127(2.886),hsa-mir-136(2.119),hsa-mir-143(4.088),hsa-mir-145(…	0.0340421	0.18062
Function	Cell Migration	1	0.116781	1.31399	0.406528	1	hsa-mir-125a(2.929)	hsa-mir-137(1.346),hsa-mir-142(3.246),hsa-mir-146a(2.437),hsa-mir-152(2.563),hsa-mir-200a(2.927),hsa-mir-200b(2.852),hsa-mir-34a(2.431),hsa-mir-509-1(1.45),hsa-mir-509-2(1.443),hsa-mir-509-3(1.46)	0.471234	1
Function	Cell Motility	5	0.220932	2.48588	0.00157307	0.0113653	hsa-mir-130b(2.046),hsa-mir-9-1(2.969),hsa-mir-9-3(2.97),hsa-mir-9-2(2.969),hsa-mir-31(1.804)	hsa-mir-100(3.237),hsa-mir-10b(4.261),hsa-mir-128-1(2.294),hsa-mir-128-2(2.199),hsa-mir-143(4.088),hsa-mir-145(3.026),hsa-mir-151a(3.165),hsa-mir-151b(1.508),hsa-mir-200a(2.927),hsa-mir-205(3.189),hsa-mir-206(2.022),hsa-mir-21(4.735),hsa-mir-222(2.189),hsa-mir-30b(2.769),hsa-mir-488(1.208),hsa-mir-584(2.172)	0.00498694	0.0418867
Function	Cell Proliferation	16	0.203769	2.29277	1.11426e-07	2.87892e-06	hsa-mir-29c(3.119),hsa-mir-92a-1(3.379),hsa-mir-9-1(2.969),hsa-mir-9-3(2.97),hsa-mir-9-2(2.969),hsa-mir-378c(1.665),hsa-mir-378a(2.605),hsa-mir-492(1.008),hsa-mir-29b-2(2.677),hsa-mir-17(2.842),hsa-mir-196b(2.667),hsa-mir-224(2.191),hsa-mir-1-1(1.686),hsa-mir-1-2(1.697),hsa-mir-449a(1.871),hsa-mir-93(3.431)	hsa-let-7a-1(3.635),hsa-let-7a-2(3.634),hsa-let-7b(3.95),hsa-let-7c(3.175),hsa-let-7d(2.776),hsa-let-7e(2.971),hsa-let-7g(2.79),hsa-mir-124-1(1.195),hsa-mir-124-2(1.188),hsa-mir-124-3(1.19),hsa-mir-125b-1(2.648),hsa-mir-125b-2(2.661),hsa-mir-127(2.886),hsa-mir-129-1(1.552),hsa-mir-130a(2.283),hsa-mir-140(2.84),hsa-mir-143(4.088),hsa-mir-145(3.026),hsa-mir-146a(2.437),hsa-mir-150(2.921),hsa-mir-15…	4.0251e-06	0.000203567
Function	Cell Proliferation(Hwang Etal Bjc2007)	4	1	11.2518	9.96348e-11	9.47328e-09	hsa-mir-19a(2.092),hsa-mir-18a(1.912),hsa-mir-17(2.842),hsa-mir-20a(2.582)		9.36242e-06	0.000377194
Function	Cellular Senescence	2	0.303663	3.41675	0.00693391	0.0384193	hsa-mir-29c(3.119),hsa-mir-378a(2.605)	hsa-mir-127(2.886),hsa-mir-141(3.13),hsa-mir-23a(3.276),hsa-mir-335(2.341),hsa-mir-494(1.493)	0.0544329	0.258258
Function	Cholesterol Efflux	2	0.176178	1.98232	0.125508	0.387948	hsa-mir-378c(1.665),hsa-mir-378a(2.605)	hsa-mir-206(2.022),hsa-mir-216a(1.351),hsa-mir-27a(2.951),hsa-mir-27b(2.803),hsa-mir-33a(1.997),hsa-mir-33b(1.818),hsa-mir-378b(0.629),hsa-mir-378e(0.47),hsa-mir-378f(0.821),hsa-mir-378g(0.626),hsa-mir-486-1(2.078),hsa-mir-486-2(2.077),hsa-mir-613(0.322)	0.204174	0.620616
Function	Cholesterol Metabolism	1	0.185594	2.08827	0.146401	0.440501	hsa-mir-92a-1(3.379)	hsa-mir-122(1.276),hsa-mir-33a(1.997),hsa-mir-33b(1.818),hsa-mir-486-1(2.078),hsa-mir-486-2(2.077),hsa-mir-92a-2(3.349),hsa-mir-98(2.234)	0.370618	0.912911
Function	Chondrocyte Development	1	0.089226	1.00395	0.581272	1	hsa-mir-92a-1(3.379)	hsa-mir-145(3.026),hsa-mir-146a(2.437),hsa-mir-181a-1(2.952),hsa-mir-181a-2(3.055),hsa-mir-181b-1(2.531),hsa-mir-181b-2(2.505),hsa-mir-181c(2.362),hsa-mir-181d(2.051),hsa-mir-210(2.865),hsa-mir-222(2.189),hsa-mir-34a(2.431),hsa-mir-381(2.041),hsa-mir-630(0.701),hsa-mir-92a-2(3.349)	0.581024	1
Function	Chondrogenic Differentiation	1	0.233967	2.63255	0.0507735	0.190061	hsa-mir-30a(4.274)	hsa-mir-140(2.84),hsa-mir-181a-1(2.952),hsa-mir-181a-2(3.055),hsa-mir-29a(3.374),hsa-mir-495(1.773)	0.293237	0.779669
Function	Chromatin Remodeling	1	0.104467	1.17544	0.528894	1	hsa-mir-31(1.804)	hsa-mir-132(2.27),hsa-mir-199a-2(3.292),hsa-mir-21(4.735),hsa-mir-223(2.396),hsa-mir-512-1(1.385),hsa-mir-512-2(1.383)	0.333038	0.844856
Function	Circadian Rhythm	1	0.0558477	0.628387	0.873715	1	hsa-mir-29c(3.119)	hsa-mir-107(2.234),hsa-mir-122(1.276),hsa-mir-132(2.27),hsa-mir-16-1(2.663),hsa-mir-16-2(2.667),hsa-mir-181a-1(2.952),hsa-mir-181a-2(3.055),hsa-mir-181d(2.051),hsa-mir-182(4.13),hsa-mir-183(3.81),hsa-mir-191(2.987),hsa-mir-192(2.767),hsa-mir-194-1(2.311),hsa-mir-194-2(2.337),hsa-mir-219a-1(1.568),hsa-mir-219a-2(1.091),hsa-mir-219b(1.258),hsa-mir-26a-1(2.901),hsa-mir-26a-2(2.901),hsa-mir-29a(3.374…	0.721558	1
Function	Cleavage Stage Development	1	0.291095	3.27534	0.0298148	0.123898	hsa-mir-375(3.899)	hsa-mir-140(2.84),hsa-mir-21(4.735),hsa-mir-34c(1.92)	0.206449	0.618827
Function	Collagen Formation	1	0.504034	5.67129	0.0167217	0.0774805	hsa-mir-29b-2(2.677)	hsa-mir-29b-1(2.635)	0.109125	0.451114
Function	Cytoskeleton Remodeling	2	0.626484	7.04907	0.000713871	0.00610385	hsa-mir-378c(1.665),hsa-mir-378a(2.605)	hsa-mir-378b(0.629),hsa-mir-378e(0.47),hsa-mir-378f(0.821),hsa-mir-378g(0.626)	0.0403349	0.205302
Function	DNA Damage Repair	2	0.0477806	0.537618	0.905302	1	hsa-mir-521-1(1.154),hsa-mir-521-2(1.025)	hsa-mir-101-1(3.41),hsa-mir-101-2(3.412),hsa-mir-143(4.088),hsa-mir-155(2.722),hsa-mir-182(4.13),hsa-mir-183(3.81),hsa-mir-210(2.865),hsa-mir-22(4.256),hsa-mir-24-1(2.829),hsa-mir-24-2(2.836),hsa-mir-34a(2.431),hsa-mir-34c(1.92),hsa-mir-373(1.0),hsa-mir-3940(1.434),hsa-mir-513a-1(0.784),hsa-mir-513a-2(0.803),hsa-mir-630(0.701)	0.28926	0.771683
Function	DNA Damage Response	3	0.13794	1.55208	0.20031	0.56016	hsa-mir-452(2.208),hsa-mir-18b(1.327),hsa-mir-18a(1.912)	hsa-mir-130a(2.283),hsa-mir-143(4.088),hsa-mir-146a(2.437),hsa-mir-15a(2.436),hsa-mir-15b(2.568),hsa-mir-16-1(2.663),hsa-mir-16-2(2.667),hsa-mir-196a-2(2.72),hsa-mir-23a(3.276),hsa-mir-27a(2.951),hsa-mir-34a(2.431),hsa-mir-34b(1.6),hsa-mir-34c(1.92)	0.0563645	0.259648
Function	DNA Synthesis	1	0.368157	4.14243	0.0480236	0.181194	hsa-mir-149(2.48)	hsa-mir-22(4.256)	0.109125	0.450331
Function	Embryonic Development	4	0.289062	3.25247	0.000204396	0.00204139	hsa-mir-130b(2.046),hsa-mir-135b(2.05),hsa-mir-10a(4.015),hsa-mir-93(3.431)	hsa-mir-124-1(1.195),hsa-mir-124-2(1.188),hsa-mir-124-3(1.19),hsa-mir-140(2.84),hsa-mir-145(3.026),hsa-mir-152(2.563),hsa-mir-183(3.81),hsa-mir-20b(2.155),hsa-mir-21(4.735),hsa-mir-296(1.717),hsa-mir-34a(2.431),hsa-mir-373(1.0),hsa-mir-661(0.538)	0.0126192	0.0864434
Function	Embryonic Stem Cell Differentiation	8	0.353401	3.9764	3.93502e-09	1.58535e-07	hsa-mir-130b(2.046),hsa-mir-92a-1(3.379),hsa-mir-9-1(2.969),hsa-mir-9-3(2.97),hsa-mir-9-2(2.969),hsa-mir-105-2(1.952),hsa-mir-105-1(1.949),hsa-mir-25(3.612)	hsa-mir-103a-1(3.627),hsa-mir-103a-2(3.627),hsa-mir-103b-1(0.444),hsa-mir-103b-2(0.313),hsa-mir-200c(3.675),hsa-mir-204(1.645),hsa-mir-21(4.735),hsa-mir-223(2.396),hsa-mir-24-1(2.829),hsa-mir-24-2(2.836),hsa-mir-27a(2.951),hsa-mir-302a(0.713),hsa-mir-302b(0.657),hsa-mir-302c(0.529),hsa-mir-302d(0.577),hsa-mir-302e(0.313),hsa-mir-302f(0.313),hsa-mir-367(0.313),hsa-mir-371a(0.904),hsa-mir-371b(0.9)…	0.000199809	0.00386135
Function	Endothelial Cell Apoptosis	1	0.466197	5.24556	0.0430351	0.166063	hsa-mir-19a(2.092)	hsa-mir-223(2.396)	0.109125	0.448773
Function	Endothelial Cell Proliferation	2	0.341378	3.84112	0.00792146	0.0425041	hsa-mir-125a(2.929),hsa-mir-449a(1.871)	hsa-mir-152(2.563),hsa-mir-223(2.396),hsa-mir-23b(2.867),hsa-mir-433(1.435)	0.0403349	0.205742
Function	Epithelial-to-Mesenchymal Transition	10	0.127353	1.43295	0.0360215	0.144147	hsa-mir-129-2(1.57),hsa-mir-29c(3.119),hsa-mir-18a(1.912),hsa-mir-125a(2.929),hsa-mir-30a(4.274),hsa-mir-29b-2(2.677),hsa-mir-934(1.8),hsa-mir-1246(0.894),hsa-mir-31(1.804),hsa-mir-375(3.899)	hsa-let-7a-1(3.635),hsa-let-7a-2(3.634),hsa-let-7a-3(3.637),hsa-let-7b(3.95),hsa-let-7c(3.175),hsa-let-7d(2.776),hsa-let-7e(2.971),hsa-mir-100(3.237),hsa-mir-103a-1(3.627),hsa-mir-103a-2(3.627),hsa-mir-103b-1(0.444),hsa-mir-103b-2(0.313),hsa-mir-107(2.234),hsa-mir-124-1(1.195),hsa-mir-124-2(1.188),hsa-mir-124-3(1.19),hsa-mir-129-1(1.552),hsa-mir-137(1.346),hsa-mir-141(3.13),hsa-mir-143(4.088),hsa…	0.0153506	0.103075
Function	Extracellular Matrix Remodeling	3	0.54473	6.12919	0.000133728	0.00139417	hsa-mir-29b-2(2.677),hsa-mir-1-1(1.686),hsa-mir-1-2(1.697)	hsa-mir-29b-1(2.635),hsa-mir-34a(2.431)	0.00158001	0.020865
Function	Glucose Metabolism	3	0.120756	1.35872	0.229616	0.632441	hsa-mir-129-2(1.57),hsa-mir-20a(2.582),hsa-mir-375(3.899)	hsa-let-7a-1(3.635),hsa-let-7a-2(3.634),hsa-let-7b(3.95),hsa-let-7c(3.175),hsa-let-7d(2.776),hsa-let-7e(2.971),hsa-let-7g(2.79),hsa-mir-1207(0.552),hsa-mir-1237(1.003),hsa-mir-124-1(1.195),hsa-mir-124-2(1.188),hsa-mir-124-3(1.19),hsa-mir-125b-1(2.648),hsa-mir-125b-2(2.661),hsa-mir-1288(1.317),hsa-mir-129-1(1.552),hsa-mir-144(2.236),hsa-mir-195(2.162),hsa-mir-223(2.396),hsa-mir-23a(3.276),hsa-mir-…	0.204952	0.617455
Function	Granulopoiesis	2	0.189549	2.13277	0.0658051	0.231731	hsa-mir-17(2.842),hsa-mir-196b(2.667)	hsa-let-7a-3(3.637),hsa-let-7d(2.776),hsa-mir-130a(2.283),hsa-mir-155(2.722),hsa-mir-15a(2.436),hsa-mir-15b(2.568),hsa-mir-21(4.735),hsa-mir-223(2.396)	0.104584	0.441556
Function	Heart Development	3	0.24512	2.75804	0.0356446	0.143362	hsa-mir-499a(1.246),hsa-mir-1-1(1.686),hsa-mir-1-2(1.697)	hsa-mir-133a-1(1.557),hsa-mir-133a-2(1.536),hsa-mir-133b(1.377),hsa-mir-208a(0.653),hsa-mir-208b(0.734),hsa-mir-21(4.735),hsa-mir-27b(2.803),hsa-mir-499b(0.863)	0.0203515	0.125325
Function	Hematopoiesis	11	0.187042	2.10456	7.48506e-05	0.000855384	hsa-mir-19a(2.092),hsa-mir-29c(3.119),hsa-mir-18a(1.912),hsa-mir-92a-1(3.379),hsa-mir-378c(1.665),hsa-mir-378a(2.605),hsa-mir-125a(2.929),hsa-mir-17(2.842),hsa-mir-196b(2.667),hsa-mir-1-2(1.697),hsa-mir-20a(2.582)	hsa-let-7a-1(3.635),hsa-let-7a-2(3.634),hsa-let-7a-3(3.637),hsa-let-7b(3.95),hsa-let-7c(3.175),hsa-let-7d(2.776),hsa-let-7e(2.971),hsa-let-7g(2.79),hsa-mir-100(3.237),hsa-mir-125b-1(2.648),hsa-mir-125b-2(2.661),hsa-mir-126(3.275),hsa-mir-133a-1(1.557),hsa-mir-133a-2(1.536),hsa-mir-142(3.246),hsa-mir-143(4.088),hsa-mir-144(2.236),hsa-mir-145(3.026),hsa-mir-146a(2.437),hsa-mir-150(2.921),hsa-mir-15…	0.000211619	0.0040566
Function	Hepatotoxicity	1	0.113914	1.28173	0.491045	1	hsa-mir-942(1.713)	hsa-mir-122(1.276),hsa-mir-192(2.767),hsa-mir-21(4.735),hsa-mir-214(2.116),hsa-mir-34a(2.431)	0.293237	0.778798
Function	Hormone-mediated Signaling Pathway	13	0.22439	2.52479	2.12562e-07	5.05261e-06	hsa-mir-499a(1.246),hsa-mir-19a(2.092),hsa-mir-18a(1.912),hsa-mir-92a-1(3.379),hsa-mir-9-1(2.969),hsa-mir-9-3(2.97),hsa-mir-9-2(2.969),hsa-mir-17(2.842),hsa-mir-1-1(1.686),hsa-mir-1-2(1.697),hsa-mir-135b(2.05),hsa-mir-20a(2.582),hsa-mir-375(3.899)	hsa-let-7a-1(3.635),hsa-let-7a-2(3.634),hsa-let-7a-3(3.637),hsa-mir-101-1(3.41),hsa-mir-101-2(3.412),hsa-mir-124-1(1.195),hsa-mir-124-2(1.188),hsa-mir-124-3(1.19),hsa-mir-126(3.275),hsa-mir-128-1(2.294),hsa-mir-128-2(2.199),hsa-mir-132(2.27),hsa-mir-133a-1(1.557),hsa-mir-133a-2(1.536),hsa-mir-133b(1.377),hsa-mir-146a(2.437),hsa-mir-15a(2.436),hsa-mir-16-1(2.663),hsa-mir-16-2(2.667),hsa-mir-199a-1…	9.59214e-06	0.000356258
Function	Immune Response	19	0.213299	2.4	1.87403e-10	1.31017e-08	hsa-mir-19a(2.092),hsa-mir-18a(1.912),hsa-mir-92a-1(3.379),hsa-mir-9-1(2.969),hsa-mir-9-3(2.97),hsa-mir-9-2(2.969),hsa-mir-30a(4.274),hsa-mir-29b-2(2.677),hsa-mir-17(2.842),hsa-mir-105-2(1.952),hsa-mir-105-1(1.949),hsa-mir-338(2.667),hsa-mir-25(3.612),hsa-mir-196b(2.667),hsa-mir-1260b(1.014),hsa-mir-31(1.804),hsa-mir-342(2.752),hsa-mir-20a(2.582),hsa-mir-93(3.431)	hsa-let-7g(2.79),hsa-let-7i(2.749),hsa-mir-100(3.237),hsa-mir-101-1(3.41),hsa-mir-101-2(3.412),hsa-mir-103a-1(3.627),hsa-mir-103a-2(3.627),hsa-mir-103b-1(0.444),hsa-mir-103b-2(0.313),hsa-mir-107(2.234),hsa-mir-125b-1(2.648),hsa-mir-125b-2(2.661),hsa-mir-126(3.275),hsa-mir-1260a(0.619),hsa-mir-127(2.886),hsa-mir-132(2.27),hsa-mir-140(2.84),hsa-mir-143(4.088),hsa-mir-146a(2.437),hsa-mir-146b(2.836)…	2.50992e-07	2.38643e-05
Function	Immune System(Xiao's Cell2010)	8	0.376312	4.23419	6.32443e-09	2.50553e-07	hsa-mir-19a(2.092),hsa-mir-106a(2.017),hsa-mir-18b(1.327),hsa-mir-18a(1.912),hsa-mir-17(2.842),hsa-mir-25(3.612),hsa-mir-20a(2.582),hsa-mir-93(3.431)	hsa-mir-106b(2.795),hsa-mir-146a(2.437),hsa-mir-150(2.921),hsa-mir-155(2.722),hsa-mir-181a-1(2.952),hsa-mir-181a-2(3.055),hsa-mir-181b-1(2.531),hsa-mir-181b-2(2.505),hsa-mir-181c(2.362),hsa-mir-181d(2.051),hsa-mir-20b(2.155),hsa-mir-223(2.396),hsa-mir-363(1.962)	8.2494e-06	0.000344014
Function	Inflammation	24	0.195306	2.19754	1.54639e-09	6.68324e-08	hsa-mir-455(2.605),hsa-mir-19a(2.092),hsa-mir-135a-2(1.681),hsa-mir-135a-1(1.659),hsa-mir-138-2(1.336),hsa-mir-138-1(1.395),hsa-mir-130b(2.046),hsa-mir-320e(1.168),hsa-mir-9-1(2.969),hsa-mir-9-3(2.97),hsa-mir-9-2(2.969),hsa-mir-125a(2.929),hsa-mir-17(2.842),hsa-mir-105-2(1.952),hsa-mir-105-1(1.949),hsa-mir-25(3.612),hsa-mir-1-1(1.686),hsa-mir-1-2(1.697),hsa-mir-31(1.804),hsa-mir-135b(2.05),hsa-mi…	hsa-let-7d(2.776),hsa-let-7f-2(3.29),hsa-let-7g(2.79),hsa-mir-100(3.237),hsa-mir-101-1(3.41),hsa-mir-101-2(3.412),hsa-mir-107(2.234),hsa-mir-122(1.276),hsa-mir-1224(1.502),hsa-mir-124-1(1.195),hsa-mir-124-2(1.188),hsa-mir-124-3(1.19),hsa-mir-125b-1(2.648),hsa-mir-125b-2(2.661),hsa-mir-126(3.275),hsa-mir-132(2.27),hsa-mir-133a-1(1.557),hsa-mir-133a-2(1.536),hsa-mir-134(2.681),hsa-mir-137(1.346),hs…	2.05181e-09	3.75165e-07
Function	Innate Immunity	3	0.0850737	0.957232	0.609286	1	hsa-mir-149(2.48),hsa-mir-30a(4.274),hsa-mir-29b-2(2.677)	hsa-let-7a-1(3.635),hsa-let-7a-2(3.634),hsa-let-7b(3.95),hsa-let-7c(3.175),hsa-let-7d(2.776),hsa-let-7e(2.971),hsa-let-7f-1(3.286),hsa-let-7f-2(3.29),hsa-let-7g(2.79),hsa-mir-125b-1(2.648),hsa-mir-125b-2(2.661),hsa-mir-126(3.275),hsa-mir-1270(1.578),hsa-mir-136(2.119),hsa-mir-142(3.246),hsa-mir-145(3.026),hsa-mir-146a(2.437),hsa-mir-146b(2.836),hsa-mir-155(2.722),hsa-mir-181a-1(2.952),hsa-mir-181…	0.422722	0.994862
Function	Insulin Resistance	4	0.258955	2.91371	0.00383204	0.02429	hsa-mir-378c(1.665),hsa-mir-378a(2.605),hsa-mir-492(1.008),hsa-mir-125a(2.929)	hsa-mir-122(1.276),hsa-mir-130a(2.283),hsa-mir-145(3.026),hsa-mir-181b-1(2.531),hsa-mir-181b-2(2.505),hsa-mir-195(2.162),hsa-mir-223(2.396),hsa-mir-33b(1.818),hsa-mir-378b(0.629),hsa-mir-378e(0.47),hsa-mir-378f(0.821),hsa-mir-378g(0.626),hsa-mir-494(1.493),hsa-mir-543(1.449)	0.0155382	0.103457
Function	Keratinocyte Apoptosis(24184144)	1	0.448567	5.04718	0.0581956	0.21023	hsa-mir-18a(1.912)	hsa-mir-184(2.35)	0.109125	0.44955
Function	Latent Virus Replication	4	0.254525	2.86386	0.000497135	0.0043929	hsa-mir-92a-1(3.379),hsa-mir-17(2.842),hsa-mir-20a(2.582),hsa-mir-93(3.431)	hsa-mir-106b(2.795),hsa-mir-122(1.276),hsa-mir-125b-1(2.648),hsa-mir-125b-2(2.661),hsa-mir-126(3.275),hsa-mir-155(2.722),hsa-mir-198(0.8),hsa-mir-21(4.735),hsa-mir-223(2.396),hsa-mir-26a-1(2.901),hsa-mir-26a-2(2.901),hsa-mir-29a(3.374),hsa-mir-92a-2(3.349)	0.0126192	0.0869445
Function	Lipid Metabolism	8	0.221079	2.48753	2.47406e-05	0.00031281	hsa-mir-29c(3.119),hsa-mir-92a-1(3.379),hsa-mir-378c(1.665),hsa-mir-378a(2.605),hsa-mir-125a(2.929),hsa-mir-196b(2.667),hsa-mir-224(2.191),hsa-mir-375(3.899)	hsa-mir-103a-1(3.627),hsa-mir-103a-2(3.627),hsa-mir-103b-1(0.444),hsa-mir-103b-2(0.313),hsa-mir-107(2.234),hsa-mir-10b(4.261),hsa-mir-122(1.276),hsa-mir-126(3.275),hsa-mir-143(4.088),hsa-mir-15a(2.436),hsa-mir-181d(2.051),hsa-mir-1908(0.955),hsa-mir-192(2.767),hsa-mir-196a-1(2.681),hsa-mir-196a-2(2.72),hsa-mir-204(1.645),hsa-mir-27a(2.951),hsa-mir-27b(2.803),hsa-mir-296(1.717),hsa-mir-29a(3.374),…	0.0024399	0.0278829
Function	Megakaryocyte Differentiation	1	0.244489	2.75094	0.0501488	0.188018	hsa-mir-10a(4.015)	hsa-mir-10b(4.261),hsa-mir-125b-1(2.648),hsa-mir-125b-2(2.661),hsa-mir-146b(2.836)	0.251087	0.69805
Function	Mesenchymal Stem Cell Proliferation	1	0.093047	1.04695	0.601257	1	hsa-mir-522(1.522)	hsa-let-7c(3.175),hsa-mir-141(3.13),hsa-mir-1537(1.196),hsa-mir-188(1.609),hsa-mir-23a(3.276),hsa-mir-517a(1.37),hsa-mir-517c(1.078)	0.370618	0.911966
Function	Multiciliated Cell Differentiation	1	0.465593	5.23876	0.105683	0.340392	hsa-mir-449c(1.394)	hsa-mir-34b(1.6)	0.109125	0.452689
Function	Muscle Damage	3	0.386312	4.34671	0.00519807	0.0312806	hsa-mir-499a(1.246),hsa-mir-1-1(1.686),hsa-mir-1-2(1.697)	hsa-mir-133a-1(1.557),hsa-mir-133a-2(1.536),hsa-mir-133b(1.377),hsa-mir-206(2.022),hsa-mir-499b(0.863)	0.00781385	0.0619117
Function	Muscle Development	4	0.203209	2.28647	0.0140282	0.0673637	hsa-mir-499a(1.246),hsa-mir-30a(4.274),hsa-mir-1-1(1.686),hsa-mir-1-2(1.697)	hsa-mir-124-1(1.195),hsa-mir-124-2(1.188),hsa-mir-124-3(1.19),hsa-mir-126(3.275),hsa-mir-133a-1(1.557),hsa-mir-133a-2(1.536),hsa-mir-133b(1.377),hsa-mir-206(2.022),hsa-mir-208b(0.734),hsa-mir-221(2.386),hsa-mir-222(2.189),hsa-mir-23a(3.276),hsa-mir-24-1(2.829),hsa-mir-24-2(2.836),hsa-mir-30b(2.769),hsa-mir-30e(3.689),hsa-mir-499b(0.863)	0.0267065	0.157132
Function	Muscle Regeneration	2	1	11.2518	1.86681e-06	3.16958e-05	hsa-mir-17(2.842),hsa-mir-20a(2.582)		0.00311968	0.0322412
Function	Myoblast Differentiation	3	1	11.2518	8.97535e-08	2.39712e-06	hsa-mir-106a(2.017),hsa-mir-17(2.842),hsa-mir-31(1.804)		0.000171742	0.00392529
Function	Myogensis	5	0.555234	6.24738	1.88739e-07	4.57787e-06	hsa-mir-135a-2(1.681),hsa-mir-135a-1(1.659),hsa-mir-17(2.842),hsa-mir-135b(2.05),hsa-mir-20a(2.582)	hsa-mir-143(4.088),hsa-mir-221(2.386),hsa-mir-222(2.189)	2.4688e-05	0.000733543
Function	Nephrotoxicity	4	0.229563	2.583	0.00144424	0.0106614	hsa-mir-29c(3.119),hsa-mir-130b(2.046),hsa-mir-30a(4.274),hsa-mir-29b-2(2.677)	hsa-let-7d(2.776),hsa-mir-130a(2.283),hsa-mir-186(2.633),hsa-mir-192(2.767),hsa-mir-200a(2.927),hsa-mir-200b(2.852),hsa-mir-200c(3.675),hsa-mir-21(4.735),hsa-mir-29a(3.374),hsa-mir-29b-1(2.635),hsa-mir-30b(2.769),hsa-mir-30d(3.55),hsa-mir-30e(3.689)	0.0126192	0.0866932
Function	Neuron Apoptosis	2	0.161588	1.81816	0.110609	0.351493	hsa-mir-29c(3.119),hsa-mir-29b-2(2.677)	hsa-mir-124-1(1.195),hsa-mir-124-2(1.188),hsa-mir-124-3(1.19),hsa-mir-23a(3.276),hsa-mir-23b(2.867),hsa-mir-24-1(2.829),hsa-mir-24-2(2.836),hsa-mir-27a(2.951),hsa-mir-27b(2.803),hsa-mir-29a(3.374),hsa-mir-29b-1(2.635),hsa-mir-485(1.691),hsa-mir-520f(1.242)	0.204174	0.621411
Function	Neuron Differentiation	4	0.330214	3.71551	0.000189363	0.00190727	hsa-mir-9-1(2.969),hsa-mir-9-3(2.97),hsa-mir-9-2(2.969),hsa-mir-1246(0.894)	hsa-mir-124-1(1.195),hsa-mir-124-2(1.188),hsa-mir-124-3(1.19),hsa-mir-1290(0.613),hsa-mir-182(4.13),hsa-mir-183(3.81),hsa-mir-218-1(1.97),hsa-mir-218-2(1.956),hsa-mir-376c(1.697),hsa-mir-96(2.133)	0.00604525	0.0495502
Function	Neurotoxicity	4	0.252269	2.83848	0.000344859	0.00320207	hsa-mir-19a(2.092),hsa-mir-92a-1(3.379),hsa-mir-25(3.612),hsa-mir-10a(4.015)	hsa-mir-10b(4.261),hsa-mir-1226(1.495),hsa-mir-132(2.27),hsa-mir-16-1(2.663),hsa-mir-16-2(2.667),hsa-mir-184(2.35),hsa-mir-210(2.865),hsa-mir-22(4.256),hsa-mir-27b(2.803),hsa-mir-297(0.313),hsa-mir-7-1(2.125),hsa-mir-7-2(1.434),hsa-mir-7-3(1.432),hsa-mir-92a-2(3.349),hsa-mir-92b(2.408),hsa-mir-96(2.133)	0.0225695	0.136508
Function	Neutrophil Differentiation	3	1	11.2518	3.59193e-10	2.30758e-08	hsa-mir-9-1(2.969),hsa-mir-9-3(2.97),hsa-mir-9-2(2.969)		0.000171742	0.00388791
Function	Onco-MiRNAs	10	0.246683	2.77563	1.28627e-06	2.28168e-05	hsa-mir-455(2.605),hsa-mir-19a(2.092),hsa-mir-106a(2.017),hsa-mir-18b(1.327),hsa-mir-18a(1.912),hsa-mir-92a-1(3.379),hsa-mir-17(2.842),hsa-mir-224(2.191),hsa-mir-20a(2.582),hsa-mir-93(3.431)	hsa-mir-106b(2.795),hsa-mir-107(2.234),hsa-mir-146a(2.437),hsa-mir-146b(2.836),hsa-mir-150(2.921),hsa-mir-155(2.722),hsa-mir-191(2.987),hsa-mir-194-1(2.311),hsa-mir-194-2(2.337),hsa-mir-196a-1(2.681),hsa-mir-196a-2(2.72),hsa-mir-19b-1(2.291),hsa-mir-19b-2(2.266),hsa-mir-203a(3.528),hsa-mir-20b(2.155),hsa-mir-21(4.735),hsa-mir-210(2.865),hsa-mir-214(2.116),hsa-mir-22(4.256),hsa-mir-221(2.386),hsa-…	2.50077e-05	0.000724919
Function	Osteoblast Differentiation	2	0.0834065	0.938473	0.628637	1	hsa-mir-29b-2(2.677),hsa-mir-449a(1.871)	hsa-mir-100(3.237),hsa-mir-125b-1(2.648),hsa-mir-125b-2(2.661),hsa-mir-145(3.026),hsa-mir-15b(2.568),hsa-mir-188(1.609),hsa-mir-199b(3.363),hsa-mir-204(1.645),hsa-mir-27a(2.951),hsa-mir-29a(3.374),hsa-mir-29b-1(2.635),hsa-mir-30c-2(2.78),hsa-mir-34a(2.431),hsa-mir-34b(1.6),hsa-mir-34c(1.92),hsa-mir-429(2.415),hsa-mir-433(1.435),hsa-mir-4448(0.751),hsa-mir-4708(0.766),hsa-mir-4773-1(1.014),hsa-mir…	0.414099	0.977471
Function	Osteoclast Differentiation	3	0.309214	3.47922	0.000963261	0.007788	hsa-mir-125a(2.929),hsa-mir-17(2.842),hsa-mir-20a(2.582)	hsa-mir-124-1(1.195),hsa-mir-124-2(1.188),hsa-mir-124-3(1.19),hsa-mir-146a(2.437),hsa-mir-181b-1(2.531),hsa-mir-181b-2(2.505),hsa-mir-4513(0.675),hsa-mir-503(1.949),hsa-mir-7-1(2.125),hsa-mir-7-2(1.434),hsa-mir-7-3(1.432)	0.0397271	0.206182
Function	Osteoclastogenesis	3	0.513575	5.77864	5.75765e-06	8.39627e-05	hsa-mir-9-1(2.969),hsa-mir-9-3(2.97),hsa-mir-9-2(2.969)	hsa-mir-181a-1(2.952),hsa-mir-181a-2(3.055),hsa-mir-34a(2.431)	0.00303145	0.0332063
Function	Osteogenesis	11	0.206036	2.31827	5.36274e-05	0.000637361	hsa-mir-138-2(1.336),hsa-mir-138-1(1.395),hsa-mir-106a(2.017),hsa-mir-378c(1.665),hsa-mir-378a(2.605),hsa-mir-30a(4.274),hsa-mir-17(2.842),hsa-mir-224(2.191),hsa-mir-1-1(1.686),hsa-mir-1-2(1.697),hsa-mir-31(1.804)	hsa-let-7g(2.79),hsa-mir-124-1(1.195),hsa-mir-124-2(1.188),hsa-mir-124-3(1.19),hsa-mir-125b-1(2.648),hsa-mir-125b-2(2.661),hsa-mir-126(3.275),hsa-mir-1297(0.313),hsa-mir-132(2.27),hsa-mir-140(2.84),hsa-mir-145(3.026),hsa-mir-148b(2.53),hsa-mir-194-1(2.311),hsa-mir-194-2(2.337),hsa-mir-195(2.162),hsa-mir-199a-1(3.14),hsa-mir-199a-2(3.292),hsa-mir-200c(3.675),hsa-mir-21(4.735),hsa-mir-211(1.083),hs…	0.000249064	0.00462521
Function	Pancreas Development	1	0.374171	4.2101	0.0118762	0.059182	hsa-mir-375(3.899)	hsa-let-7e(2.971),hsa-mir-30d(3.55)	0.15918	0.51974
Function	Peritoneal Cavity Homeostasis(26495316)	3	0.149534	1.68252	0.0733407	0.251923	hsa-mir-30a(4.274),hsa-mir-31(1.804),hsa-mir-93(3.431)	hsa-let-7d(2.776),hsa-mir-100(3.237),hsa-mir-107(2.234),hsa-mir-132(2.27),hsa-mir-136(2.119),hsa-mir-146b(2.836),hsa-mir-148a(4.177),hsa-mir-152(2.563),hsa-mir-15a(2.436),hsa-mir-15b(2.568),hsa-mir-192(2.767),hsa-mir-193a(2.713),hsa-mir-193b(2.413),hsa-mir-200a(2.927),hsa-mir-200b(2.852),hsa-mir-205(3.189),hsa-mir-26b(2.85),hsa-mir-30b(2.769),hsa-mir-335(2.341),hsa-mir-497(2.043)	0.134774	0.453763
Function	Pluripotent Stem Cells Reprogramming	1	0.0748492	0.842188	0.704354	1	hsa-mir-29b-2(2.677)	hsa-let-7b(3.95),hsa-mir-145(3.026),hsa-mir-181a-1(2.952),hsa-mir-181a-2(3.055),hsa-mir-181b-1(2.531),hsa-mir-181b-2(2.505),hsa-mir-22(4.256),hsa-mir-27b(2.803),hsa-mir-29b-1(2.635),hsa-mir-302a(0.713),hsa-mir-302b(0.657),hsa-mir-302c(0.529),hsa-mir-302d(0.577),hsa-mir-302e(0.313),hsa-mir-302f(0.313),hsa-mir-367(0.313),hsa-mir-4324(0.503),hsa-mir-4328(0.313),hsa-mir-520d(1.148)	0.687024	1
Function	Regulation of Akt Pathway	5	0.193376	2.17583	0.00530738	0.0318577	hsa-mir-19a(2.092),hsa-mir-18a(1.912),hsa-mir-92a-1(3.379),hsa-mir-17(2.842),hsa-mir-20a(2.582)	hsa-mir-141(3.13),hsa-mir-143(4.088),hsa-mir-155(2.722),hsa-mir-181b-1(2.531),hsa-mir-181b-2(2.505),hsa-mir-184(2.35),hsa-mir-196a-1(2.681),hsa-mir-196a-2(2.72),hsa-mir-19b-1(2.291),hsa-mir-19b-2(2.266),hsa-mir-205(3.189),hsa-mir-214(2.116),hsa-mir-221(2.386),hsa-mir-222(2.189),hsa-mir-26a-1(2.901),hsa-mir-26a-2(2.901),hsa-mir-331(2.118),hsa-mir-7-1(2.125),hsa-mir-7-2(1.434),hsa-mir-7-3(1.432),hs…	0.0128902	0.0877937
Function	Regulation of Nf-Kb Pathway	3	0.448835	5.0502	2.2844e-05	0.00029511	hsa-mir-9-1(2.969),hsa-mir-9-3(2.97),hsa-mir-9-2(2.969)	hsa-mir-146a(2.437),hsa-mir-21(4.735),hsa-mir-215(1.724),hsa-mir-497(2.043)	0.00508972	0.0425995
Function	Regulation of Stem Cell	11	0.172728	1.9435	8.38527e-05	0.000935765	hsa-mir-106a(2.017),hsa-mir-9-1(2.969),hsa-mir-9-3(2.97),hsa-mir-9-2(2.969),hsa-mir-125a(2.929),hsa-mir-17(2.842),hsa-mir-25(3.612),hsa-mir-135b(2.05),hsa-mir-20a(2.582),hsa-mir-10a(4.015),hsa-mir-93(3.431)	hsa-let-7g(2.79),hsa-mir-106b(2.795),hsa-mir-122(1.276),hsa-mir-124-1(1.195),hsa-mir-124-2(1.188),hsa-mir-124-3(1.19),hsa-mir-125b-1(2.648),hsa-mir-125b-2(2.661),hsa-mir-126(3.275),hsa-mir-128-1(2.294),hsa-mir-128-2(2.199),hsa-mir-132(2.27),hsa-mir-133a-1(1.557),hsa-mir-133a-2(1.536),hsa-mir-133b(1.377),hsa-mir-134(2.681),hsa-mir-137(1.346),hsa-mir-141(3.13),hsa-mir-142(3.246),hsa-mir-143(4.088),…	0.00329907	0.0292608
Function	Response to Cytokine	1	0.0693929	0.780795	0.74178	1	hsa-mir-1246(0.894)	hsa-mir-126(3.275),hsa-mir-141(3.13),hsa-mir-155(2.722),hsa-mir-210(2.865)	0.251087	0.698867
Function	Response to Hypoxia	4	0.273289	3.07499	0.00451602	0.0280276	hsa-mir-138-2(1.336),hsa-mir-138-1(1.395),hsa-mir-18a(1.912),hsa-mir-196b(2.667)	hsa-mir-137(1.346),hsa-mir-143(4.088),hsa-mir-155(2.722),hsa-mir-15a(2.436),hsa-mir-200b(2.852),hsa-mir-210(2.865),hsa-mir-433(1.435),hsa-mir-485(1.691)	0.00326158	0.0293666
Function	Skeletal Muscle Cell Differentiation	6	0.25218	2.83748	0.000370457	0.00339991	hsa-mir-138-2(1.336),hsa-mir-138-1(1.395),hsa-mir-30a(4.274),hsa-mir-1-1(1.686),hsa-mir-1-2(1.697),hsa-mir-20a(2.582)	hsa-mir-133a-1(1.557),hsa-mir-133a-2(1.536),hsa-mir-133b(1.377),hsa-mir-136(2.119),hsa-mir-146a(2.437),hsa-mir-206(2.022),hsa-mir-26a-1(2.901),hsa-mir-26a-2(2.901),hsa-mir-26b(2.85),hsa-mir-30b(2.769),hsa-mir-30d(3.55),hsa-mir-30e(3.689),hsa-mir-424(2.451),hsa-mir-494(1.493),hsa-mir-542(2.574),hsa-mir-98(2.234)	0.000962019	0.0138589
Function	Smooth Muscle Cell Proliferation	3	0.171733	1.9323	0.0683272	0.238844	hsa-mir-138-2(1.336),hsa-mir-138-1(1.395),hsa-mir-10a(4.015)	hsa-mir-100(3.237),hsa-mir-124-1(1.195),hsa-mir-124-2(1.188),hsa-mir-124-3(1.19),hsa-mir-140(2.84),hsa-mir-143(4.088),hsa-mir-145(3.026),hsa-mir-147a(0.535),hsa-mir-147b(1.442),hsa-mir-15b(2.568),hsa-mir-21(4.735),hsa-mir-222(2.189),hsa-mir-27a(2.951),hsa-mir-4323(0.313),hsa-mir-599(1.034)	0.0757786	0.33295
Function	Stress Response	1	0.288032	3.24088	0.0531969	0.196349	hsa-mir-29c(3.119)	hsa-mir-122(1.276),hsa-mir-143(4.088),hsa-mir-574(2.347)	0.206449	0.619609
Function	T-Cell Activation	2	0.195039	2.19454	0.113762	0.358638	hsa-mir-18a(1.912),hsa-mir-31(1.804)	hsa-mir-146a(2.437),hsa-mir-155(2.722),hsa-mir-21(4.735),hsa-mir-223(2.396),hsa-mir-451a(2.569),hsa-mir-451b(0.476)	0.0699726	0.315009
Function	T-Cell Differentiation	1	0.0809144	0.910432	0.653785	1	hsa-mir-10a(4.015)	hsa-let-7a-1(3.635),hsa-let-7a-2(3.634),hsa-let-7b(3.95),hsa-let-7c(3.175),hsa-let-7d(2.776),hsa-let-7e(2.971),hsa-let-7g(2.79),hsa-mir-139(2.168),hsa-mir-150(2.921),hsa-mir-155(2.722),hsa-mir-15b(2.568),hsa-mir-16-1(2.663),hsa-mir-16-2(2.667),hsa-mir-185(2.228),hsa-mir-21(4.735)	0.60474	1
Function	T-helper 17 Cell Differentiation	5	0.22389	2.51916	0.00247391	0.0168014	hsa-mir-106a(2.017),hsa-mir-1-1(1.686),hsa-mir-1-2(1.697),hsa-mir-20a(2.582),hsa-mir-93(3.431)	hsa-mir-141(3.13),hsa-mir-152(2.563),hsa-mir-155(2.722),hsa-mir-181a-1(2.952),hsa-mir-181a-2(3.055),hsa-mir-20b(2.155),hsa-mir-21(4.735),hsa-mir-210(2.865),hsa-mir-214(2.116),hsa-mir-27a(2.951),hsa-mir-27b(2.803),hsa-mir-301a(1.996),hsa-mir-30c-1(2.746),hsa-mir-30c-2(2.78)	0.00311748	0.0323591
Function	Toll-Like Receptor Signaling Pathway	1	0.216989	2.44152	0.15196	0.450948	hsa-mir-149(2.48)	hsa-mir-133a-1(1.557),hsa-mir-133a-2(1.536),hsa-mir-133b(1.377),hsa-mir-146a(2.437),hsa-mir-381(2.041)	0.293237	0.777929
Function	Toxicity	4	0.104537	1.17623	0.365599	0.926469	hsa-mir-29b-2(2.677),hsa-mir-224(2.191),hsa-mir-1-1(1.686),hsa-mir-1-2(1.697)	hsa-mir-103a-1(3.627),hsa-mir-103a-2(3.627),hsa-mir-103b-1(0.444),hsa-mir-103b-2(0.313),hsa-mir-107(2.234),hsa-mir-126(3.275),hsa-mir-1262(1.335),hsa-mir-1323(1.085),hsa-mir-144(2.236),hsa-mir-145(3.026),hsa-mir-150(2.921),hsa-mir-15b(2.568),hsa-mir-16-1(2.663),hsa-mir-16-2(2.667),hsa-mir-192(2.767),hsa-mir-206(2.022),hsa-mir-21(4.735),hsa-mir-214(2.116),hsa-mir-26a-1(2.901),hsa-mir-26a-2(2.901),…	0.139335	0.467136
Function	Tumor Suppressor MiRNAs	6	0.0785486	0.883813	0.724222	1	hsa-mir-138-2(1.336),hsa-mir-138-1(1.395),hsa-mir-29c(3.119),hsa-mir-125a(2.929),hsa-mir-1-1(1.686),hsa-mir-1-2(1.697)	hsa-let-7a-1(3.635),hsa-let-7a-2(3.634),hsa-let-7a-3(3.637),hsa-let-7b(3.95),hsa-let-7c(3.175),hsa-let-7d(2.776),hsa-let-7e(2.971),hsa-let-7f-1(3.286),hsa-let-7f-2(3.29),hsa-let-7g(2.79),hsa-let-7i(2.749),hsa-mir-101-1(3.41),hsa-mir-101-2(3.412),hsa-mir-122(1.276),hsa-mir-124-1(1.195),hsa-mir-124-2(1.188),hsa-mir-124-3(1.19),hsa-mir-125b-1(2.648),hsa-mir-125b-2(2.661),hsa-mir-126(3.275),hsa-mir-1…	0.153214	0.50095
Function	Vascular Homeostasis	2	0.175665	1.97654	0.126583	0.389248	hsa-mir-378c(1.665),hsa-mir-378a(2.605)	hsa-mir-126(3.275),hsa-mir-143(4.088),hsa-mir-145(3.026),hsa-mir-24-1(2.829),hsa-mir-24-2(2.836),hsa-mir-378b(0.629),hsa-mir-378e(0.47),hsa-mir-378f(0.821),hsa-mir-378g(0.626),hsa-mir-433(1.435)	0.142753	0.477249
Function	Vascular Inflammation	2	0.14337	1.61317	0.17867	0.512921	hsa-mir-17(2.842),hsa-mir-20a(2.582)	hsa-mir-103a-1(3.627),hsa-mir-103a-2(3.627),hsa-mir-103b-1(0.444),hsa-mir-103b-2(0.313),hsa-mir-126(3.275),hsa-mir-181a-1(2.952),hsa-mir-181a-2(3.055),hsa-mir-181b-1(2.531),hsa-mir-181b-2(2.505),hsa-mir-181c(2.362),hsa-mir-181d(2.051),hsa-mir-24-1(2.829),hsa-mir-24-2(2.836)	0.204174	0.622208
Function	Vascular Remodeling	1	0.546492	6.14901	0.00923878	0.0481591	hsa-mir-125a(2.929)	hsa-mir-34a(2.431)	0.109125	0.4519
Function	Vascular Smooth Muscle Cell Differentiation	1	0.0597923	0.672771	0.796347	1	hsa-mir-18b(1.327)	hsa-mir-144(2.236),hsa-mir-145(3.026),hsa-mir-181a-1(2.952),hsa-mir-181a-2(3.055),hsa-mir-181b-1(2.531),hsa-mir-181b-2(2.505),hsa-mir-34a(2.431),hsa-mir-96(2.133)	0.406102	0.981997
Function	Wound Healing	4	0.159351	1.79299	0.0576058	0.208415	hsa-mir-18a(1.912),hsa-mir-378a(2.605),hsa-mir-29b-2(2.677),hsa-mir-31(1.804)	hsa-mir-125b-1(2.648),hsa-mir-125b-2(2.661),hsa-mir-1285-1(0.917),hsa-mir-1285-2(0.313),hsa-mir-132(2.27),hsa-mir-142(3.246),hsa-mir-145(3.026),hsa-mir-147b(1.442),hsa-mir-155(2.722),hsa-mir-184(2.35),hsa-mir-1908(0.955),hsa-mir-203a(3.528),hsa-mir-203b(2.257),hsa-mir-205(3.189),hsa-mir-21(4.735),hsa-mir-210(2.865),hsa-mir-23a(3.276),hsa-mir-29b-1(2.635),hsa-mir-34a(2.431)	0.0362659	0.190717
HMDD	Acquired Immunodeficiency Syndrome	1	0.185379	2.08585	0.189835	0.535275	hsa-mir-29b-2(2.677)	hsa-mir-146b(2.836),hsa-mir-150(2.921),hsa-mir-29a(3.374),hsa-mir-29b-1(2.635)	0.251087	0.694799
HMDD	Acute Coronary Syndrome	3	0.146042	1.64323	0.115517	0.363207	hsa-mir-499a(1.246),hsa-mir-92a-1(3.379),hsa-mir-125a(2.929)	hsa-let-7e(2.971),hsa-mir-100(3.237),hsa-mir-107(2.234),hsa-mir-122(1.276),hsa-mir-146a(2.437),hsa-mir-155(2.722),hsa-mir-15a(2.436),hsa-mir-15b(2.568),hsa-mir-21(4.735),hsa-mir-223(2.396),hsa-mir-3149(0.906),hsa-mir-323a(1.679),hsa-mir-323b(1.728),hsa-mir-486-1(2.078),hsa-mir-486-2(2.077),hsa-mir-499b(0.863),hsa-mir-652(2.077),hsa-mir-92a-2(3.349),hsa-mir-92b(2.408)	0.121925	0.417601
HMDD	Acute Ischemic Stroke	1	0.0658294	0.740699	0.769444	1	hsa-mir-19a(2.092)	hsa-let-7i(2.749),hsa-mir-122(1.276),hsa-mir-145(3.026),hsa-mir-146a(2.437),hsa-mir-148a(4.177),hsa-mir-22(4.256),hsa-mir-223(2.396),hsa-mir-320d-1(1.314),hsa-mir-320d-2(1.292),hsa-mir-330(2.094),hsa-mir-335(2.341),hsa-mir-4429(0.643),hsa-mir-487b(1.69)	0.555901	1
HMDD	Acute Kidney Injury	1	0.0412445	0.464074	0.935001	1	hsa-mir-449a(1.871)	hsa-mir-107(2.234),hsa-mir-125b-1(2.648),hsa-mir-125b-2(2.661),hsa-mir-145(3.026),hsa-mir-146b(2.836),hsa-mir-182(4.13),hsa-mir-192(2.767),hsa-mir-194-1(2.311),hsa-mir-194-2(2.337),hsa-mir-200a(2.927),hsa-mir-200b(2.852),hsa-mir-200c(3.675),hsa-mir-21(4.735),hsa-mir-216a(1.351),hsa-mir-216b(0.984),hsa-mir-217(2.019)	0.627126	1
HMDD	Acute Myocardial Infarction	5	0.098707	1.11063	0.411746	1	hsa-mir-499a(1.246),hsa-mir-19a(2.092),hsa-mir-92a-1(3.379),hsa-mir-1-1(1.686),hsa-mir-1-2(1.697)	hsa-mir-106b(2.795),hsa-mir-122(1.276),hsa-mir-124-1(1.195),hsa-mir-124-2(1.188),hsa-mir-124-3(1.19),hsa-mir-125b-1(2.648),hsa-mir-125b-2(2.661),hsa-mir-126(3.275),hsa-mir-1291(1.407),hsa-mir-133a-1(1.557),hsa-mir-133a-2(1.536),hsa-mir-133b(1.377),hsa-mir-134(2.681),hsa-mir-144(2.236),hsa-mir-145(3.026),hsa-mir-146a(2.437),hsa-mir-148b(2.53),hsa-mir-150(2.921),hsa-mir-181a-1(2.952),hsa-mir-181a-2…	0.111452	0.384501
HMDD	Acute Pancreatitis	2	0.23064	2.59511	0.0853313	0.284877	hsa-mir-135a-2(1.681),hsa-mir-135a-1(1.659)	hsa-mir-122(1.276),hsa-mir-126(3.275),hsa-mir-216a(1.351),hsa-mir-216b(0.984),hsa-mir-22(4.256)	0.0544329	0.257743
HMDD	Adenocarcinoma, Cervical	2	0.403644	4.54172	0.00286529	0.0189189	hsa-mir-9-1(2.969),hsa-mir-135b(2.05)	hsa-mir-192(2.767),hsa-mir-194-1(2.311),hsa-mir-194-2(2.337)	0.0279004	0.159805
HMDD	Adenocarcinoma, Colon	4	0.177433	1.99644	0.021203	0.0933324	hsa-mir-18a(1.912),hsa-mir-30a(4.274),hsa-mir-224(2.191),hsa-mir-135b(2.05)	hsa-mir-145(3.026),hsa-mir-16-1(2.663),hsa-mir-16-2(2.667),hsa-mir-182(4.13),hsa-mir-21(4.735),hsa-mir-24-1(2.829),hsa-mir-24-2(2.836),hsa-mir-30b(2.769),hsa-mir-30d(3.55),hsa-mir-30e(3.689),hsa-mir-3195(0.837),hsa-mir-429(2.415),hsa-mir-4469(1.045),hsa-mir-4510(0.675),hsa-mir-4770(1.013),hsa-mir-503(1.949),hsa-mir-552(1.278),hsa-mir-96(2.133),hsa-mir-99b(4.096)	0.0362659	0.190296
HMDD	Adenocarcinoma, Esophageal	5	0.218378	2.45715	0.00342936	0.022091	hsa-mir-149(2.48),hsa-mir-452(2.208),hsa-mir-378c(1.665),hsa-mir-378a(2.605),hsa-mir-224(2.191)	hsa-mir-145(3.026),hsa-mir-193b(2.413),hsa-mir-203a(3.528),hsa-mir-203b(2.257),hsa-mir-205(3.189),hsa-mir-21(4.735),hsa-mir-210(2.865),hsa-mir-22(4.256),hsa-mir-23b(2.867),hsa-mir-27b(2.803),hsa-mir-330(2.094),hsa-mir-378b(0.629),hsa-mir-378e(0.47),hsa-mir-378f(0.821),hsa-mir-378g(0.626),hsa-mir-671(1.811),hsa-mir-944(1.511)	0.00617073	0.0502323
HMDD	Adenocarcinoma, Gastric	8	0.212455	2.39051	0.000124367	0.00130805	hsa-mir-483(1.851),hsa-mir-455(2.605),hsa-mir-106a(2.017),hsa-mir-320e(1.168),hsa-mir-17(2.842),hsa-mir-25(3.612),hsa-mir-20a(2.582),hsa-mir-93(3.431)	hsa-let-7c(3.175),hsa-mir-100(3.237),hsa-mir-107(2.234),hsa-mir-125b-1(2.648),hsa-mir-125b-2(2.661),hsa-mir-127(2.886),hsa-mir-143(4.088),hsa-mir-145(3.026),hsa-mir-15a(2.436),hsa-mir-16-1(2.663),hsa-mir-193a(2.713),hsa-mir-203a(3.528),hsa-mir-203b(2.257),hsa-mir-205(3.189),hsa-mir-20b(2.155),hsa-mir-21(4.735),hsa-mir-223(2.396),hsa-mir-23a(3.276),hsa-mir-299(1.619),hsa-mir-302b(0.657),hsa-mir-32…	0.000891757	0.0130043
HMDD	Adenocarcinoma, Gastric-Esophageal Junction	1	0.079443	0.893876	0.669601	1	hsa-mir-135b(2.05)	hsa-mir-1244-1(0.63),hsa-mir-1244-2(0.563),hsa-mir-1244-3(0.313),hsa-mir-192(2.767),hsa-mir-196a-1(2.681),hsa-mir-196a-2(2.72),hsa-mir-21(4.735),hsa-mir-222(2.189),hsa-mir-302c(0.529),hsa-mir-3196(0.752),hsa-mir-381(2.041),hsa-mir-549a(1.101),hsa-mir-628(2.127),hsa-mir-645(0.605)	0.581024	1
HMDD	Adenocarcinoma, Lung	18	0.192019	2.16056	9.61759e-08	2.5122e-06	hsa-mir-483(1.851),hsa-mir-149(2.48),hsa-mir-452(2.208),hsa-mir-106a(2.017),hsa-mir-187(2.182),hsa-mir-18a(1.912),hsa-mir-9-1(2.969),hsa-mir-9-3(2.97),hsa-mir-9-2(2.969),hsa-mir-17(2.842),hsa-mir-25(3.612),hsa-mir-196b(2.667),hsa-mir-224(2.191),hsa-mir-31(1.804),hsa-mir-519a-1(1.787),hsa-mir-342(2.752),hsa-mir-375(3.899),hsa-mir-95(1.626)	hsa-let-7b(3.95),hsa-let-7g(2.79),hsa-mir-101-1(3.41),hsa-mir-106b(2.795),hsa-mir-126(3.275),hsa-mir-127(2.886),hsa-mir-132(2.27),hsa-mir-133a-1(1.557),hsa-mir-133a-2(1.536),hsa-mir-133b(1.377),hsa-mir-134(2.681),hsa-mir-140(2.84),hsa-mir-145(3.026),hsa-mir-146a(2.437),hsa-mir-150(2.921),hsa-mir-151a(3.165),hsa-mir-155(2.722),hsa-mir-15b(2.568),hsa-mir-16-1(2.663),hsa-mir-16-2(2.667),hsa-mir-181a…	5.39585e-06	0.000246653
HMDD	Adenocarcinoma, Pancreatic Ductal	15	0.20281	2.28198	2.25371e-06	3.57138e-05	hsa-mir-483(1.851),hsa-mir-135a-2(1.681),hsa-mir-135a-1(1.659),hsa-mir-138-2(1.336),hsa-mir-138-1(1.395),hsa-mir-106a(2.017),hsa-mir-378c(1.665),hsa-mir-378a(2.605),hsa-mir-196b(2.667),hsa-mir-224(2.191),hsa-mir-31(1.804),hsa-mir-375(3.899),hsa-mir-153-2(2.189),hsa-mir-153-1(1.584),hsa-mir-10a(4.015)	hsa-mir-100(3.237),hsa-mir-10b(4.261),hsa-mir-124-1(1.195),hsa-mir-124-2(1.188),hsa-mir-124-3(1.19),hsa-mir-125b-1(2.648),hsa-mir-125b-2(2.661),hsa-mir-141(3.13),hsa-mir-143(4.088),hsa-mir-145(3.026),hsa-mir-148a(4.177),hsa-mir-155(2.722),hsa-mir-15a(2.436),hsa-mir-181b-1(2.531),hsa-mir-181b-2(2.505),hsa-mir-183(3.81),hsa-mir-186(2.633),hsa-mir-194-1(2.311),hsa-mir-194-2(2.337),hsa-mir-196a-1(2.6…	4.0589e-06	0.000201
HMDD	Adenovirus Infection	4	0.125443	1.41146	0.15299	0.452874	hsa-mir-452(2.208),hsa-mir-378c(1.665),hsa-mir-378a(2.605),hsa-mir-30a(4.274)	hsa-mir-101-1(3.41),hsa-mir-101-2(3.412),hsa-mir-103a-1(3.627),hsa-mir-103a-2(3.627),hsa-mir-103b-1(0.444),hsa-mir-103b-2(0.313),hsa-mir-122(1.276),hsa-mir-125b-1(2.648),hsa-mir-125b-2(2.661),hsa-mir-146b(2.836),hsa-mir-148a(4.177),hsa-mir-150(2.921),hsa-mir-155(2.722),hsa-mir-181b-1(2.531),hsa-mir-181b-2(2.505),hsa-mir-191(2.987),hsa-mir-193b(2.413),hsa-mir-194-1(2.311),hsa-mir-194-2(2.337),hsa-…	0.139335	0.466478
HMDD	Alcoholic Cardiomyopathy	2	0.369129	4.15336	0.0374557	0.148883	hsa-mir-138-2(1.336),hsa-mir-138-1(1.395)	hsa-mir-1285-1(0.917),hsa-mir-1285-2(0.313),hsa-mir-4262(0.313),hsa-mir-485(1.691),hsa-mir-506(1.118),hsa-mir-548c(0.313)	0.0699726	0.312641
HMDD	Alcoholic Hepatitis	3	0.282563	3.17934	0.00438978	0.0273155	hsa-mir-483(1.851),hsa-mir-30a(4.274),hsa-mir-1246(0.894)	hsa-mir-122(1.276),hsa-mir-130a(2.283),hsa-mir-182(4.13),hsa-mir-192(2.767),hsa-mir-30b(2.769),hsa-mir-34a(2.431),hsa-mir-744(2.164)	0.0154206	0.102963
HMDD	Allergic Rhinitis	9	0.410869	4.62301	3.36247e-10	2.22016e-08	hsa-mir-149(2.48),hsa-mir-499a(1.246),hsa-mir-19a(2.092),hsa-mir-187(2.182),hsa-mir-18a(1.912),hsa-mir-92a-1(3.379),hsa-mir-17(2.842),hsa-mir-224(2.191),hsa-mir-20a(2.582)	hsa-let-7e(2.971),hsa-mir-126(3.275),hsa-mir-143(4.088),hsa-mir-146a(2.437),hsa-mir-155(2.722),hsa-mir-196a-2(2.72),hsa-mir-19b-1(2.291),hsa-mir-19b-2(2.266),hsa-mir-498(0.927),hsa-mir-499b(0.863),hsa-mir-874(2.068),hsa-mir-92a-2(3.349)	6.46287e-07	5.12075e-05
HMDD	Allergy	4	0.18234	2.05166	0.0203364	0.0898504	hsa-mir-452(2.208),hsa-mir-106a(2.017),hsa-mir-31(1.804),hsa-mir-375(3.899)	hsa-mir-124-1(1.195),hsa-mir-124-2(1.188),hsa-mir-124-3(1.19),hsa-mir-126(3.275),hsa-mir-142(3.246),hsa-mir-145(3.026),hsa-mir-146a(2.437),hsa-mir-150(2.921),hsa-mir-155(2.722),hsa-mir-21(4.735),hsa-mir-210(2.865),hsa-mir-22(4.256),hsa-mir-221(2.386),hsa-mir-223(2.396),hsa-mir-27b(2.803),hsa-mir-301a(1.996),hsa-mir-615(1.882)	0.0267065	0.156744
HMDD	Alzheimer's Disease	20	0.217805	2.45069	1.10847e-10	8.78278e-09	hsa-mir-483(1.851),hsa-mir-135a-2(1.681),hsa-mir-135a-1(1.659),hsa-mir-138-2(1.336),hsa-mir-138-1(1.395),hsa-mir-29c(3.119),hsa-mir-505(2.18),hsa-mir-9-1(2.969),hsa-mir-9-3(2.97),hsa-mir-9-2(2.969),hsa-mir-29b-2(2.677),hsa-mir-17(2.842),hsa-mir-31(1.804),hsa-mir-342(2.752),hsa-mir-20a(2.582),hsa-mir-375(3.899),hsa-mir-153-2(2.189),hsa-mir-153-1(1.584),hsa-mir-10a(4.015),hsa-mir-93(3.431)	hsa-let-7a-1(3.635),hsa-let-7a-2(3.634),hsa-let-7a-3(3.637),hsa-let-7d(2.776),hsa-let-7g(2.79),hsa-mir-100(3.237),hsa-mir-101-1(3.41),hsa-mir-101-2(3.412),hsa-mir-103a-1(3.627),hsa-mir-103a-2(3.627),hsa-mir-103b-1(0.444),hsa-mir-103b-2(0.313),hsa-mir-106b(2.795),hsa-mir-107(2.234),hsa-mir-124-1(1.195),hsa-mir-124-2(1.188),hsa-mir-124-3(1.19),hsa-mir-125b-1(2.648),hsa-mir-125b-2(2.661),hsa-mir-132…	2.01925e-07	2.1817e-05
HMDD	Amyotrophic Lateral Sclerosis	3	0.315186	3.54641	0.00191677	0.0135198	hsa-mir-129-2(1.57),hsa-mir-9-2(2.969),hsa-mir-338(2.667)	hsa-mir-125b-1(2.648),hsa-mir-125b-2(2.661),hsa-mir-132(2.27),hsa-mir-141(3.13),hsa-mir-200a(2.927),hsa-mir-206(2.022)	0.0112474	0.0788648
HMDD	Androgenetic Alopecia	1	0.633984	7.13345	0.00552877	0.0327728	hsa-mir-125a(2.929)	hsa-mir-485(1.691)	0.109125	0.425231
HMDD	Aortic Aneurysm	4	0.287497	3.23486	0.00136327	0.0102547	hsa-mir-378a(2.605),hsa-mir-29b-2(2.677),hsa-mir-1-1(1.686),hsa-mir-1-2(1.697)	hsa-mir-125b-1(2.648),hsa-mir-125b-2(2.661),hsa-mir-143(4.088),hsa-mir-145(3.026),hsa-mir-195(2.162),hsa-mir-22(4.256),hsa-mir-29b-1(2.635)	0.00227146	0.0265973
HMDD	Aortic Aneurysm, Abdominal	2	0.137466	1.54674	0.161625	0.473715	hsa-mir-30a(4.274),hsa-mir-29b-2(2.677)	hsa-mir-103a-1(3.627),hsa-mir-155(2.722),hsa-mir-15a(2.436),hsa-mir-181b-1(2.531),hsa-mir-181b-2(2.505),hsa-mir-194-1(2.311),hsa-mir-194-2(2.337),hsa-mir-19b-1(2.291),hsa-mir-205(3.189),hsa-mir-21(4.735),hsa-mir-29b-1(2.635),hsa-mir-362(1.869),hsa-mir-489(1.359),hsa-mir-550a-1(1.559),hsa-mir-550a-2(1.56),hsa-mir-550b-1(0.852),hsa-mir-550b-2(0.795),hsa-mir-769(2.069),hsa-mir-98(2.234)	0.331697	0.845062
HMDD	Aortic Stenosis	5	0.192711	2.16834	0.00843376	0.0447479	hsa-mir-106a(2.017),hsa-mir-30a(4.274),hsa-mir-1-1(1.686),hsa-mir-1-2(1.697),hsa-mir-31(1.804)	hsa-mir-133a-1(1.557),hsa-mir-133a-2(1.536),hsa-mir-133b(1.377),hsa-mir-148a(4.177),hsa-mir-195(2.162),hsa-mir-204(1.645),hsa-mir-210(2.865),hsa-mir-211(1.083),hsa-mir-22(4.256),hsa-mir-24-1(2.829),hsa-mir-24-2(2.836),hsa-mir-26a-1(2.901),hsa-mir-26a-2(2.901),hsa-mir-30b(2.769),hsa-mir-30c-1(2.746),hsa-mir-30c-2(2.78),hsa-mir-378b(0.629),hsa-mir-382(2.015),hsa-mir-424(2.451),hsa-mir-451a(2.569)	0.0108864	0.0772447
HMDD	Aplastic Anemia	2	0.130564	1.46908	0.315089	0.822137	hsa-mir-1-1(1.686),hsa-mir-1-2(1.697)	hsa-mir-126(3.275),hsa-mir-145(3.026),hsa-mir-146b(2.836),hsa-mir-150(2.921),hsa-mir-199a-1(3.14),hsa-mir-199a-2(3.292),hsa-mir-204(1.645),hsa-mir-223(2.396)	0.104584	0.439993
HMDD	Arrhythmia	2	0.200781	2.25915	0.120198	0.375936	hsa-mir-1-1(1.686),hsa-mir-1-2(1.697)	hsa-mir-133a-1(1.557),hsa-mir-133a-2(1.536),hsa-mir-151a(3.165),hsa-mir-151b(1.508),hsa-mir-21(4.735),hsa-mir-3144(0.967)	0.0699726	0.31323
HMDD	Arteriosclerosis Obliterans	3	0.157521	1.77239	0.0981658	0.318771	hsa-mir-92a-1(3.379),hsa-mir-1-1(1.686),hsa-mir-1-2(1.697)	hsa-mir-125b-1(2.648),hsa-mir-125b-2(2.661),hsa-mir-126(3.275),hsa-mir-1298(0.99),hsa-mir-130a(2.283),hsa-mir-133a-1(1.557),hsa-mir-133a-2(1.536),hsa-mir-134(2.681),hsa-mir-142(3.246),hsa-mir-198(0.8),hsa-mir-21(4.735),hsa-mir-221(2.386),hsa-mir-222(2.189),hsa-mir-370(1.832),hsa-mir-92a-2(3.349)	0.0757786	0.332335
HMDD	Asthma	9	0.189937	2.13713	0.000461746	0.00414177	hsa-mir-149(2.48),hsa-mir-499a(1.246),hsa-mir-19a(2.092),hsa-mir-187(2.182),hsa-mir-18a(1.912),hsa-mir-9-1(2.969),hsa-mir-9-3(2.97),hsa-mir-9-2(2.969),hsa-mir-224(2.191)	hsa-let-7a-1(3.635),hsa-let-7a-2(3.634),hsa-let-7a-3(3.637),hsa-let-7b(3.95),hsa-let-7d(2.776),hsa-let-7e(2.971),hsa-let-7f-1(3.286),hsa-let-7f-2(3.29),hsa-let-7g(2.79),hsa-mir-122(1.276),hsa-mir-125b-1(2.648),hsa-mir-125b-2(2.661),hsa-mir-126(3.275),hsa-mir-1260a(0.619),hsa-mir-140(2.84),hsa-mir-143(4.088),hsa-mir-145(3.026),hsa-mir-146a(2.437),hsa-mir-148a(4.177),hsa-mir-148b(2.53),hsa-mir-152(…	0.000299556	0.00523561
HMDD	Astrocytoma	1	0.0484836	0.545528	0.895056	1	hsa-mir-106a(2.017)	hsa-mir-124-1(1.195),hsa-mir-124-2(1.188),hsa-mir-124-3(1.19),hsa-mir-137(1.346),hsa-mir-146a(2.437),hsa-mir-155(2.722),hsa-mir-15a(2.436),hsa-mir-181b-1(2.531),hsa-mir-181b-2(2.505),hsa-mir-206(2.022),hsa-mir-21(4.735),hsa-mir-210(2.865),hsa-mir-22(4.256),hsa-mir-221(2.386),hsa-mir-24-1(2.829),hsa-mir-27a(2.951)	0.627126	1
HMDD	Atherosclerosis	14	0.16798	1.89007	2.72979e-05	0.000343318	hsa-mir-499a(1.246),hsa-mir-19a(2.092),hsa-mir-29c(3.119),hsa-mir-92a-1(3.379),hsa-mir-9-1(2.969),hsa-mir-9-3(2.97),hsa-mir-9-2(2.969),hsa-mir-378c(1.665),hsa-mir-378a(2.605),hsa-mir-30a(4.274),hsa-mir-29b-2(2.677),hsa-mir-17(2.842),hsa-mir-135b(2.05),hsa-mir-10a(4.015)	hsa-let-7b(3.95),hsa-mir-100(3.237),hsa-mir-103a-1(3.627),hsa-mir-103a-2(3.627),hsa-mir-103b-1(0.444),hsa-mir-103b-2(0.313),hsa-mir-10b(4.261),hsa-mir-126(3.275),hsa-mir-1264(0.722),hsa-mir-127(2.886),hsa-mir-132(2.27),hsa-mir-133a-1(1.557),hsa-mir-133a-2(1.536),hsa-mir-133b(1.377),hsa-mir-134(2.681),hsa-mir-136(2.119),hsa-mir-142(3.246),hsa-mir-143(4.088),hsa-mir-144(2.236),hsa-mir-145(3.026),hs…	0.000564035	0.00918295
HMDD	Atrial Fibrillation	13	0.24183	2.72102	1.43985e-08	5.18563e-07	hsa-mir-483(1.851),hsa-mir-19a(2.092),hsa-mir-106a(2.017),hsa-mir-29c(3.119),hsa-mir-18b(1.327),hsa-mir-18a(1.912),hsa-mir-30a(4.274),hsa-mir-29b-2(2.677),hsa-mir-25(3.612),hsa-mir-1-1(1.686),hsa-mir-1-2(1.697),hsa-mir-10a(4.015),hsa-mir-93(3.431)	hsa-mir-106b(2.795),hsa-mir-10b(4.261),hsa-mir-124-1(1.195),hsa-mir-124-2(1.188),hsa-mir-124-3(1.19),hsa-mir-126(3.275),hsa-mir-1266(1.936),hsa-mir-144(2.236),hsa-mir-146b(2.836),hsa-mir-150(2.921),hsa-mir-155(2.722),hsa-mir-15b(2.568),hsa-mir-183(3.81),hsa-mir-192(2.767),hsa-mir-196a-2(2.72),hsa-mir-199a-1(3.14),hsa-mir-199a-2(3.292),hsa-mir-199b(3.363),hsa-mir-19b-1(2.291),hsa-mir-19b-2(2.266),…	1.42907e-05	0.000478438
HMDD	Autism Spectrum Disorder	3	0.103701	1.16682	0.392866	0.980928	hsa-mir-129-2(1.57),hsa-mir-106a(2.017),hsa-mir-93(3.431)	hsa-mir-103a-1(3.627),hsa-mir-103a-2(3.627),hsa-mir-106b(2.795),hsa-mir-129-1(1.552),hsa-mir-132(2.27),hsa-mir-140(2.84),hsa-mir-146a(2.437),hsa-mir-146b(2.836),hsa-mir-148b(2.53),hsa-mir-15a(2.436),hsa-mir-181b-1(2.531),hsa-mir-181b-2(2.505),hsa-mir-21(4.735),hsa-mir-212(1.654),hsa-mir-23a(3.276),hsa-mir-23b(2.867),hsa-mir-27a(2.951),hsa-mir-34b(1.6),hsa-mir-363(1.962),hsa-mir-431(1.879),hsa-mir…	0.204952	0.616673
HMDD	Autoimmune Diseases [unspecific]	7	0.202017	2.27305	0.000194935	0.0019551	hsa-mir-149(2.48),hsa-mir-106a(2.017),hsa-mir-92a-1(3.379),hsa-mir-125a(2.929),hsa-mir-30a(4.274),hsa-mir-31(1.804),hsa-mir-10a(4.015)	hsa-let-7a-1(3.635),hsa-let-7a-2(3.634),hsa-let-7a-3(3.637),hsa-mir-126(3.275),hsa-mir-142(3.246),hsa-mir-146a(2.437),hsa-mir-150(2.921),hsa-mir-155(2.722),hsa-mir-181a-1(2.952),hsa-mir-181a-2(3.055),hsa-mir-199a-1(3.14),hsa-mir-199a-2(3.292),hsa-mir-200c(3.675),hsa-mir-21(4.735),hsa-mir-221(2.386),hsa-mir-222(2.189),hsa-mir-223(2.396),hsa-mir-23a(3.276),hsa-mir-23b(2.867),hsa-mir-29a(3.374),hsa-…	0.00308073	0.0322594
HMDD	Azoospermia	1	0.167153	1.88077	0.219822	0.608284	hsa-mir-17(2.842)	hsa-mir-188(1.609),hsa-mir-19b-1(2.291),hsa-mir-19b-2(2.266),hsa-mir-302a(0.713),hsa-mir-371a(0.904),hsa-mir-371b(0.9),hsa-mir-372(1.324),hsa-mir-373(1.0),hsa-mir-383(1.491),hsa-mir-491(1.662)	0.471234	1
HMDD	Behcet's Disease	1	0.0765256	0.86105	0.697877	1	hsa-mir-499a(1.246)	hsa-mir-139(2.168),hsa-mir-146a(2.437),hsa-mir-155(2.722),hsa-mir-182(4.13),hsa-mir-196a-2(2.72),hsa-mir-499b(0.863)	0.333038	0.84216
HMDD	Biliary Atresia	2	0.283365	3.18836	0.019358	0.0856871	hsa-mir-129-2(1.57),hsa-mir-29c(3.119)	hsa-mir-129-1(1.552),hsa-mir-155(2.722),hsa-mir-200b(2.852),hsa-mir-21(4.735)	0.0403349	0.202698
HMDD	Bipolar Disorder	1	0.104996	1.1814	0.52246	1	hsa-mir-449a(1.871)	hsa-mir-132(2.27),hsa-mir-15b(2.568),hsa-mir-206(2.022),hsa-mir-328(2.173),hsa-mir-34a(2.431),hsa-mir-652(2.077),hsa-mir-708(2.408)	0.370618	0.906337
HMDD	Bladder Neoplasms	7	0.19355	2.17779	0.000893803	0.00735146	hsa-mir-149(2.48),hsa-mir-9-1(2.969),hsa-mir-9-3(2.97),hsa-mir-9-2(2.969),hsa-mir-1-1(1.686),hsa-mir-1-2(1.697),hsa-mir-93(3.431)	hsa-mir-101-1(3.41),hsa-mir-101-2(3.412),hsa-mir-1224(1.502),hsa-mir-125b-1(2.648),hsa-mir-125b-2(2.661),hsa-mir-127(2.886),hsa-mir-133a-1(1.557),hsa-mir-133a-2(1.536),hsa-mir-133b(1.377),hsa-mir-143(4.088),hsa-mir-145(3.026),hsa-mir-181b-1(2.531),hsa-mir-181b-2(2.505),hsa-mir-199b(3.363),hsa-mir-200b(2.852),hsa-mir-203a(3.528),hsa-mir-203b(2.257),hsa-mir-205(3.189),hsa-mir-21(4.735),hsa-mir-210(…	0.00362741	0.0320533
HMDD	Bladder Outlet Obstruction	5	0.35948	4.0448	3.76741e-06	5.74047e-05	hsa-mir-29c(3.119),hsa-mir-30a(4.274),hsa-mir-29b-2(2.677),hsa-mir-1-1(1.686),hsa-mir-1-2(1.697)	hsa-mir-132(2.27),hsa-mir-204(1.645),hsa-mir-212(1.654),hsa-mir-221(2.386),hsa-mir-29a(3.374),hsa-mir-29b-1(2.635),hsa-mir-30b(2.769),hsa-mir-30d(3.55),hsa-mir-30e(3.689)	0.000672434	0.0103121
HMDD	Brain Neoplasms	4	0.172269	1.93834	0.0255012	0.107858	hsa-mir-129-2(1.57),hsa-mir-9-1(2.969),hsa-mir-9-3(2.97),hsa-mir-9-2(2.969)	hsa-let-7a-1(3.635),hsa-let-7a-2(3.634),hsa-let-7a-3(3.637),hsa-mir-129-1(1.552),hsa-mir-181a-1(2.952),hsa-mir-181a-2(3.055),hsa-mir-181b-1(2.531),hsa-mir-181b-2(2.505),hsa-mir-181c(2.362),hsa-mir-181d(2.051),hsa-mir-191(2.987),hsa-mir-21(4.735),hsa-mir-222(2.189),hsa-mir-34a(2.431),hsa-mir-383(1.491),hsa-mir-451a(2.569),hsa-mir-451b(0.476),hsa-mir-520g(1.228),hsa-mir-598(1.922),hsa-mir-92b(2.408)	0.0416977	0.203106
HMDD	Breast Neoplasms	29	0.203201	2.28638	2.32356e-13	5.021e-11	hsa-mir-190b(1.992),hsa-mir-149(2.48),hsa-mir-129-2(1.57),hsa-mir-499a(1.246),hsa-mir-19a(2.092),hsa-mir-18b(1.327),hsa-mir-18a(1.912),hsa-mir-505(2.18),hsa-mir-320e(1.168),hsa-mir-92a-1(3.379),hsa-mir-9-1(2.969),hsa-mir-9-2(2.969),hsa-mir-125a(2.929),hsa-mir-30a(4.274),hsa-mir-17(2.842),hsa-mir-338(2.667),hsa-mir-25(3.612),hsa-mir-1-1(1.686),hsa-mir-1-2(1.697),hsa-mir-31(1.804),hsa-mir-135b(2.05…	hsa-let-7a-1(3.635),hsa-let-7a-2(3.634),hsa-let-7a-3(3.637),hsa-let-7d(2.776),hsa-let-7e(2.971),hsa-let-7f-1(3.286),hsa-let-7f-2(3.29),hsa-mir-103a-1(3.627),hsa-mir-103a-2(3.627),hsa-mir-103b-1(0.444),hsa-mir-103b-2(0.313),hsa-mir-106b(2.795),hsa-mir-107(2.234),hsa-mir-10b(4.261),hsa-mir-124-1(1.195),hsa-mir-124-2(1.188),hsa-mir-124-3(1.19),hsa-mir-1248(1.562),hsa-mir-125b-1(2.648),hsa-mir-125b-2…	2.73824e-10	7.23201e-08
HMDD	Bronchopulmonary Dysplasia	2	0.112518	1.26603	0.368012	0.931591	hsa-mir-130b(2.046),hsa-mir-29b-2(2.677)	hsa-let-7f-1(3.286),hsa-let-7f-2(3.29),hsa-mir-146b(2.836),hsa-mir-181a-1(2.952),hsa-mir-206(2.022),hsa-mir-21(4.735),hsa-mir-214(2.116),hsa-mir-29a(3.374),hsa-mir-29b-1(2.635),hsa-mir-34a(2.431),hsa-mir-382(2.015),hsa-mir-411(1.739),hsa-mir-431(1.879),hsa-mir-503(1.949)	0.22529	0.633744
HMDD	Carcinoma, Adenoid Cystic	2	0.267411	3.00885	0.0157502	0.0735526	hsa-mir-17(2.842),hsa-mir-20a(2.582)	hsa-let-7b(3.95),hsa-mir-181a-2(3.055),hsa-mir-222(2.189),hsa-mir-24-1(2.829),hsa-mir-24-2(2.836)	0.0544329	0.255706
HMDD	Carcinoma, Adrenocortical	2	0.0757533	0.852361	0.719352	1	hsa-mir-483(1.851),hsa-mir-375(3.899)	hsa-let-7b(3.95),hsa-let-7d(2.776),hsa-mir-100(3.237),hsa-mir-125b-1(2.648),hsa-mir-125b-2(2.661),hsa-mir-126(3.275),hsa-mir-130a(2.283),hsa-mir-132(2.27),hsa-mir-139(2.168),hsa-mir-145(3.026),hsa-mir-16-1(2.663),hsa-mir-16-2(2.667),hsa-mir-192(2.767),hsa-mir-195(2.162),hsa-mir-200b(2.852),hsa-mir-203a(3.528),hsa-mir-203b(2.257),hsa-mir-205(3.189),hsa-mir-210(2.865),hsa-mir-335(2.341),hsa-mir-34a…	0.50958	1
HMDD	Carcinoma, Basal Cell	1	0.152606	1.71709	0.203473	0.568337	hsa-mir-375(3.899)	hsa-mir-146a(2.437),hsa-mir-185(2.228),hsa-mir-21(4.735),hsa-mir-24-1(2.829),hsa-mir-24-2(2.836),hsa-mir-297(0.313),hsa-mir-328(2.173),hsa-mir-485(1.691),hsa-mir-92b(2.408)	0.439604	1
HMDD	Carcinoma, Biliary Tract	1	0.048363	0.544171	0.851262	1	hsa-mir-1246(0.894)	hsa-mir-140(2.84),hsa-mir-141(3.13),hsa-mir-200a(2.927),hsa-mir-205(3.189),hsa-mir-21(4.735),hsa-mir-4644(0.776)	0.333038	0.841265
HMDD	Carcinoma, Bladder	22	0.18205	2.04839	3.06362e-08	9.45743e-07	hsa-mir-19a(2.092),hsa-mir-135a-2(1.681),hsa-mir-135a-1(1.659),hsa-mir-138-2(1.336),hsa-mir-138-1(1.395),hsa-mir-106a(2.017),hsa-mir-29c(3.119),hsa-mir-130b(2.046),hsa-mir-9-1(2.969),hsa-mir-9-3(2.97),hsa-mir-9-2(2.969),hsa-mir-125a(2.929),hsa-mir-29b-2(2.677),hsa-mir-935(1.649),hsa-mir-224(2.191),hsa-mir-1-1(1.686),hsa-mir-1-2(1.697),hsa-mir-31(1.804),hsa-mir-20a(2.582),hsa-mir-375(3.899),hsa-mi…	hsa-let-7c(3.175),hsa-mir-100(3.237),hsa-mir-101-1(3.41),hsa-mir-101-2(3.412),hsa-mir-106b(2.795),hsa-mir-10b(4.261),hsa-mir-1180(1.895),hsa-mir-1182(0.479),hsa-mir-124-1(1.195),hsa-mir-124-2(1.188),hsa-mir-124-3(1.19),hsa-mir-125b-1(2.648),hsa-mir-125b-2(2.661),hsa-mir-126(3.275),hsa-mir-127(2.886),hsa-mir-130a(2.283),hsa-mir-133a-1(1.557),hsa-mir-133a-2(1.536),hsa-mir-133b(1.377),hsa-mir-137(1.…	2.29872e-07	2.27669e-05
HMDD	Carcinoma, Breast	53	0.173781	1.95535	2.12431e-20	2.52474e-17	hsa-mir-942(1.713),hsa-mir-190b(1.992),hsa-mir-149(2.48),hsa-mir-129-2(1.57),hsa-mir-499a(1.246),hsa-mir-452(2.208),hsa-mir-455(2.605),hsa-mir-19a(2.092),hsa-mir-135a-2(1.681),hsa-mir-135a-1(1.659),hsa-mir-138-2(1.336),hsa-mir-138-1(1.395),hsa-mir-106a(2.017),hsa-mir-29c(3.119),hsa-mir-18b(1.327),hsa-mir-18a(1.912),hsa-mir-873(1.109),hsa-mir-130b(2.046),hsa-mir-505(2.18),hsa-mir-3200(1.712),hsa-m…	hsa-let-7a-1(3.635),hsa-let-7a-2(3.634),hsa-let-7a-3(3.637),hsa-let-7b(3.95),hsa-let-7c(3.175),hsa-let-7d(2.776),hsa-let-7e(2.971),hsa-let-7g(2.79),hsa-let-7i(2.749),hsa-mir-100(3.237),hsa-mir-101-1(3.41),hsa-mir-101-2(3.412),hsa-mir-103a-1(3.627),hsa-mir-103a-2(3.627),hsa-mir-103b-1(0.444),hsa-mir-103b-2(0.313),hsa-mir-106b(2.795),hsa-mir-107(2.234),hsa-mir-10b(4.261),hsa-mir-1207(0.552),hsa-mir…	7.97674e-15	9.48036e-12
HMDD	Carcinoma, Breast, Triple Negative	10	0.182603	2.05461	0.000105996	0.00114006	hsa-mir-18a(1.912),hsa-mir-9-1(2.969),hsa-mir-9-3(2.97),hsa-mir-9-2(2.969),hsa-mir-30a(4.274),hsa-mir-17(2.842),hsa-mir-31(1.804),hsa-mir-135b(2.05),hsa-mir-20a(2.582),hsa-mir-93(3.431)	hsa-let-7a-1(3.635),hsa-let-7a-2(3.634),hsa-let-7a-3(3.637),hsa-mir-101-1(3.41),hsa-mir-101-2(3.412),hsa-mir-103a-1(3.627),hsa-mir-103a-2(3.627),hsa-mir-107(2.234),hsa-mir-126(3.275),hsa-mir-128-1(2.294),hsa-mir-128-2(2.199),hsa-mir-136(2.119),hsa-mir-143(4.088),hsa-mir-145(3.026),hsa-mir-155(2.722),hsa-mir-15a(2.436),hsa-mir-15b(2.568),hsa-mir-16-1(2.663),hsa-mir-16-2(2.667),hsa-mir-182(4.13),hs…	0.00140871	0.0190255
HMDD	Carcinoma, Cervical	27	0.202883	2.2828	6.59564e-13	1.20599e-10	hsa-mir-129-2(1.57),hsa-mir-135a-2(1.681),hsa-mir-135a-1(1.659),hsa-mir-138-2(1.336),hsa-mir-138-1(1.395),hsa-mir-29c(3.119),hsa-mir-187(2.182),hsa-mir-18a(1.912),hsa-mir-320e(1.168),hsa-mir-92a-1(3.379),hsa-mir-9-1(2.969),hsa-mir-9-3(2.97),hsa-mir-9-2(2.969),hsa-mir-125a(2.929),hsa-mir-29b-2(2.677),hsa-mir-17(2.842),hsa-mir-1246(0.894),hsa-mir-25(3.612),hsa-mir-196b(2.667),hsa-mir-224(2.191),hsa…	hsa-let-7a-1(3.635),hsa-let-7a-2(3.634),hsa-let-7a-3(3.637),hsa-mir-100(3.237),hsa-mir-101-1(3.41),hsa-mir-101-2(3.412),hsa-mir-106b(2.795),hsa-mir-107(2.234),hsa-mir-124-1(1.195),hsa-mir-124-2(1.188),hsa-mir-124-3(1.19),hsa-mir-125b-1(2.648),hsa-mir-125b-2(2.661),hsa-mir-126(3.275),hsa-mir-127(2.886),hsa-mir-129-1(1.552),hsa-mir-130a(2.283),hsa-mir-132(2.27),hsa-mir-133a-1(1.557),hsa-mir-133a-2(…	1.18138e-09	2.34012e-07
HMDD	Carcinoma, Colon	49	0.163037	1.83446	8.02528e-15	2.72516e-12	hsa-mir-483(1.851),hsa-mir-149(2.48),hsa-mir-3182(0.835),hsa-mir-129-2(1.57),hsa-mir-499a(1.246),hsa-mir-522(1.522),hsa-mir-455(2.605),hsa-mir-19a(2.092),hsa-mir-135a-2(1.681),hsa-mir-135a-1(1.659),hsa-mir-3622a(1.137),hsa-mir-138-2(1.336),hsa-mir-138-1(1.395),hsa-mir-106a(2.017),hsa-mir-29c(3.119),hsa-mir-187(2.182),hsa-mir-18b(1.327),hsa-mir-18a(1.912),hsa-mir-130b(2.046),hsa-mir-320e(1.168),hs…	hsa-let-7a-1(3.635),hsa-let-7a-2(3.634),hsa-let-7a-3(3.637),hsa-let-7b(3.95),hsa-let-7c(3.175),hsa-let-7d(2.776),hsa-let-7e(2.971),hsa-let-7g(2.79),hsa-let-7i(2.749),hsa-mir-100(3.237),hsa-mir-101-1(3.41),hsa-mir-101-2(3.412),hsa-mir-103a-1(3.627),hsa-mir-103a-2(3.627),hsa-mir-103b-1(0.444),hsa-mir-103b-2(0.313),hsa-mir-106b(2.795),hsa-mir-107(2.234),hsa-mir-10b(4.261),hsa-mir-122(1.276),hsa-mir-…	9.87956e-14	7.82791e-11
HMDD	Carcinoma, Endometrial	9	0.137577	1.54799	0.0336266	0.136867	hsa-mir-499a(1.246),hsa-mir-505(2.18),hsa-mir-29b-2(2.677),hsa-mir-1-1(1.686),hsa-mir-1-2(1.697),hsa-mir-31(1.804),hsa-mir-135b(2.05),hsa-mir-449a(1.871),hsa-mir-93(3.431)	hsa-let-7a-1(3.635),hsa-let-7a-2(3.634),hsa-let-7b(3.95),hsa-let-7c(3.175),hsa-let-7d(2.776),hsa-let-7e(2.971),hsa-let-7g(2.79),hsa-mir-103a-1(3.627),hsa-mir-103a-2(3.627),hsa-mir-103b-1(0.444),hsa-mir-103b-2(0.313),hsa-mir-106b(2.795),hsa-mir-10b(4.261),hsa-mir-125b-1(2.648),hsa-mir-125b-2(2.661),hsa-mir-134(2.681),hsa-mir-141(3.13),hsa-mir-145(3.026),hsa-mir-146a(2.437),hsa-mir-181a-1(2.952),hs…	0.00408774	0.0354619
HMDD	Carcinoma, Esophageal	7	0.0974056	1.09599	0.388166	0.974308	hsa-mir-483(1.851),hsa-mir-138-2(1.336),hsa-mir-138-1(1.395),hsa-mir-106a(2.017),hsa-mir-31(1.804),hsa-mir-375(3.899),hsa-mir-93(3.431)	hsa-let-7g(2.79),hsa-let-7i(2.749),hsa-mir-101-1(3.41),hsa-mir-101-2(3.412),hsa-mir-1207(0.552),hsa-mir-122(1.276),hsa-mir-126(3.275),hsa-mir-133a-1(1.557),hsa-mir-133a-2(1.536),hsa-mir-140(2.84),hsa-mir-141(3.13),hsa-mir-143(4.088),hsa-mir-144(2.236),hsa-mir-145(3.026),hsa-mir-146b(2.836),hsa-mir-181a-1(2.952),hsa-mir-181a-2(3.055),hsa-mir-181c(2.362),hsa-mir-183(3.81),hsa-mir-192(2.767),hsa-mir…	0.0724627	0.31897
HMDD	Carcinoma, Gallbladder	5	0.114458	1.28786	0.272406	0.731649	hsa-mir-138-2(1.336),hsa-mir-138-1(1.395),hsa-mir-187(2.182),hsa-mir-1-1(1.686),hsa-mir-1-2(1.697)	hsa-let-7a-1(3.635),hsa-let-7a-2(3.634),hsa-let-7a-3(3.637),hsa-mir-125b-1(2.648),hsa-mir-125b-2(2.661),hsa-mir-130a(2.283),hsa-mir-143(4.088),hsa-mir-145(3.026),hsa-mir-146b(2.836),hsa-mir-181a-1(2.952),hsa-mir-181a-2(3.055),hsa-mir-182(4.13),hsa-mir-194-1(2.311),hsa-mir-194-2(2.337),hsa-mir-202(1.374),hsa-mir-21(4.735),hsa-mir-26a-1(2.901),hsa-mir-26a-2(2.901),hsa-mir-27a(2.951),hsa-mir-335(2.3…	0.0151303	0.101883
HMDD	Carcinoma, Gastric	44	0.175652	1.97641	6.99166e-17	2.76986e-14	hsa-mir-483(1.851),hsa-mir-942(1.713),hsa-mir-190b(1.992),hsa-mir-149(2.48),hsa-mir-129-2(1.57),hsa-mir-499a(1.246),hsa-mir-455(2.605),hsa-mir-19a(2.092),hsa-mir-135a-2(1.681),hsa-mir-135a-1(1.659),hsa-mir-106a(2.017),hsa-mir-29c(3.119),hsa-mir-187(2.182),hsa-mir-18a(1.912),hsa-mir-130b(2.046),hsa-mir-505(2.18),hsa-mir-320e(1.168),hsa-mir-92a-1(3.379),hsa-mir-9-1(2.969),hsa-mir-9-3(2.97),hsa-mir-…	hsa-let-7a-1(3.635),hsa-let-7a-2(3.634),hsa-let-7a-3(3.637),hsa-let-7b(3.95),hsa-let-7c(3.175),hsa-let-7g(2.79),hsa-let-7i(2.749),hsa-mir-100(3.237),hsa-mir-101-1(3.41),hsa-mir-101-2(3.412),hsa-mir-103a-1(3.627),hsa-mir-103a-2(3.627),hsa-mir-103b-1(0.444),hsa-mir-103b-2(0.313),hsa-mir-106b(2.795),hsa-mir-107(2.234),hsa-mir-10b(4.261),hsa-mir-1182(0.479),hsa-mir-1207(0.552),hsa-mir-122(1.276),hsa-…	1.48347e-12	7.05243e-10
HMDD	Carcinoma, Gastric, Signet Ring Cell	2	0.722	8.1238	0.00184013	0.0130567	hsa-mir-935(1.649),hsa-mir-95(1.626)	hsa-mir-665(1.261)	0.00901556	0.0676025
HMDD	Carcinoma, Gastroesophageal	1	0.14087	1.58504	0.348883	0.893638	hsa-mir-505(2.18)	hsa-mir-141(3.13),hsa-mir-200c(3.675),hsa-mir-223(2.396),hsa-mir-99b(4.096)	0.251087	0.693991
HMDD	Carcinoma, Gastrointestinal	2	0.266316	2.99654	0.0449427	0.172305	hsa-mir-149(2.48),hsa-mir-499a(1.246)	hsa-mir-146a(2.437),hsa-mir-23a(3.276),hsa-mir-30e(3.689),hsa-mir-499b(0.863)	0.0403349	0.204426
HMDD	Carcinoma, Head And Neck	4	0.313201	3.52407	0.000156568	0.0016111	hsa-mir-149(2.48),hsa-mir-499a(1.246),hsa-mir-29c(3.119),hsa-mir-375(3.899)	hsa-mir-10b(4.261),hsa-mir-146a(2.437),hsa-mir-196a-1(2.681),hsa-mir-196a-2(2.72),hsa-mir-200b(2.852),hsa-mir-203a(3.528),hsa-mir-203b(2.257),hsa-mir-363(1.962),hsa-mir-499b(0.863)	0.00451016	0.0387027
HMDD	Carcinoma, Head And Neck, Adenoid Cystic	1	0.170444	1.9178	0.205795	0.574147	hsa-mir-125a(2.929)	hsa-mir-199a-1(3.14),hsa-mir-199a-2(3.292),hsa-mir-199b(3.363),hsa-mir-214(2.116),hsa-mir-574(2.347)	0.293237	0.76596
HMDD	Carcinoma, Hepatocellular	54	0.172916	1.94562	1.50059e-20	3.5669e-17	hsa-mir-483(1.851),hsa-mir-942(1.713),hsa-mir-190b(1.992),hsa-mir-149(2.48),hsa-mir-129-2(1.57),hsa-mir-499a(1.246),hsa-mir-522(1.522),hsa-mir-452(2.208),hsa-mir-455(2.605),hsa-mir-19a(2.092),hsa-mir-135a-2(1.681),hsa-mir-135a-1(1.659),hsa-mir-138-2(1.336),hsa-mir-138-1(1.395),hsa-mir-106a(2.017),hsa-mir-29c(3.119),hsa-mir-187(2.182),hsa-mir-18b(1.327),hsa-mir-18a(1.912),hsa-mir-130b(2.046),hsa-m…	hsa-let-7a-1(3.635),hsa-let-7a-2(3.634),hsa-let-7a-3(3.637),hsa-let-7b(3.95),hsa-let-7c(3.175),hsa-let-7d(2.776),hsa-let-7e(2.971),hsa-let-7f-1(3.286),hsa-let-7f-2(3.29),hsa-let-7g(2.79),hsa-let-7i(2.749),hsa-mir-100(3.237),hsa-mir-101-1(3.41),hsa-mir-101-2(3.412),hsa-mir-103a-1(3.627),hsa-mir-103a-2(3.627),hsa-mir-103b-1(0.444),hsa-mir-103b-2(0.313),hsa-mir-106b(2.795),hsa-mir-107(2.234),hsa-mir…	4.67612e-16	1.11151e-12
HMDD	Carcinoma, Hepatocellular, HBV-Related	2	0.0584323	0.657468	0.842772	1	hsa-mir-138-2(1.336),hsa-mir-138-1(1.395)	hsa-let-7a-1(3.635),hsa-let-7a-2(3.634),hsa-let-7a-3(3.637),hsa-let-7c(3.175),hsa-mir-125b-1(2.648),hsa-mir-125b-2(2.661),hsa-mir-181a-1(2.952),hsa-mir-181a-2(3.055),hsa-mir-183(3.81),hsa-mir-196a-1(2.681),hsa-mir-196a-2(2.72),hsa-mir-223(2.396),hsa-mir-374a(2.846),hsa-mir-545(1.333),hsa-mir-602(0.682),hsa-mir-96(2.133)	0.267911	0.719577
HMDD	Carcinoma, Laryngeal	13	0.258305	2.90639	1.27348e-09	5.60566e-08	hsa-mir-29c(3.119),hsa-mir-9-1(2.969),hsa-mir-9-3(2.97),hsa-mir-9-2(2.969),hsa-mir-378c(1.665),hsa-mir-378a(2.605),hsa-mir-29b-2(2.677),hsa-mir-1-1(1.686),hsa-mir-1-2(1.697),hsa-mir-31(1.804),hsa-mir-20a(2.582),hsa-mir-375(3.899),hsa-mir-10a(4.015)	hsa-let-7a-1(3.635),hsa-let-7a-2(3.634),hsa-mir-101-1(3.41),hsa-mir-101-2(3.412),hsa-mir-106b(2.795),hsa-mir-10b(4.261),hsa-mir-1264(0.722),hsa-mir-1265(0.91),hsa-mir-1276(1.157),hsa-mir-1277(1.467),hsa-mir-1287(2.127),hsa-mir-1290(0.613),hsa-mir-1291(1.407),hsa-mir-130a(2.283),hsa-mir-133a-1(1.557),hsa-mir-133a-2(1.536),hsa-mir-144(2.236),hsa-mir-152(2.563),hsa-mir-193b(2.413),hsa-mir-195(2.162)…	2.51285e-05	0.000719644
HMDD	Carcinoma, Lung	37	0.198488	2.23335	1.63682e-17	7.78142e-15	hsa-mir-149(2.48),hsa-mir-129-2(1.57),hsa-mir-499a(1.246),hsa-mir-522(1.522),hsa-mir-19a(2.092),hsa-mir-135a-2(1.681),hsa-mir-135a-1(1.659),hsa-mir-138-2(1.336),hsa-mir-138-1(1.395),hsa-mir-106a(2.017),hsa-mir-29c(3.119),hsa-mir-187(2.182),hsa-mir-130b(2.046),hsa-mir-92a-1(3.379),hsa-mir-9-1(2.969),hsa-mir-9-3(2.97),hsa-mir-9-2(2.969),hsa-mir-378c(1.665),hsa-mir-378a(2.605),hsa-mir-125a(2.929),hs…	hsa-let-7a-1(3.635),hsa-let-7a-2(3.634),hsa-let-7a-3(3.637),hsa-let-7b(3.95),hsa-let-7c(3.175),hsa-let-7d(2.776),hsa-let-7e(2.971),hsa-let-7g(2.79),hsa-mir-100(3.237),hsa-mir-101-1(3.41),hsa-mir-101-2(3.412),hsa-mir-107(2.234),hsa-mir-10b(4.261),hsa-mir-122(1.276),hsa-mir-1226(1.495),hsa-mir-1236(0.918),hsa-mir-1238(0.834),hsa-mir-124-1(1.195),hsa-mir-124-2(1.188),hsa-mir-124-3(1.19),hsa-mir-1244…	1.68835e-11	6.68868e-09
HMDD	Carcinoma, Lung, Small-Cell	3	0.167596	1.88576	0.0352641	0.142073	hsa-mir-125a(2.929),hsa-mir-30a(4.274),hsa-mir-29b-2(2.677)	hsa-mir-137(1.346),hsa-mir-155(2.722),hsa-mir-181a-1(2.952),hsa-mir-181a-2(3.055),hsa-mir-24-1(2.829),hsa-mir-24-2(2.836),hsa-mir-26a-1(2.901),hsa-mir-26a-2(2.901),hsa-mir-28(3.331),hsa-mir-29b-1(2.635),hsa-mir-30b(2.769),hsa-mir-30d(3.55),hsa-mir-30e(3.689),hsa-mir-324(2.175),hsa-mir-335(2.341),hsa-mir-34c(1.92),hsa-mir-495(1.773),hsa-mir-92a-2(3.349)	0.109563	0.378533
HMDD	Carcinoma, Lung. Non-Small-Cell	35	0.168862	1.9	4.9254e-11	5.32168e-09	hsa-mir-483(1.851),hsa-mir-149(2.48),hsa-mir-129-2(1.57),hsa-mir-499a(1.246),hsa-mir-452(2.208),hsa-mir-135a-2(1.681),hsa-mir-135a-1(1.659),hsa-mir-138-2(1.336),hsa-mir-138-1(1.395),hsa-mir-29c(3.119),hsa-mir-187(2.182),hsa-mir-18a(1.912),hsa-mir-320e(1.168),hsa-mir-92a-1(3.379),hsa-mir-9-1(2.969),hsa-mir-378c(1.665),hsa-mir-378a(2.605),hsa-mir-125a(2.929),hsa-mir-30a(4.274),hsa-mir-29b-2(2.677),…	hsa-let-7b(3.95),hsa-let-7c(3.175),hsa-let-7d(2.776),hsa-let-7e(2.971),hsa-let-7g(2.79),hsa-mir-101-1(3.41),hsa-mir-101-2(3.412),hsa-mir-107(2.234),hsa-mir-10b(4.261),hsa-mir-1207(0.552),hsa-mir-122(1.276),hsa-mir-1228(1.433),hsa-mir-124-1(1.195),hsa-mir-124-2(1.188),hsa-mir-124-3(1.19),hsa-mir-125b-1(2.648),hsa-mir-125b-2(2.661),hsa-mir-126(3.275),hsa-mir-127(2.886),hsa-mir-1271(1.618),hsa-mir-1…	6.94348e-10	1.50042e-07
HMDD	Carcinoma, Merkel Cell	1	0.402631	4.53032	0.00890835	0.0468477	hsa-mir-375(3.899)	hsa-mir-203a(3.528),hsa-mir-203b(2.257)	0.15918	0.510622
HMDD	Carcinoma, Nasopharyngeal	20	0.179531	2.02005	3.51901e-07	7.60427e-06	hsa-mir-483(1.851),hsa-mir-138-2(1.336),hsa-mir-138-1(1.395),hsa-mir-29c(3.119),hsa-mir-18b(1.327),hsa-mir-18a(1.912),hsa-mir-9-1(2.969),hsa-mir-9-3(2.97),hsa-mir-9-2(2.969),hsa-mir-378c(1.665),hsa-mir-378a(2.605),hsa-mir-125a(2.929),hsa-mir-30a(4.274),hsa-mir-29b-2(2.677),hsa-mir-338(2.667),hsa-mir-1-1(1.686),hsa-mir-1-2(1.697),hsa-mir-31(1.804),hsa-mir-449a(1.871),hsa-mir-93(3.431)	hsa-let-7a-1(3.635),hsa-let-7a-2(3.634),hsa-let-7b(3.95),hsa-let-7c(3.175),hsa-let-7d(2.776),hsa-let-7e(2.971),hsa-let-7g(2.79),hsa-mir-101-1(3.41),hsa-mir-101-2(3.412),hsa-mir-103a-1(3.627),hsa-mir-103a-2(3.627),hsa-mir-103b-1(0.444),hsa-mir-103b-2(0.313),hsa-mir-10b(4.261),hsa-mir-1204(0.61),hsa-mir-124-1(1.195),hsa-mir-124-2(1.188),hsa-mir-124-3(1.19),hsa-mir-125b-1(2.648),hsa-mir-125b-2(2.661…	1.64721e-06	9.5498e-05
HMDD	Carcinoma, Non-Functioning Pituitary	2	0.659926	7.42535	8.3262e-05	0.000933556	hsa-mir-17(2.842),hsa-mir-20a(2.582)	hsa-mir-106b(2.795)	0.00901556	0.0680317
HMDD	Carcinoma, Oral	5	0.113218	1.2739	0.266432	0.720487	hsa-mir-138-2(1.336),hsa-mir-138-1(1.395),hsa-mir-196b(2.667),hsa-mir-31(1.804),hsa-mir-135b(2.05)	hsa-mir-124-1(1.195),hsa-mir-124-2(1.188),hsa-mir-124-3(1.19),hsa-mir-1269b(1.871),hsa-mir-139(2.168),hsa-mir-142(3.246),hsa-mir-145(3.026),hsa-mir-146a(2.437),hsa-mir-146b(2.836),hsa-mir-155(2.722),hsa-mir-181a-1(2.952),hsa-mir-181a-2(3.055),hsa-mir-181c(2.362),hsa-mir-181d(2.051),hsa-mir-196a-1(2.681),hsa-mir-196a-2(2.72),hsa-mir-197(2.651),hsa-mir-203a(3.528),hsa-mir-203b(2.257),hsa-mir-205(3.…	0.0524865	0.252041
HMDD	Carcinoma, Oropharyngeal	1	0.15348	1.72693	0.414007	1	hsa-mir-499a(1.246)	hsa-mir-122(1.276),hsa-mir-21(4.735),hsa-mir-499b(0.863)	0.206449	0.61418
HMDD	Carcinoma, Ovarian	34	0.185065	2.08232	1.40469e-12	2.22596e-10	hsa-mir-483(1.851),hsa-mir-149(2.48),hsa-mir-129-2(1.57),hsa-mir-499a(1.246),hsa-mir-135a-2(1.681),hsa-mir-135a-1(1.659),hsa-mir-138-2(1.336),hsa-mir-138-1(1.395),hsa-mir-106a(2.017),hsa-mir-187(2.182),hsa-mir-873(1.109),hsa-mir-130b(2.046),hsa-mir-92a-1(3.379),hsa-mir-9-1(2.969),hsa-mir-9-3(2.97),hsa-mir-9-2(2.969),hsa-mir-378c(1.665),hsa-mir-378a(2.605),hsa-mir-30a(4.274),hsa-mir-29b-2(2.677),h…	hsa-let-7a-1(3.635),hsa-let-7a-2(3.634),hsa-let-7a-3(3.637),hsa-let-7e(2.971),hsa-let-7i(2.749),hsa-mir-100(3.237),hsa-mir-101-1(3.41),hsa-mir-101-2(3.412),hsa-mir-106b(2.795),hsa-mir-107(2.234),hsa-mir-1181(1.159),hsa-mir-1207(0.552),hsa-mir-122(1.276),hsa-mir-125b-1(2.648),hsa-mir-125b-2(2.661),hsa-mir-127(2.886),hsa-mir-1271(1.618),hsa-mir-128-1(2.294),hsa-mir-128-2(2.199),hsa-mir-1284(1.252),…	1.23518e-10	4.19431e-08
HMDD	Carcinoma, Ovarian, Clear Cell	3	0.652928	7.34661	3.66958e-07	7.85818e-06	hsa-mir-9-1(2.969),hsa-mir-9-3(2.97),hsa-mir-9-2(2.969)	hsa-mir-21(4.735)	0.00065888	0.0104411
HMDD	Carcinoma, Ovarian, Serous	6	0.231399	2.60365	0.000429825	0.00388476	hsa-mir-483(1.851),hsa-mir-106a(2.017),hsa-mir-505(2.18),hsa-mir-92a-1(3.379),hsa-mir-30a(4.274),hsa-mir-1246(0.894)	hsa-let-7a-1(3.635),hsa-let-7a-2(3.634),hsa-let-7a-3(3.637),hsa-mir-103a-1(3.627),hsa-mir-103a-2(3.627),hsa-mir-1236(0.918),hsa-mir-16-1(2.663),hsa-mir-16-2(2.667),hsa-mir-191(2.987),hsa-mir-21(4.735),hsa-mir-30e(3.689),hsa-mir-423(2.476),hsa-mir-508(1.846),hsa-mir-509-1(1.45),hsa-mir-509-2(1.443),hsa-mir-509-3(1.46),hsa-mir-510(0.636),hsa-mir-92a-2(3.349)	0.00158304	0.0198047
HMDD	Carcinoma, Pancreatic	21	0.147686	1.66173	3.16291e-05	0.000393624	hsa-mir-483(1.851),hsa-mir-19a(2.092),hsa-mir-138-2(1.336),hsa-mir-138-1(1.395),hsa-mir-106a(2.017),hsa-mir-29c(3.119),hsa-mir-18a(1.912),hsa-mir-130b(2.046),hsa-mir-505(2.18),hsa-mir-92a-1(3.379),hsa-mir-125a(2.929),hsa-mir-30a(4.274),hsa-mir-29b-2(2.677),hsa-mir-17(2.842),hsa-mir-1246(0.894),hsa-mir-25(3.612),hsa-mir-196b(2.667),hsa-mir-135b(2.05),hsa-mir-20a(2.582),hsa-mir-375(3.899),hsa-mir-9…	hsa-let-7a-1(3.635),hsa-let-7a-2(3.634),hsa-let-7a-3(3.637),hsa-let-7b(3.95),hsa-let-7c(3.175),hsa-let-7d(2.776),hsa-let-7e(2.971),hsa-let-7g(2.79),hsa-mir-100(3.237),hsa-mir-101-1(3.41),hsa-mir-101-2(3.412),hsa-mir-10b(4.261),hsa-mir-1178(0.652),hsa-mir-1181(1.159),hsa-mir-122(1.276),hsa-mir-124-1(1.195),hsa-mir-124-2(1.188),hsa-mir-124-3(1.19),hsa-mir-1247(2.111),hsa-mir-126(3.275),hsa-mir-1261…	0.000124635	0.00299249
HMDD	Carcinoma, Pancreato-Biliary	1	0.386018	4.3434	0.0272283	0.113947	hsa-mir-125a(2.929)	hsa-mir-4294(0.313),hsa-mir-4476(0.632),hsa-mir-4530(0.623),hsa-mir-6075(0.313),hsa-mir-6799(0.94),hsa-mir-6836(0.862),hsa-mir-6880(0.975)	0.370618	0.908206
HMDD	Carcinoma, Periampullary	2	0.41114	4.62607	0.0013047	0.0101681	hsa-mir-31(1.804),hsa-mir-375(3.899)	hsa-mir-192(2.767),hsa-mir-196a-1(2.681),hsa-mir-196a-2(2.72)	0.0279004	0.160579
HMDD	Carcinoma, Prostate	36	0.159556	1.79529	4.21936e-10	1.96655e-08	hsa-mir-483(1.851),hsa-mir-149(2.48),hsa-mir-129-2(1.57),hsa-mir-499a(1.246),hsa-mir-452(2.208),hsa-mir-455(2.605),hsa-mir-19a(2.092),hsa-mir-135a-2(1.681),hsa-mir-135a-1(1.659),hsa-mir-138-2(1.336),hsa-mir-138-1(1.395),hsa-mir-29c(3.119),hsa-mir-187(2.182),hsa-mir-18a(1.912),hsa-mir-130b(2.046),hsa-mir-9-1(2.969),hsa-mir-9-3(2.97),hsa-mir-9-2(2.969),hsa-mir-378c(1.665),hsa-mir-378a(2.605),hsa-mi…	hsa-let-7a-1(3.635),hsa-let-7a-2(3.634),hsa-let-7a-3(3.637),hsa-let-7b(3.95),hsa-let-7c(3.175),hsa-let-7d(2.776),hsa-let-7e(2.971),hsa-let-7g(2.79),hsa-mir-100(3.237),hsa-mir-101-1(3.41),hsa-mir-101-2(3.412),hsa-mir-103a-1(3.627),hsa-mir-103a-2(3.627),hsa-mir-103b-1(0.444),hsa-mir-103b-2(0.313),hsa-mir-106b(2.795),hsa-mir-1179(1.149),hsa-mir-1184-1(0.498),hsa-mir-1184-2(0.313),hsa-mir-1184-3(0.42…	1.93889e-08	2.71102e-06
HMDD	Carcinoma, Rectal	10	0.17322	1.94903	0.00200206	0.0139968	hsa-mir-135a-2(1.681),hsa-mir-135a-1(1.659),hsa-mir-18b(1.327),hsa-mir-18a(1.912),hsa-mir-92a-1(3.379),hsa-mir-492(1.008),hsa-mir-17(2.842),hsa-mir-31(1.804),hsa-mir-135b(2.05),hsa-mir-20a(2.582)	hsa-let-7g(2.79),hsa-mir-1179(1.149),hsa-mir-125b-2(2.661),hsa-mir-139(2.168),hsa-mir-141(3.13),hsa-mir-143(4.088),hsa-mir-145(3.026),hsa-mir-146b(2.836),hsa-mir-150(2.921),hsa-mir-155(2.722),hsa-mir-181b-1(2.531),hsa-mir-181b-2(2.505),hsa-mir-183(3.81),hsa-mir-185(2.228),hsa-mir-193a(2.713),hsa-mir-195(2.162),hsa-mir-196a-1(2.681),hsa-mir-196a-2(2.72),hsa-mir-199a-1(3.14),hsa-mir-199a-2(3.292),h…	0.000215571	0.00406676
HMDD	Carcinoma, Renal Cell	14	0.111582	1.2555	0.095906	0.311859	hsa-mir-129-2(1.57),hsa-mir-452(2.208),hsa-mir-19a(2.092),hsa-mir-135a-2(1.681),hsa-mir-135a-1(1.659),hsa-mir-138-2(1.336),hsa-mir-138-1(1.395),hsa-mir-106a(2.017),hsa-mir-378c(1.665),hsa-mir-378a(2.605),hsa-mir-30a(4.274),hsa-mir-17(2.842),hsa-mir-224(2.191),hsa-mir-93(3.431)	hsa-let-7a-1(3.635),hsa-let-7a-2(3.634),hsa-let-7a-3(3.637),hsa-let-7b(3.95),hsa-let-7c(3.175),hsa-let-7d(2.776),hsa-let-7e(2.971),hsa-let-7f-1(3.286),hsa-let-7f-2(3.29),hsa-let-7g(2.79),hsa-let-7i(2.749),hsa-mir-106b(2.795),hsa-mir-122(1.276),hsa-mir-1236(0.918),hsa-mir-124-1(1.195),hsa-mir-124-2(1.188),hsa-mir-124-3(1.19),hsa-mir-126(3.275),hsa-mir-1291(1.407),hsa-mir-133b(1.377),hsa-mir-134(2.…	0.00522466	0.0431216
HMDD	Carcinoma, Renal Cell, Chromophobe	1	0.195959	2.20489	0.218737	0.606695	hsa-mir-19a(2.092)	hsa-mir-191(2.987),hsa-mir-210(2.865),hsa-mir-425(2.732)	0.206449	0.612647
HMDD	Carcinoma, Renal Cell, Clear-Cell	9	0.155252	1.74687	0.00499293	0.0301223	hsa-mir-452(2.208),hsa-mir-19a(2.092),hsa-mir-187(2.182),hsa-mir-9-1(2.969),hsa-mir-9-3(2.97),hsa-mir-9-2(2.969),hsa-mir-492(1.008),hsa-mir-30a(4.274),hsa-mir-1-1(1.686)	hsa-let-7g(2.79),hsa-let-7i(2.749),hsa-mir-101-1(3.41),hsa-mir-101-2(3.412),hsa-mir-106b(2.795),hsa-mir-107(2.234),hsa-mir-10b(4.261),hsa-mir-122(1.276),hsa-mir-124-1(1.195),hsa-mir-124-2(1.188),hsa-mir-124-3(1.19),hsa-mir-125b-1(2.648),hsa-mir-125b-2(2.661),hsa-mir-126(3.275),hsa-mir-136(2.119),hsa-mir-141(3.13),hsa-mir-142(3.246),hsa-mir-145(3.026),hsa-mir-185(2.228),hsa-mir-195(2.162),hsa-mir-…	0.00408774	0.0355918
HMDD	Carcinoma, Supraglottic	2	0.406308	4.5717	0.00105068	0.00843738	hsa-mir-19a(2.092),hsa-mir-375(3.899)	hsa-mir-206(2.022),hsa-mir-21(4.735),hsa-mir-33a(1.997)	0.0279004	0.160969
HMDD	Carcinoma, Thyroid	3	0.0965004	1.0858	0.450014	1	hsa-mir-149(2.48),hsa-mir-125a(2.929),hsa-mir-25(3.612)	hsa-let-7a-1(3.635),hsa-let-7a-2(3.634),hsa-let-7a-3(3.637),hsa-mir-106b(2.795),hsa-mir-126(3.275),hsa-mir-142(3.246),hsa-mir-144(2.236),hsa-mir-145(3.026),hsa-mir-146a(2.437),hsa-mir-146b(2.836),hsa-mir-148a(4.177),hsa-mir-150(2.921),hsa-mir-155(2.722),hsa-mir-200a(2.927),hsa-mir-204(1.645),hsa-mir-205(3.189),hsa-mir-21(4.735),hsa-mir-214(2.116),hsa-mir-221(2.386),hsa-mir-222(2.189),hsa-mir-23b(…	0.328823	0.83954
HMDD	Carcinoma, Thyroid, Anaplastic	1	0.0862297	0.970239	0.615075	1	hsa-mir-20a(2.582)	hsa-mir-125b-1(2.648),hsa-mir-125b-2(2.661),hsa-mir-146b(2.836),hsa-mir-206(2.022),hsa-mir-221(2.386),hsa-mir-222(2.189),hsa-mir-26a-1(2.901),hsa-mir-26a-2(2.901),hsa-mir-30d(3.55),hsa-mir-4295(0.436),hsa-mir-99a(2.831)	0.501096	1
HMDD	Carcinoma, Thyroid, Follicular	2	0.247589	2.78582	0.0111419	0.0561107	hsa-mir-17(2.842),hsa-mir-375(3.899)	hsa-mir-100(3.237),hsa-mir-146b(2.836),hsa-mir-148b(2.53),hsa-mir-183(3.81),hsa-mir-199b(3.363),hsa-mir-221(2.386),hsa-mir-484(2.324)	0.0867513	0.375606
HMDD	Carcinoma, Thyroid, Medullary	2	0.164864	1.85502	0.111492	0.353826	hsa-mir-129-2(1.57),hsa-mir-375(3.899)	hsa-mir-129-1(1.552),hsa-mir-151a(3.165),hsa-mir-182(4.13),hsa-mir-197(2.651),hsa-mir-200b(2.852),hsa-mir-200c(3.675),hsa-mir-21(4.735),hsa-mir-214(2.116),hsa-mir-99a(2.831)	0.123302	0.421106
HMDD	Carcinoma, Thyroid, Papillary	10	0.214794	2.41682	1.30542e-06	2.29851e-05	hsa-mir-130b(2.046),hsa-mir-9-1(2.969),hsa-mir-9-3(2.97),hsa-mir-9-2(2.969),hsa-mir-30a(4.274),hsa-mir-25(3.612),hsa-mir-31(1.804),hsa-mir-135b(2.05),hsa-mir-375(3.899),hsa-mir-10a(4.015)	hsa-let-7a-1(3.635),hsa-let-7a-2(3.634),hsa-let-7a-3(3.637),hsa-let-7b(3.95),hsa-let-7e(2.971),hsa-mir-1179(1.149),hsa-mir-126(3.275),hsa-mir-1271(1.618),hsa-mir-140(2.84),hsa-mir-144(2.236),hsa-mir-146a(2.437),hsa-mir-146b(2.836),hsa-mir-151a(3.165),hsa-mir-151b(1.508),hsa-mir-155(2.722),hsa-mir-181a-1(2.952),hsa-mir-181a-2(3.055),hsa-mir-181b-1(2.531),hsa-mir-181b-2(2.505),hsa-mir-182(4.13),hsa…	0.000803815	0.0118675
HMDD	Carcinoma, Tongue	1	0.401763	4.52056	0.00898522	0.0471476	hsa-mir-375(3.899)	hsa-mir-140(2.84),hsa-mir-491(1.662),hsa-mir-639(1.305)	0.206449	0.611121
HMDD	Carcinoma, Urothelial	2	0.136802	1.53927	0.193411	0.543427	hsa-mir-129-2(1.57),hsa-mir-30a(4.274)	hsa-mir-100(3.237),hsa-mir-101-1(3.41),hsa-mir-101-2(3.412),hsa-mir-145(3.026),hsa-mir-182(4.13),hsa-mir-183(3.81),hsa-mir-21(4.735),hsa-mir-27a(2.951),hsa-mir-497(2.043),hsa-mir-630(0.701),hsa-mir-663a(0.457),hsa-mir-96(2.133),hsa-mir-99a(2.831)	0.204174	0.619033
HMDD	Carcinoma, Urothelial, Upper Tract	4	0.138185	1.55483	0.111567	0.353594	hsa-mir-135a-2(1.681),hsa-mir-135a-1(1.659),hsa-mir-135b(2.05),hsa-mir-10a(4.015)	hsa-let-7b(3.95),hsa-let-7c(3.175),hsa-mir-1244-1(0.63),hsa-mir-1244-2(0.563),hsa-mir-1244-3(0.313),hsa-mir-141(3.13),hsa-mir-181c(2.362),hsa-mir-182(4.13),hsa-mir-191(2.987),hsa-mir-200b(2.852),hsa-mir-205(3.189),hsa-mir-21(4.735),hsa-mir-22(4.256),hsa-mir-330(2.094),hsa-mir-33b(1.818),hsa-mir-3916(0.799),hsa-mir-423(2.476),hsa-mir-4274(0.313),hsa-mir-429(2.415),hsa-mir-431(1.879),hsa-mir-4784(1…	0.0917576	0.391576
HMDD	Carcinoma, Vulvar	2	0.257227	2.89426	0.0248668	0.105929	hsa-mir-19a(2.092),hsa-mir-17(2.842)	hsa-mir-100(3.237),hsa-mir-133a-1(1.557),hsa-mir-133a-2(1.536),hsa-mir-19b-1(2.291),hsa-mir-19b-2(2.266),hsa-mir-223(2.396),hsa-mir-519b(0.966)	0.0867513	0.374923
HMDD	Cardiomegaly	2	0.323199	3.63657	0.0310118	0.127314	hsa-mir-1-1(1.686),hsa-mir-1-2(1.697)	hsa-mir-199a-1(3.14),hsa-mir-199a-2(3.292),hsa-mir-208a(0.653)	0.0279004	0.16215
HMDD	Cardiometabolic Disorders	1	0.24071	2.70842	0.110106	0.350364	hsa-mir-29b-2(2.677)	hsa-mir-146a(2.437),hsa-mir-29a(3.374),hsa-mir-29b-1(2.635)	0.206449	0.610361
HMDD	Cardiomyopathy	6	0.303316	3.41285	7.22802e-07	1.37448e-05	hsa-mir-29c(3.119),hsa-mir-9-1(2.969),hsa-mir-9-3(2.97),hsa-mir-9-2(2.969),hsa-mir-30a(4.274),hsa-mir-29b-2(2.677)	hsa-mir-133a-1(1.557),hsa-mir-133a-2(1.536),hsa-mir-133b(1.377),hsa-mir-155(2.722),hsa-mir-200a(2.927),hsa-mir-200b(2.852),hsa-mir-200c(3.675),hsa-mir-21(4.735),hsa-mir-29a(3.374),hsa-mir-29b-1(2.635),hsa-mir-30b(2.769),hsa-mir-30d(3.55),hsa-mir-30e(3.689),hsa-mir-448(0.761),hsa-mir-451a(2.569),hsa-mir-636(1.246),hsa-mir-639(1.305),hsa-mir-646(0.313)	0.00158304	0.019701
HMDD	Cardiomyopathy, Dilated	1	0.165959	1.86733	0.385718	0.969188	hsa-mir-499a(1.246)	hsa-mir-196a-1(2.681),hsa-mir-196a-2(2.72),hsa-mir-499b(0.863)	0.206449	0.611883
HMDD	Cardiomyopathy, Hypertrophic	11	0.221496	2.49223	8.4242e-07	1.55227e-05	hsa-mir-19a(2.092),hsa-mir-106a(2.017),hsa-mir-29c(3.119),hsa-mir-505(2.18),hsa-mir-9-1(2.969),hsa-mir-9-3(2.97),hsa-mir-9-2(2.969),hsa-mir-30a(4.274),hsa-mir-1-1(1.686),hsa-mir-1-2(1.697),hsa-mir-10a(4.015)	hsa-mir-10b(4.261),hsa-mir-125b-1(2.648),hsa-mir-125b-2(2.661),hsa-mir-133a-1(1.557),hsa-mir-133a-2(1.536),hsa-mir-133b(1.377),hsa-mir-143(4.088),hsa-mir-145(3.026),hsa-mir-150(2.921),hsa-mir-15b(2.568),hsa-mir-16-1(2.663),hsa-mir-16-2(2.667),hsa-mir-181b-1(2.531),hsa-mir-181b-2(2.505),hsa-mir-184(2.35),hsa-mir-192(2.767),hsa-mir-195(2.162),hsa-mir-199a-1(3.14),hsa-mir-199a-2(3.292),hsa-mir-204(1…	0.000150871	0.00348175
HMDD	Cardiomyopathy, Ischemic	2	0.0684228	0.769879	0.764578	1	hsa-mir-483(1.851),hsa-mir-499a(1.246)	hsa-mir-126(3.275),hsa-mir-139(2.168),hsa-mir-141(3.13),hsa-mir-154(1.763),hsa-mir-155(2.722),hsa-mir-200a(2.927),hsa-mir-21(4.735),hsa-mir-23a(3.276),hsa-mir-23b(2.867),hsa-mir-23c(1.104),hsa-mir-28(3.331),hsa-mir-30b(2.769),hsa-mir-320b-1(1.558),hsa-mir-320b-2(1.643),hsa-mir-34a(2.431),hsa-mir-377(1.602),hsa-mir-499b(0.863)	0.28926	0.769955
HMDD	Cardiovascular Diseases [unspecific]	11	0.151698	1.70688	0.00453958	0.0281005	hsa-mir-149(2.48),hsa-mir-499a(1.246),hsa-mir-138-2(1.336),hsa-mir-138-1(1.395),hsa-mir-29c(3.119),hsa-mir-92a-1(3.379),hsa-mir-378a(2.605),hsa-mir-29b-2(2.677),hsa-mir-17(2.842),hsa-mir-1-1(1.686),hsa-mir-1-2(1.697)	hsa-let-7a-1(3.635),hsa-let-7a-2(3.634),hsa-let-7a-3(3.637),hsa-let-7b(3.95),hsa-mir-100(3.237),hsa-mir-106b(2.795),hsa-mir-10b(4.261),hsa-mir-122(1.276),hsa-mir-126(3.275),hsa-mir-133a-1(1.557),hsa-mir-133a-2(1.536),hsa-mir-143(4.088),hsa-mir-144(2.236),hsa-mir-145(3.026),hsa-mir-146a(2.437),hsa-mir-148a(4.177),hsa-mir-150(2.921),hsa-mir-155(2.722),hsa-mir-181a-1(2.952),hsa-mir-181a-2(3.055),hsa…	0.00061214	0.00989835
HMDD	Carotid Atherosclerosis	1	0.126296	1.42105	0.358405	0.913107	hsa-mir-125a(2.929)	hsa-mir-100(3.237),hsa-mir-127(2.886),hsa-mir-133a-1(1.557),hsa-mir-133a-2(1.536),hsa-mir-145(3.026),hsa-mir-146a(2.437),hsa-mir-221(2.386),hsa-mir-320b-1(1.558),hsa-mir-320b-2(1.643)	0.439604	1
HMDD	Celiac Disease	4	0.502599	5.65515	1.46144e-06	2.53564e-05	hsa-mir-30a(4.274),hsa-mir-17(2.842),hsa-mir-31(1.804),hsa-mir-551a(1.297)	hsa-mir-1290(0.613),hsa-mir-192(2.767),hsa-mir-194-1(2.311),hsa-mir-194-2(2.337),hsa-mir-551b(1.485),hsa-mir-638(0.597)	0.00151011	0.0202798
HMDD	Cerebral Aneurysm	9	0.466489	5.24884	4.33625e-13	8.58939e-11	hsa-mir-455(2.605),hsa-mir-29c(3.119),hsa-mir-92a-1(3.379),hsa-mir-9-1(2.969),hsa-mir-9-3(2.97),hsa-mir-9-2(2.969),hsa-mir-29b-2(2.677),hsa-mir-1-1(1.686),hsa-mir-1-2(1.697)	hsa-mir-133a-1(1.557),hsa-mir-133a-2(1.536),hsa-mir-133b(1.377),hsa-mir-143(4.088),hsa-mir-145(3.026),hsa-mir-146a(2.437),hsa-mir-23b(2.867),hsa-mir-24-1(2.829),hsa-mir-29b-1(2.635),hsa-mir-370(1.832),hsa-mir-92a-2(3.349)	3.87178e-07	3.5397e-05
HMDD	Cerebral Cavernous Malformations	1	0.124177	1.39722	0.456934	1	hsa-mir-95(1.626)	hsa-let-7b(3.95),hsa-mir-181a-2(3.055),hsa-mir-361(2.635),hsa-mir-370(1.832)	0.251087	0.693185
HMDD	Cerebral Ischemia	2	0.168485	1.89576	0.121184	0.378024	hsa-mir-29b-2(2.677),hsa-mir-224(2.191)	hsa-let-7c(3.175),hsa-let-7f-1(3.286),hsa-let-7f-2(3.29),hsa-mir-128-1(2.294),hsa-mir-128-2(2.199),hsa-mir-24-1(2.829),hsa-mir-24-2(2.836),hsa-mir-29b-1(2.635),hsa-mir-376b(1.484)	0.123302	0.420501
HMDD	Childhood Solid Tumor [unspecific]	4	0.523739	5.893	4.42037e-07	8.82959e-06	hsa-mir-483(1.851),hsa-mir-9-1(2.969),hsa-mir-9-3(2.97),hsa-mir-9-2(2.969)	hsa-mir-124-1(1.195),hsa-mir-124-2(1.188),hsa-mir-124-3(1.19),hsa-mir-1538(1.171),hsa-mir-218-1(1.97),hsa-mir-218-2(1.956),hsa-mir-490(1.113)	0.00227146	0.0268619
HMDD	Cholangiocarcinoma	7	0.173627	1.95361	0.00623791	0.0359891	hsa-mir-483(1.851),hsa-mir-106a(2.017),hsa-mir-29b-2(2.677),hsa-mir-25(3.612),hsa-mir-224(2.191),hsa-mir-1-1(1.686),hsa-mir-1-2(1.697)	hsa-mir-122(1.276),hsa-mir-141(3.13),hsa-mir-144(2.236),hsa-mir-146a(2.437),hsa-mir-150(2.921),hsa-mir-155(2.722),hsa-mir-181c(2.362),hsa-mir-192(2.767),hsa-mir-194-1(2.311),hsa-mir-194-2(2.337),hsa-mir-200a(2.927),hsa-mir-200b(2.852),hsa-mir-200c(3.675),hsa-mir-203a(3.528),hsa-mir-203b(2.257),hsa-mir-205(3.189),hsa-mir-21(4.735),hsa-mir-221(2.386),hsa-mir-222(2.189),hsa-mir-26a-1(2.901),hsa-mir-…	0.00259955	0.0291468
HMDD	Cholestatic Liver Injury	2	0.443128	4.98598	0.000747209	0.00632069	hsa-mir-29c(3.119),hsa-mir-29b-2(2.677)	hsa-mir-122(1.276),hsa-mir-29a(3.374),hsa-mir-29b-1(2.635)	0.0279004	0.161361
HMDD	Chondrosarcoma	4	0.169312	1.90507	0.0457615	0.174599	hsa-mir-129-2(1.57),hsa-mir-138-2(1.336),hsa-mir-138-1(1.395),hsa-mir-30a(4.274)	hsa-mir-100(3.237),hsa-mir-126(3.275),hsa-mir-129-1(1.552),hsa-mir-141(3.13),hsa-mir-145(3.026),hsa-mir-181a-1(2.952),hsa-mir-181a-2(3.055),hsa-mir-199a-1(3.14),hsa-mir-199a-2(3.292),hsa-mir-200b(2.852),hsa-mir-206(2.022),hsa-mir-23b(2.867),hsa-mir-27b(2.803),hsa-mir-371b(0.9),hsa-mir-494(1.493),hsa-mir-518b(1.319),hsa-mir-519d(1.155)	0.0267065	0.156358
HMDD	Chordoma	4	0.309456	3.48193	0.00156004	0.0113055	hsa-mir-149(2.48),hsa-mir-1-1(1.686),hsa-mir-1-2(1.697),hsa-mir-31(1.804)	hsa-mir-140(2.84),hsa-mir-148a(4.177),hsa-mir-155(2.722),hsa-mir-1908(0.955),hsa-mir-222(2.189),hsa-mir-2861(0.526),hsa-mir-3185(0.498),hsa-mir-34a(2.431),hsa-mir-608(0.313),hsa-mir-663a(0.457)	0.00604525	0.0493799
HMDD	Choriocarcinoma	11	0.161181	1.81357	0.00124623	0.00980893	hsa-mir-135a-2(1.681),hsa-mir-135a-1(1.659),hsa-mir-106a(2.017),hsa-mir-92a-1(3.379),hsa-mir-17(2.842),hsa-mir-25(3.612),hsa-mir-31(1.804),hsa-mir-20a(2.582),hsa-mir-449a(1.871),hsa-mir-93(3.431),hsa-mir-95(1.626)	hsa-let-7a-1(3.635),hsa-let-7a-2(3.634),hsa-let-7a-3(3.637),hsa-mir-103a-1(3.627),hsa-mir-103a-2(3.627),hsa-mir-103b-1(0.444),hsa-mir-103b-2(0.313),hsa-mir-10b(4.261),hsa-mir-126(3.275),hsa-mir-133a-1(1.557),hsa-mir-133a-2(1.536),hsa-mir-143(4.088),hsa-mir-145(3.026),hsa-mir-152(2.563),hsa-mir-155(2.722),hsa-mir-16-1(2.663),hsa-mir-16-2(2.667),hsa-mir-181b-1(2.531),hsa-mir-181b-2(2.505),hsa-mir-1…	0.000340981	0.00587327
HMDD	Chronic Atrial Fibrillation	2	0.416747	4.68915	0.0133662	0.0649722	hsa-mir-1-1(1.686),hsa-mir-1-2(1.697)	hsa-mir-21(4.735)	0.00901556	0.0682484
HMDD	Chronic Hepatitis	1	0.0677061	0.761815	0.756653	1	hsa-mir-224(2.191)	hsa-mir-101-1(3.41),hsa-mir-101-2(3.412),hsa-mir-122(1.276),hsa-mir-126(3.275),hsa-mir-143(4.088),hsa-mir-145(3.026),hsa-mir-199a-1(3.14),hsa-mir-199a-2(3.292),hsa-mir-203a(3.528),hsa-mir-215(1.724)	0.471234	1
HMDD	Chronic Hepatitis B	5	0.19888	2.23776	0.00209919	0.0146328	hsa-mir-106a(2.017),hsa-mir-29c(3.119),hsa-mir-125a(2.929),hsa-mir-29b-2(2.677),hsa-mir-10a(4.015)	hsa-mir-122(1.276),hsa-mir-124-1(1.195),hsa-mir-124-2(1.188),hsa-mir-124-3(1.19),hsa-mir-146a(2.437),hsa-mir-15a(2.436),hsa-mir-181a-1(2.952),hsa-mir-181a-2(3.055),hsa-mir-181b-1(2.531),hsa-mir-181b-2(2.505),hsa-mir-192(2.767),hsa-mir-196a-2(2.72),hsa-mir-200a(2.927),hsa-mir-200b(2.852),hsa-mir-200c(3.675),hsa-mir-210(2.865),hsa-mir-26a-1(2.901),hsa-mir-26a-2(2.901),hsa-mir-29b-1(2.635),hsa-mir-3…	0.0302286	0.16518
HMDD	Chronic Hepatitis C	7	0.209489	2.35712	0.000369849	0.00340749	hsa-mir-149(2.48),hsa-mir-30a(4.274),hsa-mir-17(2.842),hsa-mir-196b(2.667),hsa-mir-224(2.191),hsa-mir-1-1(1.686),hsa-mir-1-2(1.697)	hsa-let-7a-1(3.635),hsa-let-7a-2(3.634),hsa-mir-1181(1.159),hsa-mir-122(1.276),hsa-mir-146a(2.437),hsa-mir-155(2.722),hsa-mir-16-1(2.663),hsa-mir-16-2(2.667),hsa-mir-193b(2.413),hsa-mir-196a-1(2.681),hsa-mir-196a-2(2.72),hsa-mir-199a-1(3.14),hsa-mir-199a-2(3.292),hsa-mir-222(2.189),hsa-mir-23a(3.276),hsa-mir-24-1(2.829),hsa-mir-24-2(2.836),hsa-mir-296(1.717),hsa-mir-30b(2.769),hsa-mir-30c-1(2.746…	0.00308073	0.0325462
HMDD	Chronic Inflammation	2	0.134213	1.51014	0.215373	0.598063	hsa-mir-17(2.842),hsa-mir-338(2.667)	hsa-let-7b(3.95),hsa-let-7e(2.971),hsa-mir-130a(2.283),hsa-mir-142(3.246),hsa-mir-143(4.088),hsa-mir-146a(2.437),hsa-mir-148a(4.177),hsa-mir-33a(1.997),hsa-mir-466(1.054),hsa-mir-92b(2.408),hsa-mir-99a(2.831),hsa-mir-99b(4.096)	0.183309	0.561502
HMDD	Chronic Kidney Disease	5	0.158702	1.78568	0.0240808	0.103508	hsa-mir-19a(2.092),hsa-mir-29c(3.119),hsa-mir-29b-2(2.677),hsa-mir-17(2.842),hsa-mir-20a(2.582)	hsa-let-7a-1(3.635),hsa-let-7a-2(3.634),hsa-let-7a-3(3.637),hsa-mir-106b(2.795),hsa-mir-125b-1(2.648),hsa-mir-125b-2(2.661),hsa-mir-126(3.275),hsa-mir-1281(0.654),hsa-mir-130a(2.283),hsa-mir-133a-1(1.557),hsa-mir-133a-2(1.536),hsa-mir-143(4.088),hsa-mir-146a(2.437),hsa-mir-150(2.921),hsa-mir-15a(2.436),hsa-mir-15b(2.568),hsa-mir-1825(0.555),hsa-mir-193b(2.413),hsa-mir-204(1.645),hsa-mir-21(4.735)…	0.0302286	0.164801
HMDD	Chronic Obstructive Pulmonary Disease	8	0.272692	3.06828	2.94703e-06	4.54877e-05	hsa-mir-149(2.48),hsa-mir-106a(2.017),hsa-mir-9-1(2.969),hsa-mir-9-3(2.97),hsa-mir-9-2(2.969),hsa-mir-17(2.842),hsa-mir-1-1(1.686),hsa-mir-1-2(1.697)	hsa-mir-106b(2.795),hsa-mir-122(1.276),hsa-mir-132(2.27),hsa-mir-146a(2.437),hsa-mir-15a(2.436),hsa-mir-16-1(2.663),hsa-mir-16-2(2.667),hsa-mir-181a-1(2.952),hsa-mir-181a-2(3.055),hsa-mir-192(2.767),hsa-mir-196a-2(2.72),hsa-mir-199a-1(3.14),hsa-mir-199a-2(3.292),hsa-mir-21(4.735),hsa-mir-218-1(1.97),hsa-mir-218-2(1.956),hsa-mir-23a(3.276),hsa-mir-34a(2.431),hsa-mir-34b(1.6),hsa-mir-34c(1.92)	9.0644e-05	0.00229214
HMDD	Chronic Post-Traumatic Headache	2	0.640753	7.20963	0.00275468	0.0183929	hsa-mir-135a-2(1.681),hsa-mir-135a-1(1.659)	hsa-mir-3613(1.873)	0.00901556	0.0673899
HMDD	Colitis	6	0.353917	3.9822	9.3195e-05	0.00103516	hsa-mir-19a(2.092),hsa-mir-138-2(1.336),hsa-mir-138-1(1.395),hsa-mir-18b(1.327),hsa-mir-18a(1.912),hsa-mir-31(1.804)	hsa-mir-139(2.168),hsa-mir-145(3.026),hsa-mir-146a(2.437),hsa-mir-150(2.921),hsa-mir-155(2.722),hsa-mir-21(4.735)	1.88961e-05	0.000598881
HMDD	Colitis, Ulcerative	5	0.154531	1.73875	0.067241	0.235393	hsa-mir-499a(1.246),hsa-mir-18b(1.327),hsa-mir-18a(1.912),hsa-mir-31(1.804),hsa-mir-342(2.752)	hsa-mir-124-1(1.195),hsa-mir-124-2(1.188),hsa-mir-124-3(1.19),hsa-mir-141(3.13),hsa-mir-142(3.246),hsa-mir-146a(2.437),hsa-mir-146b(2.836),hsa-mir-155(2.722),hsa-mir-195(2.162),hsa-mir-196a-2(2.72),hsa-mir-200b(2.852),hsa-mir-200c(3.675),hsa-mir-21(4.735),hsa-mir-26b(2.85),hsa-mir-29a(3.374),hsa-mir-335(2.341),hsa-mir-4284(0.755),hsa-mir-429(2.415),hsa-mir-4732(1.116),hsa-mir-491(1.662),hsa-mir-4…	0.0128902	0.0875429
HMDD	Colon Adenoma	3	0.148994	1.67645	0.113179	0.358223	hsa-mir-378c(1.665),hsa-mir-378a(2.605),hsa-mir-125a(2.929)	hsa-mir-145(3.026),hsa-mir-15a(2.436),hsa-mir-15b(2.568),hsa-mir-16-1(2.663),hsa-mir-16-2(2.667),hsa-mir-182(4.13),hsa-mir-192(2.767),hsa-mir-21(4.735),hsa-mir-24-1(2.829),hsa-mir-24-2(2.836),hsa-mir-320a(2.763),hsa-mir-320b-1(1.558),hsa-mir-320b-2(1.643),hsa-mir-378b(0.629),hsa-mir-378e(0.47),hsa-mir-378f(0.821),hsa-mir-378g(0.626),hsa-mir-503(1.949)	0.109563	0.379084
HMDD	Colon Neoplasms	9	0.105521	1.1873	0.223013	0.61568	hsa-mir-19a(2.092),hsa-mir-106a(2.017),hsa-mir-18a(1.912),hsa-mir-92a-1(3.379),hsa-mir-29b-2(2.677),hsa-mir-17(2.842),hsa-mir-135b(2.05),hsa-mir-20a(2.582),hsa-mir-449a(1.871)	hsa-let-7a-1(3.635),hsa-let-7a-2(3.634),hsa-let-7a-3(3.637),hsa-let-7b(3.95),hsa-let-7c(3.175),hsa-let-7d(2.776),hsa-let-7e(2.971),hsa-let-7f-1(3.286),hsa-let-7f-2(3.29),hsa-let-7g(2.79),hsa-let-7i(2.749),hsa-mir-101-1(3.41),hsa-mir-101-2(3.412),hsa-mir-106b(2.795),hsa-mir-107(2.234),hsa-mir-125b-1(2.648),hsa-mir-125b-2(2.661),hsa-mir-126(3.275),hsa-mir-127(2.886),hsa-mir-132(2.27),hsa-mir-133b(1…	0.0254098	0.151376
HMDD	Congenital Diaphragmatic Hernia	1	0.584656	6.57843	0.00149413	0.0109616	hsa-mir-10a(4.015)	hsa-mir-200b(2.852)	0.109125	0.428037
HMDD	Congenital Heart Diseases	4	0.181369	2.04073	0.0305568	0.1261	hsa-mir-499a(1.246),hsa-mir-1-1(1.686),hsa-mir-1-2(1.697),hsa-mir-10a(4.015)	hsa-mir-10b(4.261),hsa-mir-133a-1(1.557),hsa-mir-133a-2(1.536),hsa-mir-143(4.088),hsa-mir-195(2.162),hsa-mir-196a-2(2.72),hsa-mir-26a-1(2.901),hsa-mir-26a-2(2.901),hsa-mir-27a(2.951),hsa-mir-27b(2.803),hsa-mir-302f(0.313),hsa-mir-30b(2.769),hsa-mir-499b(0.863),hsa-mir-518a-1(1.18),hsa-mir-518a-2(1.234),hsa-mir-518e(1.321),hsa-mir-518f(1.326),hsa-mir-96(2.133)	0.03127	0.169314
HMDD	Coronary Atherosclerosis	1	0.110703	1.24561	0.440914	1	hsa-mir-125a(2.929)	hsa-mir-100(3.237),hsa-mir-1273c(0.658),hsa-mir-155(2.722),hsa-mir-199a-1(3.14),hsa-mir-199a-2(3.292),hsa-mir-199b(3.363),hsa-mir-21(4.735),hsa-mir-221(2.386)	0.406102	0.97113
HMDD	Coronary Heart Diseases	8	0.145894	1.64157	0.0213871	0.0936227	hsa-mir-149(2.48),hsa-mir-18a(1.912),hsa-mir-92a-1(3.379),hsa-mir-17(2.842),hsa-mir-224(2.191),hsa-mir-1-1(1.686),hsa-mir-1-2(1.697),hsa-mir-31(1.804)	hsa-mir-106b(2.795),hsa-mir-122(1.276),hsa-mir-125b-1(2.648),hsa-mir-125b-2(2.661),hsa-mir-126(3.275),hsa-mir-130a(2.283),hsa-mir-133a-1(1.557),hsa-mir-133a-2(1.536),hsa-mir-145(3.026),hsa-mir-146a(2.437),hsa-mir-154(1.763),hsa-mir-155(2.722),hsa-mir-15b(2.568),hsa-mir-196a-2(2.72),hsa-mir-197(2.651),hsa-mir-199a-1(3.14),hsa-mir-199a-2(3.292),hsa-mir-206(2.022),hsa-mir-208a(0.653),hsa-mir-21(4.73…	0.0111667	0.0785304
HMDD	Costello Syndrome	3	0.400351	4.50467	0.00189491	0.0134054	hsa-mir-138-2(1.336),hsa-mir-138-1(1.395),hsa-mir-342(2.752)	hsa-mir-206(2.022),hsa-mir-330(2.094),hsa-mir-99b(4.096)	0.00303145	0.0330539
HMDD	Craniofacial Abnormalities	1	0.532103	5.98712	0.129669	0.396175	hsa-mir-873(1.109)	hsa-mir-876(0.975)	0.109125	0.423841
HMDD	Crohn Disease	8	0.22696	2.55371	0.000113361	0.00120294	hsa-mir-149(2.48),hsa-mir-19a(2.092),hsa-mir-29c(3.119),hsa-mir-18b(1.327),hsa-mir-18a(1.912),hsa-mir-29b-2(2.677),hsa-mir-196b(2.667),hsa-mir-31(1.804)	hsa-let-7b(3.95),hsa-let-7d(2.776),hsa-let-7e(2.971),hsa-mir-122(1.276),hsa-mir-124-1(1.195),hsa-mir-124-2(1.188),hsa-mir-124-3(1.19),hsa-mir-141(3.13),hsa-mir-142(3.246),hsa-mir-146a(2.437),hsa-mir-155(2.722),hsa-mir-192(2.767),hsa-mir-196a-1(2.681),hsa-mir-196a-2(2.72),hsa-mir-19b-1(2.291),hsa-mir-19b-2(2.266),hsa-mir-21(4.735),hsa-mir-29a(3.374),hsa-mir-29b-1(2.635),hsa-mir-301a(1.996),hsa-mir…	0.000320131	0.00555439
HMDD	Cutaneous Melanoma	1	0.0453009	0.509716	0.93052	1	hsa-mir-149(2.48)	hsa-let-7a-1(3.635),hsa-let-7a-2(3.634),hsa-let-7a-3(3.637),hsa-let-7b(3.95),hsa-mir-106b(2.795),hsa-mir-125b-1(2.648),hsa-mir-150(2.921),hsa-mir-15b(2.568),hsa-mir-182(4.13),hsa-mir-193a(2.713),hsa-mir-199b(3.363),hsa-mir-205(3.189),hsa-mir-21(4.735),hsa-mir-330(2.094),hsa-mir-423(2.476),hsa-mir-424(2.451),hsa-mir-4262(0.313),hsa-mir-524(1.003)	0.6682	1
HMDD	Cystic Fibrosis	3	0.188643	2.12258	0.0341374	0.138236	hsa-mir-125a(2.929),hsa-mir-17(2.842),hsa-mir-31(1.804)	hsa-let-7e(2.971),hsa-mir-146a(2.437),hsa-mir-155(2.722),hsa-mir-16-1(2.663),hsa-mir-16-2(2.667),hsa-mir-199a-1(3.14),hsa-mir-199a-2(3.292),hsa-mir-370(1.832),hsa-mir-509-1(1.45),hsa-mir-509-2(1.443),hsa-mir-509-3(1.46),hsa-mir-708(2.408),hsa-mir-99b(4.096)	0.0563645	0.258646
HMDD	Dengue Virus Infection	2	0.129004	1.45153	0.284067	0.756134	hsa-mir-378c(1.665),hsa-mir-378a(2.605)	hsa-let-7a-1(3.635),hsa-let-7a-2(3.634),hsa-let-7a-3(3.637),hsa-mir-126(3.275),hsa-mir-133a-1(1.557),hsa-mir-133a-2(1.536),hsa-mir-150(2.921),hsa-mir-223(2.396),hsa-mir-30e(3.689),hsa-mir-378b(0.629),hsa-mir-378e(0.47),hsa-mir-378f(0.821),hsa-mir-378g(0.626)	0.204174	0.617458
HMDD	Depression Disorder	3	0.143251	1.61183	0.15724	0.463148	hsa-mir-135a-2(1.681),hsa-mir-135a-1(1.659),hsa-mir-17(2.842)	hsa-mir-106b(2.795),hsa-mir-1202(0.313),hsa-mir-124-1(1.195),hsa-mir-124-2(1.188),hsa-mir-124-3(1.19),hsa-mir-1290(0.613),hsa-mir-145(3.026),hsa-mir-146a(2.437),hsa-mir-181c(2.362),hsa-mir-1908(0.955),hsa-mir-223(2.396),hsa-mir-296(1.717),hsa-mir-320a(2.763),hsa-mir-335(2.341),hsa-mir-34b(1.6),hsa-mir-34c(1.92),hsa-mir-424(2.451),hsa-mir-451a(2.569),hsa-mir-4521(1.356),hsa-mir-511(1.785)	0.134774	0.453121
HMDD	Diabetes Mellitus	16	0.23471	2.64091	1.13615e-10	8.71174e-09	hsa-mir-149(2.48),hsa-mir-19a(2.092),hsa-mir-29c(3.119),hsa-mir-130b(2.046),hsa-mir-92a-1(3.379),hsa-mir-9-1(2.969),hsa-mir-9-3(2.97),hsa-mir-9-2(2.969),hsa-mir-30a(4.274),hsa-mir-17(2.842),hsa-mir-196b(2.667),hsa-mir-1-1(1.686),hsa-mir-1-2(1.697),hsa-mir-342(2.752),hsa-mir-20a(2.582),hsa-mir-375(3.899)	hsa-let-7a-1(3.635),hsa-let-7a-2(3.634),hsa-let-7a-3(3.637),hsa-let-7f-1(3.286),hsa-let-7f-2(3.29),hsa-mir-103a-1(3.627),hsa-mir-103a-2(3.627),hsa-mir-103b-1(0.444),hsa-mir-103b-2(0.313),hsa-mir-107(2.234),hsa-mir-1179(1.149),hsa-mir-130a(2.283),hsa-mir-133a-1(1.557),hsa-mir-133a-2(1.536),hsa-mir-143(4.088),hsa-mir-145(3.026),hsa-mir-146a(2.437),hsa-mir-155(2.722),hsa-mir-16-1(2.663),hsa-mir-16-2…	1.3291e-06	8.31389e-05
HMDD	Diabetes Mellitus, Gestational	6	0.258049	2.90351	4.08681e-05	0.000490624	hsa-mir-452(2.208),hsa-mir-130b(2.046),hsa-mir-92a-1(3.379),hsa-mir-9-1(2.969),hsa-mir-9-3(2.97),hsa-mir-9-2(2.969)	hsa-let-7a-1(3.635),hsa-let-7a-2(3.634),hsa-let-7a-3(3.637),hsa-let-7g(2.79),hsa-mir-126(3.275),hsa-mir-137(1.346),hsa-mir-148a(4.177),hsa-mir-222(2.189),hsa-mir-27a(2.951),hsa-mir-30c-1(2.746),hsa-mir-30c-2(2.78),hsa-mir-30d(3.55),hsa-mir-33a(1.997),hsa-mir-362(1.869),hsa-mir-502(1.79),hsa-mir-508(1.846),hsa-mir-92a-2(3.349)	0.00124309	0.0171792
HMDD	Diabetes Mellitus, Type 2	17	0.132645	1.49249	0.00234666	0.0162151	hsa-mir-455(2.605),hsa-mir-138-2(1.336),hsa-mir-138-1(1.395),hsa-mir-29c(3.119),hsa-mir-187(2.182),hsa-mir-18a(1.912),hsa-mir-320e(1.168),hsa-mir-92a-1(3.379),hsa-mir-9-1(2.969),hsa-mir-9-3(2.97),hsa-mir-9-2(2.969),hsa-mir-30a(4.274),hsa-mir-29b-2(2.677),hsa-mir-1-1(1.686),hsa-mir-1-2(1.697),hsa-mir-375(3.899),hsa-mir-93(3.431)	hsa-let-7a-1(3.635),hsa-let-7a-2(3.634),hsa-let-7a-3(3.637),hsa-let-7b(3.95),hsa-let-7c(3.175),hsa-let-7d(2.776),hsa-let-7e(2.971),hsa-let-7g(2.79),hsa-mir-101-1(3.41),hsa-mir-101-2(3.412),hsa-mir-103a-1(3.627),hsa-mir-103a-2(3.627),hsa-mir-103b-1(0.444),hsa-mir-103b-2(0.313),hsa-mir-107(2.234),hsa-mir-122(1.276),hsa-mir-1227(1.043),hsa-mir-1234(1.054),hsa-mir-124-1(1.195),hsa-mir-124-2(1.188),hs…	0.00245752	0.0279499
HMDD	Diabetic Foot	1	0.237674	2.67426	0.189095	0.535095	hsa-mir-31(1.804)	hsa-mir-203a(3.528),hsa-mir-203b(2.257)	0.15918	0.511312
HMDD	Diabetic Nephropathy	6	0.275334	3.098	3.3903e-05	0.000417551	hsa-mir-135a-2(1.681),hsa-mir-135a-1(1.659),hsa-mir-130b(2.046),hsa-mir-125a(2.929),hsa-mir-30a(4.274),hsa-mir-342(2.752)	hsa-mir-1207(0.552),hsa-mir-124-1(1.195),hsa-mir-124-2(1.188),hsa-mir-124-3(1.19),hsa-mir-125b-1(2.648),hsa-mir-125b-2(2.661),hsa-mir-146a(2.437),hsa-mir-21(4.735),hsa-mir-214(2.116),hsa-mir-218-1(1.97),hsa-mir-218-2(1.956),hsa-mir-23b(2.867),hsa-mir-23c(1.104),hsa-mir-26a-1(2.901),hsa-mir-26a-2(2.901),hsa-mir-30c-1(2.746),hsa-mir-30c-2(2.78),hsa-mir-34a(2.431)	0.00158304	0.0195984
HMDD	Diabetic Retinopathy	2	0.0975669	1.0978	0.47753	1	hsa-mir-106a(2.017),hsa-mir-93(3.431)	hsa-mir-126(3.275),hsa-mir-146a(2.437),hsa-mir-146b(2.836),hsa-mir-152(2.563),hsa-mir-15a(2.436),hsa-mir-15b(2.568),hsa-mir-16-1(2.663),hsa-mir-16-2(2.667),hsa-mir-195(2.162),hsa-mir-200b(2.852),hsa-mir-20b(2.155),hsa-mir-21(4.735),hsa-mir-27b(2.803),hsa-mir-29a(3.374),hsa-mir-320a(2.763),hsa-mir-320b-1(1.558),hsa-mir-320b-2(1.643),hsa-mir-34a(2.431),hsa-mir-423(2.476)	0.331697	0.844157
HMDD	Digeorge Syndrome	2	0.333428	3.75166	0.00766351	0.0415894	hsa-mir-130b(2.046),hsa-mir-125a(2.929)	hsa-mir-146a(2.437),hsa-mir-150(2.921),hsa-mir-181c(2.362),hsa-mir-185(2.228)	0.0403349	0.20142
HMDD	Distal Myopathy	2	0.398145	4.47985	0.015647	0.073942	hsa-mir-1-1(1.686),hsa-mir-1-2(1.697)	hsa-mir-133a-1(1.557),hsa-mir-133a-2(1.536),hsa-mir-206(2.022)	0.0279004	0.162547
HMDD	Early-Stage Breast Carcinoma	2	0.0955879	1.07554	0.518183	1	hsa-mir-19a(2.092),hsa-mir-18a(1.912)	hsa-mir-107(2.234),hsa-mir-133a-1(1.557),hsa-mir-133a-2(1.536),hsa-mir-139(2.168),hsa-mir-143(4.088),hsa-mir-145(3.026),hsa-mir-155(2.722),hsa-mir-15a(2.436),hsa-mir-181b-1(2.531),hsa-mir-181b-2(2.505),hsa-mir-24-1(2.829),hsa-mir-24-2(2.836),hsa-mir-365a(2.343),hsa-mir-365b(2.342),hsa-mir-425(2.732)	0.246563	0.690319
HMDD	Early-Stage Cervical Squamous Cell Carcinoma	2	0.561197	6.31447	0.00388402	0.0244889	hsa-mir-1246(0.894),hsa-mir-20a(2.582)	hsa-mir-2392(0.313),hsa-mir-3147(0.504),hsa-mir-3162(0.74),hsa-mir-4484(1.16)	0.0403349	0.201844
HMDD	Early-Stage Colon Adenocarcinoma	1	0.126055	1.41834	0.61561	1	hsa-mir-548am(0.534)	hsa-mir-424(2.451),hsa-mir-548c(0.313),hsa-mir-548i-1(0.313),hsa-mir-548i-2(0.313),hsa-mir-548i-3(0.313)	0.293237	0.771898
HMDD	Early-Stage Colon Carcinoma	2	0.308958	3.47633	0.025634	0.108227	hsa-mir-106a(2.017),hsa-mir-31(1.804)	hsa-mir-100(3.237),hsa-mir-125b-1(2.648),hsa-mir-125b-2(2.661)	0.0279004	0.159421
HMDD	Early-Stage Gastric Carcinoma	2	0.249559	2.80798	0.0116088	0.0580927	hsa-mir-9-1(2.969),hsa-mir-25(3.612)	hsa-mir-103a-1(3.627),hsa-mir-103a-2(3.627),hsa-mir-103b-1(0.444),hsa-mir-103b-2(0.313),hsa-mir-141(3.13),hsa-mir-142(3.246),hsa-mir-196a-1(2.681),hsa-mir-196a-2(2.72)	0.104584	0.439216
HMDD	Early-Stage Non-Small-Cell Lung Carcinoma	2	0.284234	3.19814	0.00571077	0.0334347	hsa-mir-29c(3.119),hsa-mir-93(3.431)	hsa-mir-126(3.275),hsa-mir-182(4.13),hsa-mir-183(3.81),hsa-mir-210(2.865),hsa-mir-429(2.415)	0.0544329	0.25672
HMDD	Ectopic Pregnancy	4	0.445277	5.01017	2.63684e-06	4.15083e-05	hsa-mir-873(1.109),hsa-mir-125a(2.929),hsa-mir-30a(4.274),hsa-mir-196b(2.667)	hsa-mir-1288(1.317),hsa-mir-223(2.396),hsa-mir-323a(1.679),hsa-mir-323b(1.728),hsa-mir-337(2.106),hsa-mir-4286(1.094),hsa-mir-451a(2.569),hsa-mir-451b(0.476),hsa-mir-575(0.313)	0.00451016	0.0384253
HMDD	Encephalomyelitis	1	0.284527	3.20144	0.0668457	0.234354	hsa-mir-17(2.842)	hsa-mir-132(2.27),hsa-mir-155(2.722),hsa-mir-20b(2.155)	0.206449	0.609602
HMDD	Endometrial Neoplasms	5	0.374491	4.2137	4.32233e-06	6.50265e-05	hsa-mir-9-1(2.969),hsa-mir-9-3(2.97),hsa-mir-9-2(2.969),hsa-mir-153-2(2.189),hsa-mir-153-1(1.584)	hsa-mir-155(2.722),hsa-mir-182(4.13),hsa-mir-183(3.81),hsa-mir-186(2.633),hsa-mir-27a(2.951),hsa-mir-27b(2.803),hsa-mir-96(2.133)	0.00029121	0.00520456
HMDD	Endometrial Stromal Sarcoma	1	0.240916	2.71074	0.185309	0.528786	hsa-mir-31(1.804)	hsa-mir-142(3.246),hsa-mir-15a(2.436)	0.15918	0.512004
HMDD	Endometriosis	6	0.132947	1.49589	0.0719434	0.248199	hsa-mir-29c(3.119),hsa-mir-125a(2.929),hsa-mir-196b(2.667),hsa-mir-1-1(1.686),hsa-mir-1-2(1.697),hsa-mir-20a(2.582)	hsa-let-7b(3.95),hsa-mir-100(3.237),hsa-mir-10b(4.261),hsa-mir-125b-1(2.648),hsa-mir-125b-2(2.661),hsa-mir-126(3.275),hsa-mir-141(3.13),hsa-mir-142(3.246),hsa-mir-143(4.088),hsa-mir-145(3.026),hsa-mir-150(2.921),hsa-mir-15a(2.436),hsa-mir-16-1(2.663),hsa-mir-16-2(2.667),hsa-mir-183(3.81),hsa-mir-191(2.987),hsa-mir-194-1(2.311),hsa-mir-194-2(2.337),hsa-mir-195(2.162),hsa-mir-199a-1(3.14),hsa-mir-1…	0.0243581	0.145475
HMDD	Endomyocardial Fibrosis	1	0.467878	5.26447	0.00674261	0.0384345	hsa-mir-25(3.612)	hsa-mir-208b(0.734),hsa-mir-29a(3.374)	0.15918	0.515492
HMDD	Enterovirus Infection	1	0.214698	2.41574	0.192702	0.542073	hsa-mir-135b(2.05)	hsa-mir-1290(0.613),hsa-mir-155(2.722),hsa-mir-422a(0.387),hsa-mir-489(1.359),hsa-mir-590(1.988),hsa-mir-601(0.428)	0.333038	0.843057
HMDD	Ependymoma	2	0.339574	3.82082	0.00359919	0.022875	hsa-mir-29c(3.119),hsa-mir-29b-2(2.677)	hsa-mir-15a(2.436),hsa-mir-24-1(2.829),hsa-mir-29a(3.374),hsa-mir-29b-1(2.635)	0.0403349	0.203991
HMDD	Epilepsy	2	0.109784	1.23527	0.336034	0.867266	hsa-mir-30a(4.274),hsa-mir-342(2.752)	hsa-let-7d(2.776),hsa-mir-106b(2.795),hsa-mir-124-1(1.195),hsa-mir-124-2(1.188),hsa-mir-124-3(1.19),hsa-mir-130a(2.283),hsa-mir-132(2.27),hsa-mir-139(2.168),hsa-mir-146a(2.437),hsa-mir-155(2.722),hsa-mir-15a(2.436),hsa-mir-181c(2.362),hsa-mir-194-1(2.311),hsa-mir-194-2(2.337),hsa-mir-21(4.735),hsa-mir-221(2.386),hsa-mir-223(2.396),hsa-mir-23a(3.276),hsa-mir-301a(1.996),hsa-mir-30b(2.769),hsa-mir-…	0.453449	1
HMDD	Epstein-Barr Virus Infection	4	0.246886	2.77791	0.000475081	0.00424537	hsa-mir-9-1(2.969),hsa-mir-9-3(2.97),hsa-mir-9-2(2.969),hsa-mir-10a(4.015)	hsa-let-7a-1(3.635),hsa-let-7a-2(3.634),hsa-mir-10b(4.261),hsa-mir-142(3.246),hsa-mir-15a(2.436),hsa-mir-15b(2.568),hsa-mir-182(4.13),hsa-mir-183(3.81),hsa-mir-221(2.386),hsa-mir-222(2.189),hsa-mir-7-1(2.125),hsa-mir-7-2(1.434),hsa-mir-7-3(1.432),hsa-mir-96(2.133)	0.0155382	0.103168
HMDD	Esophageal Neoplasms	1	0.124528	1.40116	0.344659	0.886639	hsa-mir-92a-1(3.379)	hsa-mir-141(3.13),hsa-mir-143(4.088),hsa-mir-145(3.026),hsa-mir-146a(2.437),hsa-mir-203a(3.528),hsa-mir-203b(2.257),hsa-mir-21(4.735),hsa-mir-593(0.556)	0.406102	0.970154
HMDD	Essential Hypertension	7	0.359219	4.04186	7.29044e-07	1.37535e-05	hsa-mir-483(1.851),hsa-mir-499a(1.246),hsa-mir-9-1(2.969),hsa-mir-9-3(2.97),hsa-mir-9-2(2.969),hsa-mir-1-1(1.686),hsa-mir-1-2(1.697)	hsa-let-7c(3.175),hsa-mir-126(3.275),hsa-mir-133a-1(1.557),hsa-mir-133a-2(1.536),hsa-mir-208b(0.734),hsa-mir-21(4.735),hsa-mir-26b(2.85),hsa-mir-361(2.635),hsa-mir-362(1.869),hsa-mir-499b(0.863),hsa-mir-590(1.988),hsa-mir-98(2.234)	4.10419e-05	0.00114773
HMDD	Essential Thrombocythemia	1	0.178518	2.00865	0.187081	0.531293	hsa-mir-125a(2.929)	hsa-mir-125b-1(2.648),hsa-mir-125b-2(2.661),hsa-mir-203a(3.528),hsa-mir-203b(2.257),hsa-mir-221(2.386)	0.293237	0.768494
HMDD	Ewing's Sarcoma	2	0.12677	1.42639	0.287756	0.762536	hsa-mir-29b-2(2.677),hsa-mir-31(1.804)	hsa-let-7a-1(3.635),hsa-let-7a-2(3.634),hsa-let-7a-3(3.637),hsa-mir-125b-1(2.648),hsa-mir-125b-2(2.661),hsa-mir-16-1(2.663),hsa-mir-16-2(2.667),hsa-mir-22(4.256),hsa-mir-29b-1(2.635),hsa-mir-34a(2.431)	0.142753	0.473255
HMDD	Fatty Liver, Non-Alcoholic	6	0.397762	4.47554	6.91847e-08	1.95776e-06	hsa-mir-149(2.48),hsa-mir-9-1(2.969),hsa-mir-9-3(2.97),hsa-mir-9-2(2.969),hsa-mir-17(2.842),hsa-mir-577(1.935)	hsa-mir-122(1.276),hsa-mir-125b-1(2.648),hsa-mir-125b-2(2.661),hsa-mir-155(2.722),hsa-mir-21(4.735),hsa-mir-30c-1(2.746),hsa-mir-30c-2(2.78),hsa-mir-34a(2.431),hsa-mir-423(2.476)	8.90995e-05	0.00227731
HMDD	Fibromyalgia	1	0.136922	1.54062	0.328273	0.848158	hsa-mir-338(2.667)	hsa-mir-143(4.088),hsa-mir-145(3.026),hsa-mir-21(4.735),hsa-mir-223(2.396),hsa-mir-451a(2.569)	0.293237	0.766803
HMDD	Focal Segmental Glomerulosclerosis	2	0.188655	2.12271	0.0407278	0.160017	hsa-mir-30a(4.274),hsa-mir-342(2.752)	hsa-mir-1225(0.995),hsa-mir-186(2.633),hsa-mir-1915(1.025),hsa-mir-193a(2.713),hsa-mir-196a-1(2.681),hsa-mir-196a-2(2.72),hsa-mir-30b(2.769),hsa-mir-30c-1(2.746),hsa-mir-30c-2(2.78),hsa-mir-30d(3.55),hsa-mir-34b(1.6),hsa-mir-34c(1.92),hsa-mir-490(1.113),hsa-mir-663a(0.457),hsa-mir-663b(0.514)	0.246563	0.689507
HMDD	Gallstones	1	0.271939	3.05981	0.0376377	0.149357	hsa-mir-375(3.899)	hsa-mir-155(2.722),hsa-mir-15a(2.436),hsa-mir-210(2.865),hsa-mir-429(2.415)	0.251087	0.692381
HMDD	Gastric Neoplasms	6	0.502533	5.65441	2.36579e-08	7.70339e-07	hsa-mir-129-2(1.57),hsa-mir-9-1(2.969),hsa-mir-9-2(2.969),hsa-mir-125a(2.929),hsa-mir-516a-1(1.581),hsa-mir-516a-2(1.566)	hsa-mir-100(3.237),hsa-mir-137(1.346),hsa-mir-148b(2.53),hsa-mir-21(4.735),hsa-mir-34b(1.6)	9.89561e-06	0.000356392
HMDD	Gastrointestinal Neoplasms	17	0.224057	2.52104	1.74385e-09	7.40204e-08	hsa-mir-129-2(1.57),hsa-mir-19a(2.092),hsa-mir-106a(2.017),hsa-mir-18b(1.327),hsa-mir-18a(1.912),hsa-mir-130b(2.046),hsa-mir-9-1(2.969),hsa-mir-9-3(2.97),hsa-mir-9-2(2.969),hsa-mir-378c(1.665),hsa-mir-378a(2.605),hsa-mir-17(2.842),hsa-mir-25(3.612),hsa-mir-31(1.804),hsa-mir-20a(2.582),hsa-mir-375(3.899),hsa-mir-93(3.431)	hsa-let-7g(2.79),hsa-mir-100(3.237),hsa-mir-103a-1(3.627),hsa-mir-103a-2(3.627),hsa-mir-103b-1(0.444),hsa-mir-103b-2(0.313),hsa-mir-106b(2.795),hsa-mir-107(2.234),hsa-mir-126(3.275),hsa-mir-129-1(1.552),hsa-mir-132(2.27),hsa-mir-133b(1.377),hsa-mir-137(1.346),hsa-mir-139(2.168),hsa-mir-141(3.13),hsa-mir-145(3.026),hsa-mir-146a(2.437),hsa-mir-148a(4.177),hsa-mir-148b(2.53),hsa-mir-150(2.921),hsa-m…	1.12107e-06	7.61366e-05
HMDD	Gestational Trophoblastic Disease	4	0.341864	3.84659	0.00473777	0.0291754	hsa-mir-516b-2(1.098),hsa-mir-516b-1(1.171),hsa-mir-516a-1(1.581),hsa-mir-516a-2(1.566)	hsa-mir-517a(1.37),hsa-mir-517b(1.369),hsa-mir-517c(1.078),hsa-mir-518b(1.319),hsa-mir-520a(1.403),hsa-mir-520h(1.169),hsa-mir-525(1.331),hsa-mir-526a-1(0.677),hsa-mir-526a-2(0.71)	0.00451016	0.0385635
HMDD	Giant Cell Tumor of Bone	1	0.226148	2.54458	0.0570061	0.206876	hsa-mir-30a(4.274)	hsa-mir-106b(2.795),hsa-mir-126(3.275),hsa-mir-127(2.886),hsa-mir-210(2.865),hsa-mir-376a-1(1.477),hsa-mir-376a-2(1.326)	0.333038	0.840372
HMDD	Glaucoma	7	0.260218	2.92792	5.4721e-06	8.02912e-05	hsa-mir-483(1.851),hsa-mir-149(2.48),hsa-mir-19a(2.092),hsa-mir-29c(3.119),hsa-mir-30a(4.274),hsa-mir-29b-2(2.677),hsa-mir-93(3.431)	hsa-mir-107(2.234),hsa-mir-144(2.236),hsa-mir-16-1(2.663),hsa-mir-16-2(2.667),hsa-mir-182(4.13),hsa-mir-184(2.35),hsa-mir-202(1.374),hsa-mir-205(3.189),hsa-mir-21(4.735),hsa-mir-22(4.256),hsa-mir-24-1(2.829),hsa-mir-24-2(2.836),hsa-mir-29a(3.374),hsa-mir-29b-1(2.635),hsa-mir-3074(1.928),hsa-mir-30d(3.55),hsa-mir-4448(0.751),hsa-mir-450a-1(1.703),hsa-mir-450a-2(1.702),hsa-mir-450b(1.957),hsa-mir-4…	0.000797411	0.011921
HMDD	Glioblastoma	31	0.202828	2.28218	8.87092e-15	2.63577e-12	hsa-mir-149(2.48),hsa-mir-129-2(1.57),hsa-mir-522(1.522),hsa-mir-452(2.208),hsa-mir-455(2.605),hsa-mir-19a(2.092),hsa-mir-106a(2.017),hsa-mir-29c(3.119),hsa-mir-18a(1.912),hsa-mir-873(1.109),hsa-mir-130b(2.046),hsa-mir-9-1(2.969),hsa-mir-9-3(2.97),hsa-mir-9-2(2.969),hsa-mir-125a(2.929),hsa-mir-30a(4.274),hsa-mir-29b-2(2.677),hsa-mir-17(2.842),hsa-mir-25(3.612),hsa-mir-224(2.191),hsa-mir-1-1(1.686…	hsa-let-7a-1(3.635),hsa-let-7a-2(3.634),hsa-let-7a-3(3.637),hsa-let-7b(3.95),hsa-let-7c(3.175),hsa-let-7d(2.776),hsa-let-7g(2.79),hsa-let-7i(2.749),hsa-mir-100(3.237),hsa-mir-101-1(3.41),hsa-mir-101-2(3.412),hsa-mir-103a-1(3.627),hsa-mir-103a-2(3.627),hsa-mir-103b-1(0.444),hsa-mir-103b-2(0.313),hsa-mir-10b(4.261),hsa-mir-1238(0.834),hsa-mir-124-1(1.195),hsa-mir-124-2(1.188),hsa-mir-124-3(1.19),hs…	2.78399e-10	6.61753e-08
HMDD	Glioma	39	0.205806	2.31569	1.00006e-19	7.92384e-17	hsa-mir-767(1.878),hsa-mir-149(2.48),hsa-mir-129-2(1.57),hsa-mir-455(2.605),hsa-mir-19a(2.092),hsa-mir-135a-2(1.681),hsa-mir-135a-1(1.659),hsa-mir-138-2(1.336),hsa-mir-138-1(1.395),hsa-mir-106a(2.017),hsa-mir-29c(3.119),hsa-mir-18a(1.912),hsa-mir-873(1.109),hsa-mir-130b(2.046),hsa-mir-320e(1.168),hsa-mir-92a-1(3.379),hsa-mir-9-1(2.969),hsa-mir-9-3(2.97),hsa-mir-9-2(2.969),hsa-mir-378a(2.605),hsa-…	hsa-let-7b(3.95),hsa-let-7g(2.79),hsa-mir-101-1(3.41),hsa-mir-101-2(3.412),hsa-mir-106b(2.795),hsa-mir-107(2.234),hsa-mir-10b(4.261),hsa-mir-1202(0.313),hsa-mir-122(1.276),hsa-mir-1224(1.502),hsa-mir-124-1(1.195),hsa-mir-124-2(1.188),hsa-mir-124-3(1.19),hsa-mir-125b-1(2.648),hsa-mir-125b-2(2.661),hsa-mir-126(3.275),hsa-mir-127(2.886),hsa-mir-128-1(2.294),hsa-mir-128-2(2.199),hsa-mir-132(2.27),hsa…	2.14861e-13	1.27681e-10
HMDD	Graft-Versus-Host Disease	2	0.156975	1.76625	0.0815822	0.274675	hsa-mir-30a(4.274),hsa-mir-93(3.431)	hsa-mir-155(2.722),hsa-mir-181a-1(2.952),hsa-mir-181a-2(3.055),hsa-mir-199a-1(3.14),hsa-mir-199a-2(3.292),hsa-mir-200b(2.852),hsa-mir-21(4.735),hsa-mir-26b(2.85),hsa-mir-28(3.331),hsa-mir-374a(2.846),hsa-mir-377(1.602),hsa-mir-411(1.739),hsa-mir-423(2.476),hsa-mir-489(1.359),hsa-mir-586(0.618),hsa-mir-671(1.811)	0.267911	0.720391
HMDD	Graves' Disease	1	0.0779619	0.877212	0.679391	1	hsa-mir-224(2.191)	hsa-mir-101-1(3.41),hsa-mir-101-2(3.412),hsa-mir-146a(2.437),hsa-mir-155(2.722),hsa-mir-183(3.81),hsa-mir-197(2.651),hsa-mir-22(4.256),hsa-mir-346(1.122),hsa-mir-660(2.095)	0.439604	1
HMDD	HIV-Associated Lipodystrophy	5	0.190514	2.14363	0.00562823	0.0331968	hsa-mir-149(2.48),hsa-mir-452(2.208),hsa-mir-125a(2.929),hsa-mir-196b(2.667),hsa-mir-342(2.752)	hsa-let-7d(2.776),hsa-mir-186(2.633),hsa-mir-191(2.987),hsa-mir-199a-1(3.14),hsa-mir-199a-2(3.292),hsa-mir-214(2.116),hsa-mir-218-1(1.97),hsa-mir-218-2(1.956),hsa-mir-24-1(2.829),hsa-mir-24-2(2.836),hsa-mir-30c-1(2.746),hsa-mir-30c-2(2.78),hsa-mir-346(1.122),hsa-mir-362(1.869),hsa-mir-365a(2.343),hsa-mir-365b(2.342),hsa-mir-374a(2.846),hsa-mir-374b(2.218),hsa-mir-454(1.875),hsa-mir-487b(1.69),hsa…	0.0176176	0.110493
HMDD	Habitual Abortion	5	0.375158	4.2212	9.3884e-05	0.00103796	hsa-mir-149(2.48),hsa-mir-499a(1.246),hsa-mir-522(1.522),hsa-mir-187(2.182),hsa-mir-519a-1(1.787)	hsa-mir-125b-2(2.661),hsa-mir-146a(2.437),hsa-mir-184(2.35),hsa-mir-196a-2(2.72),hsa-mir-3175(0.885),hsa-mir-4672(0.807),hsa-mir-517c(1.078),hsa-mir-520f(1.242),hsa-mir-520h(1.169)	0.000672434	0.0101807
HMDD	Hamartoma Syndrome	1	0.306447	3.44808	0.100314	0.325302	hsa-mir-19a(2.092)	hsa-mir-21(4.735)	0.109125	0.421773
HMDD	Head And Neck Neoplasms	7	0.150086	1.68874	0.0308364	0.126813	hsa-mir-499a(1.246),hsa-mir-455(2.605),hsa-mir-29c(3.119),hsa-mir-18a(1.912),hsa-mir-130b(2.046),hsa-mir-1-1(1.686),hsa-mir-1-2(1.697)	hsa-let-7a-1(3.635),hsa-let-7a-2(3.634),hsa-let-7a-3(3.637),hsa-let-7b(3.95),hsa-let-7c(3.175),hsa-let-7d(2.776),hsa-let-7e(2.971),hsa-let-7f-1(3.286),hsa-let-7f-2(3.29),hsa-let-7g(2.79),hsa-let-7i(2.749),hsa-mir-133a-1(1.557),hsa-mir-133a-2(1.536),hsa-mir-142(3.246),hsa-mir-155(2.722),hsa-mir-15a(2.436),hsa-mir-181a-1(2.952),hsa-mir-181a-2(3.055),hsa-mir-181b-1(2.531),hsa-mir-181b-2(2.505),hsa-m…	0.00308073	0.0324022
HMDD	Heart Diseases [unspecific]	7	0.169107	1.90276	0.0249667	0.105975	hsa-mir-499a(1.246),hsa-mir-873(1.109),hsa-mir-505(2.18),hsa-mir-1-1(1.686),hsa-mir-1-2(1.697),hsa-mir-516a-1(1.581),hsa-mir-516a-2(1.566)	hsa-mir-100(3.237),hsa-mir-122(1.276),hsa-mir-133a-1(1.557),hsa-mir-133a-2(1.536),hsa-mir-133b(1.377),hsa-mir-146a(2.437),hsa-mir-146b(2.836),hsa-mir-184(2.35),hsa-mir-193a(2.713),hsa-mir-194-1(2.311),hsa-mir-194-2(2.337),hsa-mir-1972-1(0.48),hsa-mir-1972-2(0.435),hsa-mir-200b(2.852),hsa-mir-208a(0.653),hsa-mir-208b(0.734),hsa-mir-21(4.735),hsa-mir-29b-1(2.635),hsa-mir-301a(1.996),hsa-mir-3138(1.…	0.00424514	0.0366934
HMDD	Heart Failure	19	0.154187	1.73488	6.86939e-05	0.000800419	hsa-mir-129-2(1.57),hsa-mir-499a(1.246),hsa-mir-135a-2(1.681),hsa-mir-135a-1(1.659),hsa-mir-130b(2.046),hsa-mir-320e(1.168),hsa-mir-378c(1.665),hsa-mir-378a(2.605),hsa-mir-125a(2.929),hsa-mir-30a(4.274),hsa-mir-29b-2(2.677),hsa-mir-17(2.842),hsa-mir-105-2(1.952),hsa-mir-105-1(1.949),hsa-mir-25(3.612),hsa-mir-1-1(1.686),hsa-mir-1-2(1.697),hsa-mir-342(2.752),hsa-mir-375(3.899)	hsa-let-7a-1(3.635),hsa-let-7a-2(3.634),hsa-let-7a-3(3.637),hsa-let-7b(3.95),hsa-let-7c(3.175),hsa-let-7d(2.776),hsa-let-7e(2.971),hsa-mir-106b(2.795),hsa-mir-107(2.234),hsa-mir-10b(4.261),hsa-mir-122(1.276),hsa-mir-125b-1(2.648),hsa-mir-125b-2(2.661),hsa-mir-126(3.275),hsa-mir-129-1(1.552),hsa-mir-130a(2.283),hsa-mir-132(2.27),hsa-mir-133a-1(1.557),hsa-mir-133a-2(1.536),hsa-mir-133b(1.377),hsa-m…	1.7579e-05	0.000564666
HMDD	Helicobacter Pylori Infection	1	0.155495	1.74959	0.194295	0.545264	hsa-mir-375(3.899)	hsa-mir-103a-1(3.627),hsa-mir-103a-2(3.627),hsa-mir-1289-1(0.903),hsa-mir-1289-2(0.644),hsa-mir-181c(2.362),hsa-mir-203a(3.528),hsa-mir-203b(2.257),hsa-mir-223(2.396),hsa-mir-370(1.832)	0.439604	1
HMDD	Hematologic Neoplasms	6	0.204385	2.2997	0.0011782	0.00933529	hsa-mir-149(2.48),hsa-mir-92a-1(3.379),hsa-mir-378c(1.665),hsa-mir-378a(2.605),hsa-mir-17(2.842),hsa-mir-20a(2.582)	hsa-mir-124-1(1.195),hsa-mir-124-2(1.188),hsa-mir-124-3(1.19),hsa-mir-125b-1(2.648),hsa-mir-125b-2(2.661),hsa-mir-148a(4.177),hsa-mir-148b(2.53),hsa-mir-150(2.921),hsa-mir-152(2.563),hsa-mir-155(2.722),hsa-mir-15a(2.436),hsa-mir-15b(2.568),hsa-mir-21(4.735),hsa-mir-221(2.386),hsa-mir-222(2.189),hsa-mir-223(2.396),hsa-mir-23b(2.867),hsa-mir-26a-1(2.901),hsa-mir-26a-2(2.901),hsa-mir-372(1.324),hsa-…	0.0100118	0.0716812
HMDD	Hemophagocytic Lymphohistiocytosis	1	0.0869462	0.978301	0.618281	1	hsa-mir-19a(2.092)	hsa-mir-106b(2.795),hsa-mir-142(3.246),hsa-mir-143(4.088),hsa-mir-144(2.236),hsa-mir-21(4.735),hsa-mir-223(2.396),hsa-mir-423(2.476)	0.370618	0.90727
HMDD	Hepatitis B Virus Infection	8	0.119698	1.34681	0.0935334	0.306238	hsa-mir-149(2.48),hsa-mir-499a(1.246),hsa-mir-29c(3.119),hsa-mir-18a(1.912),hsa-mir-125a(2.929),hsa-mir-30a(4.274),hsa-mir-29b-2(2.677),hsa-mir-31(1.804)	hsa-let-7a-1(3.635),hsa-let-7a-2(3.634),hsa-let-7a-3(3.637),hsa-let-7c(3.175),hsa-mir-106b(2.795),hsa-mir-122(1.276),hsa-mir-1231(0.832),hsa-mir-124-1(1.195),hsa-mir-124-2(1.188),hsa-mir-124-3(1.19),hsa-mir-125b-1(2.648),hsa-mir-125b-2(2.661),hsa-mir-126(3.275),hsa-mir-1275(1.242),hsa-mir-130a(2.283),hsa-mir-141(3.13),hsa-mir-143(4.088),hsa-mir-146a(2.437),hsa-mir-151a(3.165),hsa-mir-155(2.722),h…	0.030762	0.167326
HMDD	Hepatitis C Virus Infection	10	0.124153	1.39694	0.0403615	0.159103	hsa-mir-522(1.522),hsa-mir-19a(2.092),hsa-mir-125a(2.929),hsa-mir-30a(4.274),hsa-mir-29b-2(2.677),hsa-mir-17(2.842),hsa-mir-25(3.612),hsa-mir-196b(2.667),hsa-mir-224(2.191),hsa-mir-449a(1.871)	hsa-let-7a-1(3.635),hsa-let-7a-2(3.634),hsa-let-7b(3.95),hsa-let-7c(3.175),hsa-let-7d(2.776),hsa-let-7e(2.971),hsa-let-7f-1(3.286),hsa-let-7f-2(3.29),hsa-let-7g(2.79),hsa-mir-107(2.234),hsa-mir-1181(1.159),hsa-mir-122(1.276),hsa-mir-124-1(1.195),hsa-mir-124-2(1.188),hsa-mir-124-3(1.19),hsa-mir-125b-1(2.648),hsa-mir-125b-2(2.661),hsa-mir-126(3.275),hsa-mir-130a(2.283),hsa-mir-133b(1.377),hsa-mir-1…	0.0194043	0.119803
HMDD	Hepatitis [unspecific]	4	0.363458	4.08956	5.60024e-05	0.000662277	hsa-mir-499a(1.246),hsa-mir-9-1(2.969),hsa-mir-9-3(2.97),hsa-mir-9-2(2.969)	hsa-mir-122(1.276),hsa-mir-146a(2.437),hsa-mir-197(2.651),hsa-mir-208b(0.734),hsa-mir-21(4.735),hsa-mir-34a(2.431),hsa-mir-34b(1.6),hsa-mir-34c(1.92)	0.00326158	0.0292558
HMDD	Hepatoblastoma	6	0.191055	2.14971	0.00649432	0.0371976	hsa-mir-18a(1.912),hsa-mir-492(1.008),hsa-mir-125a(2.929),hsa-mir-17(2.842),hsa-mir-224(2.191),hsa-mir-95(1.626)	hsa-mir-106b(2.795),hsa-mir-122(1.276),hsa-mir-140(2.84),hsa-mir-145(3.026),hsa-mir-148a(4.177),hsa-mir-150(2.921),hsa-mir-181a-1(2.952),hsa-mir-181a-2(3.055),hsa-mir-191(2.987),hsa-mir-195(2.162),hsa-mir-21(4.735),hsa-mir-210(2.865),hsa-mir-214(2.116),hsa-mir-221(2.386),hsa-mir-222(2.189),hsa-mir-223(2.396),hsa-mir-34a(2.431),hsa-mir-34b(1.6),hsa-mir-34c(1.92),hsa-mir-96(2.133)	0.00247042	0.0279628
HMDD	Human Immunodeficiency Virus Infection	6	0.134709	1.51572	0.0532827	0.196057	hsa-mir-942(1.713),hsa-mir-29c(3.119),hsa-mir-92a-1(3.379),hsa-mir-29b-2(2.677),hsa-mir-17(2.842),hsa-mir-196b(2.667)	hsa-let-7a-1(3.635),hsa-let-7a-2(3.634),hsa-let-7b(3.95),hsa-let-7c(3.175),hsa-let-7d(2.776),hsa-let-7e(2.971),hsa-let-7g(2.79),hsa-mir-122(1.276),hsa-mir-1236(0.918),hsa-mir-124-1(1.195),hsa-mir-124-2(1.188),hsa-mir-124-3(1.19),hsa-mir-125b-1(2.648),hsa-mir-125b-2(2.661),hsa-mir-126(3.275),hsa-mir-1290(0.613),hsa-mir-146a(2.437),hsa-mir-146b(2.836),hsa-mir-150(2.921),hsa-mir-155(2.722),hsa-mir-1…	0.0443719	0.214811
HMDD	Human Papilloma Virus Infection	2	0.0616609	0.693796	0.869925	1	hsa-mir-17(2.842),hsa-mir-20a(2.582)	hsa-let-7a-1(3.635),hsa-let-7a-2(3.634),hsa-let-7a-3(3.637),hsa-mir-106b(2.795),hsa-mir-125b-1(2.648),hsa-mir-125b-2(2.661),hsa-mir-143(4.088),hsa-mir-145(3.026),hsa-mir-146a(2.437),hsa-mir-150(2.921),hsa-mir-155(2.722),hsa-mir-15a(2.436),hsa-mir-196a-1(2.681),hsa-mir-196a-2(2.72),hsa-mir-203a(3.528),hsa-mir-203b(2.257),hsa-mir-205(3.189),hsa-mir-21(4.735),hsa-mir-23b(2.867),hsa-mir-24-1(2.829),h…	0.561875	1
HMDD	Hypertension	12	0.291486	3.27974	4.91318e-08	1.42422e-06	hsa-mir-499a(1.246),hsa-mir-505(2.18),hsa-mir-30a(4.274),hsa-mir-17(2.842),hsa-mir-105-2(1.952),hsa-mir-105-1(1.949),hsa-mir-1-1(1.686),hsa-mir-1-2(1.697),hsa-mir-31(1.804),hsa-mir-135b(2.05),hsa-mir-1283-2(1.203),hsa-mir-1283-1(1.143)	hsa-let-7b(3.95),hsa-mir-122(1.276),hsa-mir-133a-1(1.557),hsa-mir-133a-2(1.536),hsa-mir-139(2.168),hsa-mir-146a(2.437),hsa-mir-155(2.722),hsa-mir-15a(2.436),hsa-mir-15b(2.568),hsa-mir-196a-2(2.72),hsa-mir-199a-1(3.14),hsa-mir-199a-2(3.292),hsa-mir-204(1.645),hsa-mir-208b(0.734),hsa-mir-21(4.735),hsa-mir-214(2.116),hsa-mir-24-1(2.829),hsa-mir-24-2(2.836),hsa-mir-27b(2.803),hsa-mir-425(2.732),hsa-m…	4.03367e-07	3.4243e-05
HMDD	Idiopathic Pulmonary Fibrosis	2	0.176154	1.98205	0.0473999	0.179983	hsa-mir-92a-1(3.379),hsa-mir-30a(4.274)	hsa-mir-155(2.722),hsa-mir-185(2.228),hsa-mir-186(2.633),hsa-mir-21(4.735),hsa-mir-210(2.865),hsa-mir-26a-1(2.901),hsa-mir-26a-2(2.901),hsa-mir-29a(3.374),hsa-mir-34a(2.431),hsa-mir-34b(1.6),hsa-mir-34c(1.92),hsa-mir-92a-2(3.349),hsa-mir-96(2.133)	0.204174	0.618245
HMDD	Immune Thrombocytopenic Purpura	3	0.306186	3.44515	0.00729247	0.0401255	hsa-mir-483(1.851),hsa-mir-378i(0.813),hsa-mir-125a(2.929)	hsa-mir-146a(2.437),hsa-mir-223(2.396),hsa-mir-302a(0.713),hsa-mir-302c(0.529),hsa-mir-3620(1.153),hsa-mir-410(1.825),hsa-mir-4721(0.726),hsa-mir-4778(0.811),hsa-mir-544a(1.023),hsa-mir-597(1.061)	0.0325096	0.174436
HMDD	Inflammatory Bowel Diseases	6	0.159476	1.79439	0.0336641	0.136786	hsa-mir-129-2(1.57),hsa-mir-18b(1.327),hsa-mir-18a(1.912),hsa-mir-1246(0.894),hsa-mir-31(1.804),hsa-mir-10a(4.015)	hsa-mir-122(1.276),hsa-mir-124-1(1.195),hsa-mir-124-2(1.188),hsa-mir-124-3(1.19),hsa-mir-125b-1(2.648),hsa-mir-125b-2(2.661),hsa-mir-129-1(1.552),hsa-mir-132(2.27),hsa-mir-146a(2.437),hsa-mir-16-1(2.663),hsa-mir-16-2(2.667),hsa-mir-186(2.633),hsa-mir-191(2.987),hsa-mir-193a(2.713),hsa-mir-200a(2.927),hsa-mir-200b(2.852),hsa-mir-200c(3.675),hsa-mir-206(2.022),hsa-mir-21(4.735),hsa-mir-223(2.396),h…	0.00738997	0.0589462
HMDD	Influenza	5	0.233118	2.62299	0.000353431	0.00326889	hsa-mir-106a(2.017),hsa-mir-29c(3.119),hsa-mir-30a(4.274),hsa-mir-17(2.842),hsa-mir-20a(2.582)	hsa-let-7b(3.95),hsa-mir-126(3.275),hsa-mir-132(2.27),hsa-mir-144(2.236),hsa-mir-146a(2.437),hsa-mir-150(2.921),hsa-mir-192(2.767),hsa-mir-24-1(2.829),hsa-mir-24-2(2.836),hsa-mir-29a(3.374),hsa-mir-30b(2.769),hsa-mir-30d(3.55),hsa-mir-30e(3.689),hsa-mir-33a(1.997),hsa-mir-34a(2.431),hsa-mir-376c(1.697),hsa-mir-4276(0.313),hsa-mir-449b(1.537),hsa-mir-548a-1(0.487),hsa-mir-548a-2(0.522),hsa-mir-548…	0.0128902	0.0872935
HMDD	Inner Ear Inflammation	1	0.435546	4.90067	0.0443121	0.170713	hsa-mir-224(2.191)	hsa-mir-140(2.84)	0.109125	0.421089
HMDD	Intervertebral Disc Degeneration	3	0.205593	2.31329	0.0368939	0.147389	hsa-mir-138-2(1.336),hsa-mir-138-1(1.395),hsa-mir-93(3.431)	hsa-mir-100(3.237),hsa-mir-10b(4.261),hsa-mir-15a(2.436),hsa-mir-222(2.189),hsa-mir-27a(2.951),hsa-mir-494(1.493),hsa-mir-589(2.251),hsa-mir-7-1(2.125),hsa-mir-7-2(1.434),hsa-mir-7-3(1.432)	0.0325096	0.175227
HMDD	Intrahepatic Cholangiocarcinoma	6	0.26467	2.97801	0.000145542	0.00150415	hsa-mir-483(1.851),hsa-mir-505(2.18),hsa-mir-338(2.667),hsa-mir-25(3.612),hsa-mir-1-1(1.686),hsa-mir-1-2(1.697)	hsa-mir-101-1(3.41),hsa-mir-101-2(3.412),hsa-mir-1275(1.242),hsa-mir-145(3.026),hsa-mir-150(2.921),hsa-mir-193a(2.713),hsa-mir-195(2.162),hsa-mir-199b(3.363),hsa-mir-204(1.645),hsa-mir-320a(2.763),hsa-mir-376c(1.697),hsa-mir-605(1.262),hsa-mir-652(2.077),hsa-mir-675(2.151),hsa-mir-874(2.068),hsa-mir-96(2.133)	0.000962019	0.0136929
HMDD	Invasive Candida Infection	1	0.516277	5.80905	0.0125148	0.061462	hsa-mir-17(2.842)	hsa-mir-16-1(2.663)	0.109125	0.42246
HMDD	Irritable Bowel Syndrome	1	0.154876	1.74263	0.260367	0.705693	hsa-mir-342(2.752)	hsa-mir-150(2.921),hsa-mir-199a-1(3.14),hsa-mir-199a-2(3.292),hsa-mir-24-1(2.829),hsa-mir-24-2(2.836)	0.293237	0.769342
HMDD	Ischemia-Reperfusion Injury	3	0.141732	1.59474	0.11943	0.374025	hsa-mir-187(2.182),hsa-mir-92a-1(3.379),hsa-mir-20a(2.582)	hsa-mir-122(1.276),hsa-mir-134(2.681),hsa-mir-146a(2.437),hsa-mir-155(2.722),hsa-mir-192(2.767),hsa-mir-194-1(2.311),hsa-mir-194-2(2.337),hsa-mir-199a-1(3.14),hsa-mir-199a-2(3.292),hsa-mir-21(4.735),hsa-mir-214(2.116),hsa-mir-223(2.396),hsa-mir-24-1(2.829),hsa-mir-24-2(2.836),hsa-mir-377(1.602),hsa-mir-494(1.493),hsa-mir-7-1(2.125),hsa-mir-7-2(1.434),hsa-mir-7-3(1.432),hsa-mir-92a-2(3.349)	0.134774	0.452481
HMDD	Kallmann Syndrome	3	0.48515	5.45881	1.04373e-05	0.000145938	hsa-mir-9-1(2.969),hsa-mir-9-3(2.97),hsa-mir-9-2(2.969)	hsa-mir-200a(2.927),hsa-mir-200b(2.852),hsa-mir-200c(3.675)	0.00303145	0.0327535
HMDD	Kaposi's Sarcoma	2	0.0699524	0.78709	0.781571	1	hsa-mir-149(2.48),hsa-mir-17(2.842)	hsa-let-7a-1(3.635),hsa-let-7a-2(3.634),hsa-let-7a-3(3.637),hsa-let-7b(3.95),hsa-let-7c(3.175),hsa-let-7d(2.776),hsa-let-7e(2.971),hsa-let-7g(2.79),hsa-let-7i(2.749),hsa-mir-100(3.237),hsa-mir-1258(1.43),hsa-mir-146a(2.437),hsa-mir-199b(3.363),hsa-mir-200a(2.927),hsa-mir-200b(2.852),hsa-mir-200c(3.675),hsa-mir-221(2.386),hsa-mir-222(2.189),hsa-mir-23a(3.276),hsa-mir-23b(2.867),hsa-mir-23c(1.104),…	0.453449	1
HMDD	Kawasaki's Syndrome	2	0.30825	3.46837	0.0292853	0.121911	hsa-mir-483(1.851),hsa-mir-31(1.804)	hsa-mir-155(2.722),hsa-mir-200c(3.675),hsa-mir-371a(0.904),hsa-mir-371b(0.9)	0.0403349	0.203558
HMDD	Keloid	1	0.100671	1.13273	0.476065	1	hsa-mir-10a(4.015)	hsa-mir-145(3.026),hsa-mir-181a-1(2.952),hsa-mir-181a-2(3.055),hsa-mir-181b-1(2.531),hsa-mir-181b-2(2.505),hsa-mir-181c(2.362),hsa-mir-185(2.228),hsa-mir-199a-1(3.14),hsa-mir-199a-2(3.292),hsa-mir-200b(2.852),hsa-mir-205(3.189),hsa-mir-21(4.735)	0.529287	1
HMDD	Kidney Injury	2	0.0860553	0.968277	0.59591	1	hsa-mir-30a(4.274),hsa-mir-20a(2.582)	hsa-let-7c(3.175),hsa-mir-122(1.276),hsa-mir-125b-1(2.648),hsa-mir-125b-2(2.661),hsa-mir-126(3.275),hsa-mir-127(2.886),hsa-mir-150(2.921),hsa-mir-151a(3.165),hsa-mir-155(2.722),hsa-mir-182(4.13),hsa-mir-192(2.767),hsa-mir-200c(3.675),hsa-mir-204(1.645),hsa-mir-21(4.735),hsa-mir-210(2.865),hsa-mir-211(1.083),hsa-mir-24-1(2.829),hsa-mir-24-2(2.836),hsa-mir-30b(2.769),hsa-mir-30c-1(2.746),hsa-mir-30…	0.472564	1
HMDD	Kidney Transplant Rejection	1	0.0850199	0.956627	0.623168	1	hsa-mir-338(2.667)	hsa-mir-142(3.246),hsa-mir-150(2.921),hsa-mir-155(2.722),hsa-mir-192(2.767),hsa-mir-200b(2.852),hsa-mir-21(4.735),hsa-mir-423(2.476),hsa-mir-486-1(2.078),hsa-mir-486-2(2.077),hsa-mir-99a(2.831)	0.471234	1
HMDD	Knee Osteoarthritis	3	0.788064	8.86714	2.8546e-08	9.04717e-07	hsa-mir-9-1(2.969),hsa-mir-9-3(2.97),hsa-mir-9-2(2.969)	hsa-mir-223(2.396)	0.00065888	0.0105822
HMDD	Laryngeal Neoplasms	2	0.794974	8.94489	4.03177e-07	8.26165e-06	hsa-mir-10a(4.015),hsa-mir-93(3.431)	hsa-mir-34c(1.92)	0.00901556	0.0678164
HMDD	Leiomyoma	2	0.316206	3.55789	0.00531147	0.031802	hsa-mir-29c(3.119),hsa-mir-29b-2(2.677)	hsa-mir-200b(2.852),hsa-mir-200c(3.675),hsa-mir-29a(3.374),hsa-mir-29b-1(2.635)	0.0403349	0.203127
HMDD	Leukemia	14	0.232579	2.61693	3.09028e-08	9.41742e-07	hsa-mir-19a(2.092),hsa-mir-138-2(1.336),hsa-mir-138-1(1.395),hsa-mir-18a(1.912),hsa-mir-92a-1(3.379),hsa-mir-9-1(2.969),hsa-mir-9-3(2.97),hsa-mir-9-2(2.969),hsa-mir-378c(1.665),hsa-mir-378a(2.605),hsa-mir-125a(2.929),hsa-mir-17(2.842),hsa-mir-196b(2.667),hsa-mir-20a(2.582)	hsa-mir-122(1.276),hsa-mir-125b-1(2.648),hsa-mir-125b-2(2.661),hsa-mir-126(3.275),hsa-mir-139(2.168),hsa-mir-143(4.088),hsa-mir-146a(2.437),hsa-mir-155(2.722),hsa-mir-15a(2.436),hsa-mir-16-1(2.663),hsa-mir-16-2(2.667),hsa-mir-181a-1(2.952),hsa-mir-181a-2(3.055),hsa-mir-181c(2.362),hsa-mir-183(3.81),hsa-mir-193b(2.413),hsa-mir-195(2.162),hsa-mir-199b(3.363),hsa-mir-19b-1(2.291),hsa-mir-19b-2(2.266…	1.01381e-05	0.000354385
HMDD	Leukemia, B-Cell	5	0.345309	3.88535	1.08588e-05	0.000150943	hsa-mir-19a(2.092),hsa-mir-18a(1.912),hsa-mir-92a-1(3.379),hsa-mir-17(2.842),hsa-mir-20a(2.582)	hsa-mir-125b-1(2.648),hsa-mir-125b-2(2.661),hsa-mir-142(3.246),hsa-mir-155(2.722),hsa-mir-15a(2.436),hsa-mir-16-1(2.663),hsa-mir-19b-1(2.291),hsa-mir-19b-2(2.266),hsa-mir-92a-2(3.349)	0.000672434	0.010246
HMDD	Leukemia, Biphenotypic, Acute	1	0.158201	1.78005	0.255669	0.693749	hsa-mir-29b-2(2.677)	hsa-mir-125b-1(2.648),hsa-mir-125b-2(2.661),hsa-mir-182(4.13),hsa-mir-29b-1(2.635),hsa-mir-584(2.172)	0.293237	0.763444
HMDD	Leukemia, Lymphoblastic	3	0.155113	1.7453	0.0714154	0.247095	hsa-mir-29c(3.119),hsa-mir-29b-2(2.677),hsa-mir-17(2.842)	hsa-mir-126(3.275),hsa-mir-128-1(2.294),hsa-mir-128-2(2.199),hsa-mir-146a(2.437),hsa-mir-16-1(2.663),hsa-mir-16-2(2.667),hsa-mir-181a-1(2.952),hsa-mir-181a-2(3.055),hsa-mir-181c(2.362),hsa-mir-22(4.256),hsa-mir-221(2.386),hsa-mir-223(2.396),hsa-mir-29a(3.374),hsa-mir-29b-1(2.635),hsa-mir-34a(2.431),hsa-mir-34c(1.92),hsa-mir-374b(2.218),hsa-mir-449b(1.537)	0.109563	0.379637
HMDD	Leukemia, Lymphoblastic, Acute	5	0.220366	2.47951	0.00181106	0.0128889	hsa-mir-149(2.48),hsa-mir-18a(1.912),hsa-mir-17(2.842),hsa-mir-196b(2.667),hsa-mir-20a(2.582)	hsa-let-7b(3.95),hsa-mir-100(3.237),hsa-mir-124-1(1.195),hsa-mir-124-2(1.188),hsa-mir-124-3(1.19),hsa-mir-1290(0.613),hsa-mir-142(3.246),hsa-mir-150(2.921),hsa-mir-15a(2.436),hsa-mir-16-1(2.663),hsa-mir-16-2(2.667),hsa-mir-181a-1(2.952),hsa-mir-181a-2(3.055),hsa-mir-196a-2(2.72),hsa-mir-221(2.386),hsa-mir-222(2.189),hsa-mir-2909(0.313),hsa-mir-708(2.408),hsa-mir-99a(2.831)	0.00910702	0.0655982
HMDD	Leukemia, Lymphoblastic, Acute, T-Cell	1	0.0881636	0.991999	0.596859	1	hsa-mir-17(2.842)	hsa-mir-101-1(3.41),hsa-mir-101-2(3.412),hsa-mir-128-1(2.294),hsa-mir-128-2(2.199),hsa-mir-150(2.921),hsa-mir-16-1(2.663),hsa-mir-16-2(2.667),hsa-mir-193b(2.413),hsa-mir-204(1.645),hsa-mir-223(2.396),hsa-mir-29a(3.374)	0.501096	1
HMDD	Leukemia, Lymphocytic, Chronic	7	0.185716	2.08964	0.0010521	0.00842034	hsa-mir-29c(3.119),hsa-mir-9-1(2.969),hsa-mir-9-3(2.97),hsa-mir-9-2(2.969),hsa-mir-29b-2(2.677),hsa-mir-17(2.842),hsa-mir-31(1.804)	hsa-mir-1206(0.337),hsa-mir-122(1.276),hsa-mir-125b-1(2.648),hsa-mir-125b-2(2.661),hsa-mir-132(2.27),hsa-mir-143(4.088),hsa-mir-150(2.921),hsa-mir-155(2.722),hsa-mir-15a(2.436),hsa-mir-15b(2.568),hsa-mir-16-1(2.663),hsa-mir-16-2(2.667),hsa-mir-181a-1(2.952),hsa-mir-181a-2(3.055),hsa-mir-181b-1(2.531),hsa-mir-181b-2(2.505),hsa-mir-21(4.735),hsa-mir-212(1.654),hsa-mir-214(2.116),hsa-mir-22(4.256),h…	0.0065818	0.0528546
HMDD	Leukemia, Lymphocytic, Chronic, B-Cell	3	0.101133	1.13792	0.391388	0.979294	hsa-mir-29c(3.119),hsa-mir-92a-1(3.379),hsa-mir-29b-2(2.677)	hsa-mir-106b(2.795),hsa-mir-107(2.234),hsa-mir-146a(2.437),hsa-mir-146b(2.836),hsa-mir-148a(4.177),hsa-mir-151a(3.165),hsa-mir-151b(1.508),hsa-mir-155(2.722),hsa-mir-15a(2.436),hsa-mir-15b(2.568),hsa-mir-16-1(2.663),hsa-mir-16-2(2.667),hsa-mir-181a-1(2.952),hsa-mir-181a-2(3.055),hsa-mir-181b-1(2.531),hsa-mir-181b-2(2.505),hsa-mir-181c(2.362),hsa-mir-181d(2.051),hsa-mir-195(2.162),hsa-mir-21(4.735…	0.297269	0.762252
HMDD	Leukemia, Myeloid	5	0.285863	3.21647	0.000102632	0.00112942	hsa-mir-19a(2.092),hsa-mir-18a(1.912),hsa-mir-92a-1(3.379),hsa-mir-17(2.842),hsa-mir-20a(2.582)	hsa-mir-125b-1(2.648),hsa-mir-125b-2(2.661),hsa-mir-139(2.168),hsa-mir-150(2.921),hsa-mir-19b-1(2.291),hsa-mir-19b-2(2.266),hsa-mir-23a(3.276),hsa-mir-27b(2.803),hsa-mir-34c(1.92),hsa-mir-449b(1.537),hsa-mir-486-1(2.078),hsa-mir-486-2(2.077),hsa-mir-92a-2(3.349)	0.00240278	0.0278605
HMDD	Leukemia, Myeloid, Acute	24	0.219632	2.47125	1.70142e-13	4.04428e-11	hsa-mir-149(2.48),hsa-mir-19a(2.092),hsa-mir-135a-2(1.681),hsa-mir-135a-1(1.659),hsa-mir-29c(3.119),hsa-mir-18a(1.912),hsa-mir-92a-1(3.379),hsa-mir-9-1(2.969),hsa-mir-9-3(2.97),hsa-mir-9-2(2.969),hsa-mir-378c(1.665),hsa-mir-378a(2.605),hsa-mir-125a(2.929),hsa-mir-30a(4.274),hsa-mir-29b-2(2.677),hsa-mir-17(2.842),hsa-mir-1246(0.894),hsa-mir-25(3.612),hsa-mir-196b(2.667),hsa-mir-224(2.191),hsa-mir-…	hsa-let-7a-3(3.637),hsa-let-7b(3.95),hsa-let-7c(3.175),hsa-let-7d(2.776),hsa-let-7f-1(3.286),hsa-let-7f-2(3.29),hsa-mir-124-1(1.195),hsa-mir-124-2(1.188),hsa-mir-124-3(1.19),hsa-mir-125b-1(2.648),hsa-mir-125b-2(2.661),hsa-mir-126(3.275),hsa-mir-127(2.886),hsa-mir-128-1(2.294),hsa-mir-128-2(2.199),hsa-mir-142(3.246),hsa-mir-146a(2.437),hsa-mir-150(2.921),hsa-mir-154(1.763),hsa-mir-155(2.722),hsa-m…	7.63485e-09	1.20987e-06
HMDD	Leukemia, Myeloid, Acute, Pediatric	1	0.210108	2.3641	0.0853833	0.284252	hsa-mir-375(3.899)	hsa-mir-155(2.722),hsa-mir-183(3.81),hsa-mir-203a(3.528),hsa-mir-203b(2.257),hsa-mir-335(2.341)	0.293237	0.764281
HMDD	Leukemia, Myeloid, Chronic	9	0.162541	1.82888	0.00254098	0.0172077	hsa-mir-483(1.851),hsa-mir-9-1(2.969),hsa-mir-9-3(2.97),hsa-mir-9-2(2.969),hsa-mir-378c(1.665),hsa-mir-378a(2.605),hsa-mir-17(2.842),hsa-mir-196b(2.667),hsa-mir-224(2.191)	hsa-let-7a-1(3.635),hsa-let-7a-2(3.634),hsa-let-7b(3.95),hsa-let-7c(3.175),hsa-let-7d(2.776),hsa-let-7e(2.971),hsa-let-7g(2.79),hsa-let-7i(2.749),hsa-mir-126(3.275),hsa-mir-130a(2.283),hsa-mir-140(2.84),hsa-mir-142(3.246),hsa-mir-145(3.026),hsa-mir-146a(2.437),hsa-mir-148b(2.53),hsa-mir-155(2.722),hsa-mir-16-1(2.663),hsa-mir-16-2(2.667),hsa-mir-181a-1(2.952),hsa-mir-181a-2(3.055),hsa-mir-1827(0.3…	0.0107555	0.0765447
HMDD	Leukemia, Promyelocytic, Acute	2	0.119703	1.34688	0.320776	0.831499	hsa-mir-18b(1.327),hsa-mir-92a-1(3.379)	hsa-mir-125b-1(2.648),hsa-mir-125b-2(2.661),hsa-mir-126(3.275),hsa-mir-142(3.246),hsa-mir-146a(2.437),hsa-mir-181a-1(2.952),hsa-mir-181a-2(3.055),hsa-mir-181b-1(2.531),hsa-mir-181b-2(2.505),hsa-mir-34a(2.431),hsa-mir-34b(1.6),hsa-mir-34c(1.92),hsa-mir-92a-2(3.349)	0.204174	0.619824
HMDD	Leukemia-Lymphoma, Adult T-Cell	3	0.351405	3.95394	0.000240916	0.00234695	hsa-mir-92a-1(3.379),hsa-mir-17(2.842),hsa-mir-20a(2.582)	hsa-mir-145(3.026),hsa-mir-150(2.921),hsa-mir-19b-1(2.291),hsa-mir-19b-2(2.266),hsa-mir-223(2.396),hsa-mir-92a-2(3.349)	0.0112474	0.0784023
HMDD	Liver Cirrhosis	9	0.180987	2.03643	0.000250656	0.00243187	hsa-mir-29c(3.119),hsa-mir-18a(1.912),hsa-mir-92a-1(3.379),hsa-mir-9-1(2.969),hsa-mir-9-3(2.97),hsa-mir-9-2(2.969),hsa-mir-378a(2.605),hsa-mir-29b-2(2.677),hsa-mir-17(2.842)	hsa-let-7a-1(3.635),hsa-let-7a-2(3.634),hsa-let-7a-3(3.637),hsa-mir-101-1(3.41),hsa-mir-101-2(3.412),hsa-mir-106b(2.795),hsa-mir-10b(4.261),hsa-mir-122(1.276),hsa-mir-126(3.275),hsa-mir-1285-1(0.917),hsa-mir-1285-2(0.313),hsa-mir-134(2.681),hsa-mir-144(2.236),hsa-mir-145(3.026),hsa-mir-146a(2.437),hsa-mir-155(2.722),hsa-mir-185(2.228),hsa-mir-193a(2.713),hsa-mir-193b(2.413),hsa-mir-199a-1(3.14),h…	0.003195	0.0288765
HMDD	Liver Diseases [unspecific]	1	0.0363582	0.409095	0.981805	1	hsa-mir-125a(2.929)	hsa-let-7a-1(3.635),hsa-let-7a-2(3.634),hsa-let-7a-3(3.637),hsa-let-7b(3.95),hsa-let-7c(3.175),hsa-let-7d(2.776),hsa-let-7e(2.971),hsa-let-7g(2.79),hsa-mir-103a-1(3.627),hsa-mir-103a-2(3.627),hsa-mir-103b-1(0.444),hsa-mir-103b-2(0.313),hsa-mir-122(1.276),hsa-mir-139(2.168),hsa-mir-146a(2.437),hsa-mir-146b(2.836),hsa-mir-152(2.563),hsa-mir-185(2.228),hsa-mir-19b-1(2.291),hsa-mir-19b-2(2.266),hsa-m…	0.815267	1
HMDD	Liver Failure	1	0.454529	5.11426	0.00542653	0.032328	hsa-mir-375(3.899)	hsa-mir-130a(2.283),hsa-mir-223(2.396)	0.15918	0.513393
HMDD	Liver Neoplasms	4	0.214373	2.41208	0.00161858	0.0116586	hsa-mir-30a(4.274),hsa-mir-31(1.804),hsa-mir-375(3.899),hsa-mir-93(3.431)	hsa-let-7i(2.749),hsa-mir-103a-1(3.627),hsa-mir-103a-2(3.627),hsa-mir-103b-1(0.444),hsa-mir-103b-2(0.313),hsa-mir-10b(4.261),hsa-mir-122(1.276),hsa-mir-133b(1.377),hsa-mir-148b(2.53),hsa-mir-200a(2.927),hsa-mir-21(4.735),hsa-mir-210(2.865),hsa-mir-223(2.396),hsa-mir-24-1(2.829),hsa-mir-29a(3.374),hsa-mir-34c(1.92),hsa-mir-372(1.324),hsa-mir-486-1(2.078),hsa-mir-486-2(2.077),hsa-mir-629(2.404)	0.0416977	0.20269
HMDD	Liver Transplant Rejection	1	0.214972	2.41882	0.286587	0.761136	hsa-mir-18b(1.327)	hsa-mir-106b(2.795),hsa-mir-340(2.051)	0.15918	0.514091
HMDD	Lofgren's Syndrome	3	0.216271	2.43343	0.0221709	0.0963443	hsa-mir-1-1(1.686),hsa-mir-1-2(1.697),hsa-mir-93(3.431)	hsa-mir-146a(2.437),hsa-mir-146b(2.836),hsa-mir-150(2.921),hsa-mir-16-1(2.663),hsa-mir-16-2(2.667),hsa-mir-21(4.735),hsa-mir-212(1.654),hsa-mir-340(2.051),hsa-mir-425(2.732)	0.0260482	0.154405
HMDD	Long QT Syndrome	2	0.522433	5.87831	0.00585486	0.0340269	hsa-mir-1-1(1.686),hsa-mir-1-2(1.697)	hsa-mir-133a-1(1.557),hsa-mir-133a-2(1.536)	0.0173722	0.113757
HMDD	Lung Fibrosis	6	0.241828	2.721	0.000800532	0.00665337	hsa-mir-149(2.48),hsa-mir-19a(2.092),hsa-mir-18a(1.912),hsa-mir-130b(2.046),hsa-mir-153-2(2.189),hsa-mir-153-1(1.584)	hsa-let-7d(2.776),hsa-mir-1343(1.389),hsa-mir-154(1.763),hsa-mir-19b-1(2.291),hsa-mir-19b-2(2.266),hsa-mir-21(4.735),hsa-mir-221(2.386),hsa-mir-26b(2.85),hsa-mir-27b(2.803),hsa-mir-29a(3.374),hsa-mir-326(1.832),hsa-mir-34a(2.431),hsa-mir-34b(1.6),hsa-mir-34c(1.92),hsa-mir-486-1(2.078),hsa-mir-486-2(2.077)	0.000962019	0.0137754
HMDD	Lung Injury [unspecific]	2	0.278132	3.12948	0.00934499	0.0481845	hsa-mir-92a-1(3.379),hsa-mir-20a(2.582)	hsa-let-7a-2(3.634),hsa-let-7b(3.95),hsa-let-7d(2.776),hsa-mir-154(1.763),hsa-mir-92a-2(3.349)	0.0544329	0.255201
HMDD	Lung Neoplasms	20	0.177236	1.99423	2.50825e-07	5.73279e-06	hsa-mir-129-2(1.57),hsa-mir-499a(1.246),hsa-mir-106a(2.017),hsa-mir-29c(3.119),hsa-mir-187(2.182),hsa-mir-18a(1.912),hsa-mir-9-1(2.969),hsa-mir-9-2(2.969),hsa-mir-125a(2.929),hsa-mir-30a(4.274),hsa-mir-29b-2(2.677),hsa-mir-338(2.667),hsa-mir-224(2.191),hsa-mir-1-1(1.686),hsa-mir-1-2(1.697),hsa-mir-31(1.804),hsa-mir-20a(2.582),hsa-mir-375(3.899),hsa-mir-93(3.431),hsa-mir-95(1.626)	hsa-let-7a-1(3.635),hsa-let-7a-2(3.634),hsa-let-7a-3(3.637),hsa-let-7b(3.95),hsa-let-7c(3.175),hsa-let-7d(2.776),hsa-let-7e(2.971),hsa-let-7f-1(3.286),hsa-let-7f-2(3.29),hsa-let-7g(2.79),hsa-let-7i(2.749),hsa-mir-103a-1(3.627),hsa-mir-103a-2(3.627),hsa-mir-103b-1(0.444),hsa-mir-103b-2(0.313),hsa-mir-107(2.234),hsa-mir-124-1(1.195),hsa-mir-124-2(1.188),hsa-mir-124-3(1.19),hsa-mir-1258(1.43),hsa-mi…	1.04762e-06	7.54607e-05
HMDD	Lupus Nephritis	2	0.173428	1.95138	0.107027	0.34286	hsa-mir-130b(2.046),hsa-mir-125a(2.929)	hsa-mir-1224(1.502),hsa-mir-127(2.886),hsa-mir-145(3.026),hsa-mir-146a(2.437),hsa-mir-148a(4.177),hsa-mir-150(2.921),hsa-mir-155(2.722),hsa-mir-423(2.476),hsa-mir-638(0.597),hsa-mir-663a(0.457),hsa-mir-663b(0.514)	0.162797	0.503211
HMDD	Lymphoma	9	0.133536	1.50252	0.040321	0.159208	hsa-mir-499a(1.246),hsa-mir-19a(2.092),hsa-mir-18b(1.327),hsa-mir-18a(1.912),hsa-mir-92a-1(3.379),hsa-mir-17(2.842),hsa-mir-224(2.191),hsa-mir-31(1.804),hsa-mir-20a(2.582)	hsa-let-7d(2.776),hsa-mir-10b(4.261),hsa-mir-122(1.276),hsa-mir-125b-1(2.648),hsa-mir-125b-2(2.661),hsa-mir-127(2.886),hsa-mir-1275(1.242),hsa-mir-128-1(2.294),hsa-mir-128-2(2.199),hsa-mir-133b(1.377),hsa-mir-143(4.088),hsa-mir-144(2.236),hsa-mir-146a(2.437),hsa-mir-150(2.921),hsa-mir-155(2.722),hsa-mir-15a(2.436),hsa-mir-16-1(2.663),hsa-mir-16-2(2.667),hsa-mir-194-1(2.311),hsa-mir-194-2(2.337),h…	0.00516552	0.042782
HMDD	Lymphoma, B-Cell	4	0.172103	1.93647	0.0225092	0.0972805	hsa-mir-92a-1(3.379),hsa-mir-17(2.842),hsa-mir-224(2.191),hsa-mir-20a(2.582)	hsa-mir-142(3.246),hsa-mir-146a(2.437),hsa-mir-150(2.921),hsa-mir-155(2.722),hsa-mir-15a(2.436),hsa-mir-181a-2(3.055),hsa-mir-195(2.162),hsa-mir-19b-1(2.291),hsa-mir-19b-2(2.266),hsa-mir-204(1.645),hsa-mir-22(4.256),hsa-mir-26b(2.85),hsa-mir-28(3.331),hsa-mir-29a(3.374),hsa-mir-30e(3.689),hsa-mir-34a(2.431),hsa-mir-376c(1.697),hsa-mir-613(0.322),hsa-mir-92a-2(3.349),hsa-mir-92b(2.408)	0.0416977	0.202277
HMDD	Lymphoma, Burkitt's	2	0.153054	1.72213	0.134191	0.406853	hsa-mir-29c(3.119),hsa-mir-29b-2(2.677)	hsa-mir-101-1(3.41),hsa-mir-101-2(3.412),hsa-mir-143(4.088),hsa-mir-145(3.026),hsa-mir-146a(2.437),hsa-mir-150(2.921),hsa-mir-155(2.722),hsa-mir-197(2.651),hsa-mir-29a(3.374),hsa-mir-29b-1(2.635),hsa-mir-520a(1.403)	0.162797	0.503866
HMDD	Lymphoma, Follicular	2	0.501	5.63715	0.00140334	0.0104242	hsa-mir-17(2.842),hsa-mir-31(1.804)	hsa-mir-142(3.246),hsa-mir-618(1.381)	0.0173722	0.113445
HMDD	Lymphoma, Hodgkin	5	0.240729	2.70863	0.000309926	0.00290037	hsa-mir-9-1(2.969),hsa-mir-9-3(2.97),hsa-mir-9-2(2.969),hsa-mir-17(2.842),hsa-mir-20a(2.582)	hsa-let-7a-1(3.635),hsa-let-7a-2(3.634),hsa-let-7a-3(3.637),hsa-mir-128-1(2.294),hsa-mir-128-2(2.199),hsa-mir-155(2.722),hsa-mir-16-1(2.663),hsa-mir-16-2(2.667),hsa-mir-196a-1(2.681),hsa-mir-1973(0.313),hsa-mir-21(4.735),hsa-mir-24-1(2.829),hsa-mir-24-2(2.836),hsa-mir-28(3.331),hsa-mir-494(1.493),hsa-mir-520a(1.403),hsa-mir-96(2.133)	0.00617073	0.0500609
HMDD	Lymphoma, Large B-Cell	5	0.641931	7.22288	2.42509e-09	1.0113e-07	hsa-mir-129-2(1.57),hsa-mir-9-1(2.969),hsa-mir-9-3(2.97),hsa-mir-9-2(2.969),hsa-mir-31(1.804)	hsa-mir-21(4.735),hsa-mir-214(2.116)	9.68873e-06	0.00035431
HMDD	Lymphoma, Large B-Cell, Diffuse	7	0.185808	2.09067	0.00270459	0.0181093	hsa-mir-455(2.605),hsa-mir-138-2(1.336),hsa-mir-138-1(1.395),hsa-mir-18a(1.912),hsa-mir-224(2.191),hsa-mir-342(2.752),hsa-mir-10a(4.015)	hsa-mir-1234(1.054),hsa-mir-1236(0.918),hsa-mir-126(3.275),hsa-mir-146a(2.437),hsa-mir-146b(2.836),hsa-mir-147a(0.535),hsa-mir-147b(1.442),hsa-mir-150(2.921),hsa-mir-151a(3.165),hsa-mir-151b(1.508),hsa-mir-155(2.722),hsa-mir-200a(2.927),hsa-mir-200b(2.852),hsa-mir-200c(3.675),hsa-mir-21(4.735),hsa-mir-214(2.116),hsa-mir-221(2.386),hsa-mir-222(2.189),hsa-mir-23a(3.276),hsa-mir-26a-1(2.901),hsa-mir…	0.00424514	0.0365605
HMDD	Lymphoma, Large-Cell, Anaplastic	3	0.260936	2.93599	0.0035074	0.022472	hsa-mir-92a-1(3.379),hsa-mir-17(2.842),hsa-mir-135b(2.05)	hsa-mir-101-1(3.41),hsa-mir-101-2(3.412),hsa-mir-146a(2.437),hsa-mir-150(2.921),hsa-mir-155(2.722),hsa-mir-512-1(1.385),hsa-mir-512-2(1.383),hsa-mir-708(2.408),hsa-mir-92a-2(3.349)	0.0260482	0.154791
HMDD	Lymphoma, T-Cell	7	0.296313	3.33405	3.82593e-07	8.048e-06	hsa-mir-18a(1.912),hsa-mir-92a-1(3.379),hsa-mir-17(2.842),hsa-mir-25(3.612),hsa-mir-342(2.752),hsa-mir-20a(2.582),hsa-mir-93(3.431)	hsa-mir-1291(1.407),hsa-mir-142(3.246),hsa-mir-145(3.026),hsa-mir-146a(2.437),hsa-mir-146b(2.836),hsa-mir-155(2.722),hsa-mir-16-1(2.663),hsa-mir-16-2(2.667),hsa-mir-181a-1(2.952),hsa-mir-181a-2(3.055),hsa-mir-19b-1(2.291),hsa-mir-19b-2(2.266),hsa-mir-21(4.735),hsa-mir-223(2.396),hsa-mir-27a(2.951),hsa-mir-373(1.0),hsa-mir-511(1.785),hsa-mir-572(0.927),hsa-mir-92a-2(3.349)	0.000386469	0.00660889
HMDD	MELAS Syndrome	3	1	11.2518	3.59193e-10	2.18924e-08	hsa-mir-9-1(2.969),hsa-mir-9-3(2.97),hsa-mir-9-2(2.969)		0.000171742	0.00374523
HMDD	Machado-Joseph Disease	4	0.413157	4.64876	1.38554e-06	2.42164e-05	hsa-mir-9-1(2.969),hsa-mir-9-3(2.97),hsa-mir-9-2(2.969),hsa-mir-25(3.612)	hsa-mir-125b-1(2.648),hsa-mir-125b-2(2.661),hsa-mir-181a-1(2.952),hsa-mir-181a-2(3.055),hsa-mir-29a(3.374),hsa-mir-34b(1.6),hsa-mir-494(1.493)	0.00227146	0.0269963
HMDD	Macular Degeneration	2	0.152245	1.71304	0.124159	0.385281	hsa-mir-17(2.842),hsa-mir-93(3.431)	hsa-let-7a-1(3.635),hsa-let-7a-2(3.634),hsa-let-7a-3(3.637),hsa-let-7b(3.95),hsa-let-7d(2.776),hsa-mir-126(3.275),hsa-mir-146a(2.437),hsa-mir-155(2.722),hsa-mir-184(2.35),hsa-mir-23a(3.276),hsa-mir-34a(2.431),hsa-mir-4480(0.809)	0.183309	0.562227
HMDD	Male Infertility	2	0.164957	1.85606	0.125626	0.387808	hsa-mir-29c(3.119),hsa-mir-449a(1.871)	hsa-mir-122(1.276),hsa-mir-145(3.026),hsa-mir-152(2.563),hsa-mir-155(2.722),hsa-mir-200a(2.927),hsa-mir-210(2.865),hsa-mir-335(2.341),hsa-mir-34b(1.6),hsa-mir-34c(1.92),hsa-mir-629(2.404),hsa-mir-885(1.617)	0.162797	0.504523
HMDD	Malignant Neoplasms [unspecific]	7	0.145136	1.63304	0.0168698	0.0760904	hsa-mir-149(2.48),hsa-mir-29c(3.119),hsa-mir-125a(2.929),hsa-mir-29b-2(2.677),hsa-mir-196b(2.667),hsa-mir-135b(2.05),hsa-mir-375(3.899)	hsa-let-7a-1(3.635),hsa-let-7a-2(3.634),hsa-let-7a-3(3.637),hsa-let-7b(3.95),hsa-let-7c(3.175),hsa-let-7d(2.776),hsa-let-7e(2.971),hsa-let-7g(2.79),hsa-mir-125b-1(2.648),hsa-mir-125b-2(2.661),hsa-mir-126(3.275),hsa-mir-133b(1.377),hsa-mir-140(2.84),hsa-mir-141(3.13),hsa-mir-143(4.088),hsa-mir-145(3.026),hsa-mir-155(2.722),hsa-mir-15a(2.436),hsa-mir-15b(2.568),hsa-mir-186(2.633),hsa-mir-200b(2.852…	0.0193081	0.119831
HMDD	Malignant Peripheral Nerve Sheath Tumor	1	0.399819	4.49869	0.00629668	0.0361527	hsa-mir-30a(4.274)	hsa-mir-210(2.865),hsa-mir-30d(3.55)	0.15918	0.516195
HMDD	Mandibular Prognathism	3	0.295597	3.326	0.00022654	0.00222515	hsa-mir-30a(4.274),hsa-mir-342(2.752),hsa-mir-10a(4.015)	hsa-mir-1202(0.313),hsa-mir-150(2.921),hsa-mir-192(2.767),hsa-mir-194-1(2.311),hsa-mir-194-2(2.337),hsa-mir-197(2.651),hsa-mir-30b(2.769),hsa-mir-30d(3.55),hsa-mir-30e(3.689),hsa-mir-629(2.404),hsa-mir-638(0.597)	0.0397271	0.20484
HMDD	Maternal Obesity During Childbirth	3	0.292777	3.29426	0.000211217	0.00210069	hsa-mir-29c(3.119),hsa-mir-30a(4.274),hsa-mir-375(3.899)	hsa-mir-103a-1(3.627),hsa-mir-103a-2(3.627),hsa-mir-103b-1(0.444),hsa-mir-103b-2(0.313),hsa-mir-122(1.276),hsa-mir-130a(2.283),hsa-mir-150(2.921),hsa-mir-221(2.386),hsa-mir-324(2.175),hsa-mir-340(2.051),hsa-mir-652(2.077),hsa-mir-99b(4.096)	0.0476856	0.229451
HMDD	Medulloblastoma	12	0.414529	4.6642	1.82055e-14	4.80827e-12	hsa-mir-19a(2.092),hsa-mir-135a-2(1.681),hsa-mir-135a-1(1.659),hsa-mir-18a(1.912),hsa-mir-9-1(2.969),hsa-mir-9-3(2.97),hsa-mir-9-2(2.969),hsa-mir-125a(2.929),hsa-mir-30a(4.274),hsa-mir-17(2.842),hsa-mir-31(1.804),hsa-mir-135b(2.05)	hsa-let-7f-1(3.286),hsa-mir-106b(2.795),hsa-mir-10b(4.261),hsa-mir-124-1(1.195),hsa-mir-124-2(1.188),hsa-mir-124-3(1.19),hsa-mir-125b-1(2.648),hsa-mir-125b-2(2.661),hsa-mir-192(2.767),hsa-mir-199b(3.363),hsa-mir-19b-1(2.291),hsa-mir-19b-2(2.266),hsa-mir-206(2.022),hsa-mir-22(4.256),hsa-mir-34a(2.431),hsa-mir-367(0.313),hsa-mir-431(1.879),hsa-mir-495(1.773)	1.87901e-08	2.7915e-06
HMDD	Melanoma	20	0.166036	1.8682	8.76373e-07	1.60241e-05	hsa-mir-767(1.878),hsa-mir-452(2.208),hsa-mir-455(2.605),hsa-mir-18b(1.327),hsa-mir-9-1(2.969),hsa-mir-9-3(2.97),hsa-mir-9-2(2.969),hsa-mir-378c(1.665),hsa-mir-378a(2.605),hsa-mir-125a(2.929),hsa-mir-30a(4.274),hsa-mir-29b-2(2.677),hsa-mir-17(2.842),hsa-mir-1246(0.894),hsa-mir-338(2.667),hsa-mir-25(3.612),hsa-mir-224(2.191),hsa-mir-342(2.752),hsa-mir-20a(2.582),hsa-mir-375(3.899)	hsa-let-7a-1(3.635),hsa-let-7a-2(3.634),hsa-let-7a-3(3.637),hsa-let-7b(3.95),hsa-let-7c(3.175),hsa-let-7d(2.776),hsa-let-7e(2.971),hsa-let-7f-1(3.286),hsa-let-7f-2(3.29),hsa-let-7g(2.79),hsa-let-7i(2.749),hsa-mir-101-1(3.41),hsa-mir-101-2(3.412),hsa-mir-106b(2.795),hsa-mir-10b(4.261),hsa-mir-124-1(1.195),hsa-mir-124-2(1.188),hsa-mir-124-3(1.19),hsa-mir-125b-1(2.648),hsa-mir-125b-2(2.661),hsa-mir-…	2.01547e-05	0.000630365
HMDD	Meningioma	1	0.178283	2.006	0.244278	0.666646	hsa-mir-224(2.191)	hsa-mir-146a(2.437),hsa-mir-200a(2.927),hsa-mir-21(4.735)	0.206449	0.608092
HMDD	Mesial Temporal Lobe Epilepsy	1	0.0680096	0.76523	0.761446	1	hsa-mir-196b(2.667)	hsa-mir-124-1(1.195),hsa-mir-124-2(1.188),hsa-mir-124-3(1.19),hsa-mir-128-1(2.294),hsa-mir-128-2(2.199),hsa-mir-132(2.27),hsa-mir-134(2.681),hsa-mir-143(4.088),hsa-mir-145(3.026),hsa-mir-146a(2.437),hsa-mir-155(2.722),hsa-mir-204(1.645),hsa-mir-218-1(1.97),hsa-mir-218-2(1.956),hsa-mir-365a(2.343),hsa-mir-532(2.829),hsa-mir-663b(0.514)	0.648256	1
HMDD	Mesothelioma	3	0.197064	2.21732	0.0373227	0.148603	hsa-mir-106a(2.017),hsa-mir-17(2.842),hsa-mir-31(1.804)	hsa-mir-103a-1(3.627),hsa-mir-103a-2(3.627),hsa-mir-126(3.275),hsa-mir-132(2.27),hsa-mir-143(4.088),hsa-mir-21(4.735),hsa-mir-30c-1(2.746),hsa-mir-30c-2(2.78)	0.0203515	0.125001
HMDD	Metabolic Syndrome	1	0.0504168	0.56728	0.849945	1	hsa-mir-320e(1.168)	hsa-mir-122(1.276),hsa-mir-126(3.275),hsa-mir-145(3.026),hsa-mir-146a(2.437),hsa-mir-146b(2.836),hsa-mir-193b(2.413),hsa-mir-21(4.735),hsa-mir-33a(1.997)	0.406102	0.968208
HMDD	Multiple Myeloma	13	0.225003	2.53169	9.25059e-08	2.44318e-06	hsa-mir-149(2.48),hsa-mir-18a(1.912),hsa-mir-9-1(2.969),hsa-mir-9-3(2.97),hsa-mir-9-2(2.969),hsa-mir-125a(2.929),hsa-mir-29b-2(2.677),hsa-mir-17(2.842),hsa-mir-25(3.612),hsa-mir-135b(2.05),hsa-mir-342(2.752),hsa-mir-20a(2.582),hsa-mir-561(1.159)	hsa-let-7b(3.95),hsa-mir-106b(2.795),hsa-mir-1271(1.618),hsa-mir-137(1.346),hsa-mir-145(3.026),hsa-mir-146a(2.437),hsa-mir-148a(4.177),hsa-mir-150(2.921),hsa-mir-152(2.563),hsa-mir-155(2.722),hsa-mir-15a(2.436),hsa-mir-16-1(2.663),hsa-mir-16-2(2.667),hsa-mir-181a-1(2.952),hsa-mir-181a-2(3.055),hsa-mir-182(4.13),hsa-mir-186(2.633),hsa-mir-192(2.767),hsa-mir-194-1(2.311),hsa-mir-194-2(2.337),hsa-mi…	1.42907e-05	0.000471793
HMDD	Multiple Sclerosis	5	0.129232	1.45409	0.0906143	0.299153	hsa-mir-499a(1.246),hsa-mir-92a-1(3.379),hsa-mir-30a(4.274),hsa-mir-17(2.842),hsa-mir-20a(2.582)	hsa-let-7a-1(3.635),hsa-let-7a-2(3.634),hsa-let-7a-3(3.637),hsa-mir-100(3.237),hsa-mir-107(2.234),hsa-mir-122(1.276),hsa-mir-132(2.27),hsa-mir-141(3.13),hsa-mir-142(3.246),hsa-mir-145(3.026),hsa-mir-146a(2.437),hsa-mir-146b(2.836),hsa-mir-155(2.722),hsa-mir-15b(2.568),hsa-mir-16-1(2.663),hsa-mir-16-2(2.667),hsa-mir-197(2.651),hsa-mir-200a(2.927),hsa-mir-214(2.116),hsa-mir-223(2.396),hsa-mir-2278(…	0.119437	0.410264
HMDD	Muscle Atrophy	1	0.0618494	0.695917	0.819097	1	hsa-mir-125a(2.929)	hsa-mir-100(3.237),hsa-mir-103a-1(3.627),hsa-mir-103a-2(3.627),hsa-mir-103b-1(0.444),hsa-mir-103b-2(0.313),hsa-mir-107(2.234),hsa-mir-140(2.84),hsa-mir-143(4.088),hsa-mir-146b(2.836),hsa-mir-181a-1(2.952),hsa-mir-181a-2(3.055),hsa-mir-208b(0.734),hsa-mir-21(4.735),hsa-mir-23a(3.276),hsa-mir-335(2.341),hsa-mir-99b(4.096)	0.627126	1
HMDD	Muscle Diseases [unspecific]	1	0.20572	2.31472	0.0778703	0.263672	hsa-mir-30a(4.274)	hsa-mir-133a-1(1.557),hsa-mir-133a-2(1.536),hsa-mir-133b(1.377),hsa-mir-206(2.022),hsa-mir-30b(2.769),hsa-mir-30d(3.55),hsa-mir-30e(3.689)	0.370618	0.905405
HMDD	Muscular Dystrophy	5	0.167388	1.88341	0.0217548	0.0948827	hsa-mir-29c(3.119),hsa-mir-320e(1.168),hsa-mir-30a(4.274),hsa-mir-1-1(1.686),hsa-mir-1-2(1.697)	hsa-let-7c(3.175),hsa-let-7e(2.971),hsa-let-7i(2.749),hsa-mir-132(2.27),hsa-mir-133a-1(1.557),hsa-mir-133a-2(1.536),hsa-mir-145(3.026),hsa-mir-146a(2.437),hsa-mir-150(2.921),hsa-mir-155(2.722),hsa-mir-195(2.162),hsa-mir-206(2.022),hsa-mir-21(4.735),hsa-mir-214(2.116),hsa-mir-221(2.386),hsa-mir-222(2.189),hsa-mir-223(2.396),hsa-mir-29a(3.374),hsa-mir-320a(2.763),hsa-mir-320b-1(1.558),hsa-mir-320b-…	0.0203623	0.123473
HMDD	Muscular Dystrophy, Duchenne	2	0.342612	3.855	0.0257575	0.108556	hsa-mir-1-1(1.686),hsa-mir-1-2(1.697)	hsa-mir-133a-1(1.557),hsa-mir-133a-2(1.536),hsa-mir-133b(1.377),hsa-mir-206(2.022)	0.0403349	0.200577
HMDD	Muscular Dystrophy, Facioscapulohumeral	5	0.278112	3.12926	0.0012161	0.00960357	hsa-mir-516b-2(1.098),hsa-mir-516b-1(1.171),hsa-mir-25(3.612),hsa-mir-1-1(1.686),hsa-mir-1-2(1.697)	hsa-mir-133a-1(1.557),hsa-mir-133a-2(1.536),hsa-mir-206(2.022),hsa-mir-32(2.062),hsa-mir-330(2.094),hsa-mir-331(2.118),hsa-mir-34a(2.431),hsa-mir-380(1.358),hsa-mir-517a(1.37),hsa-mir-517b(1.369),hsa-mir-517c(1.078),hsa-mir-582(2.475),hsa-mir-625(2.576)	0.00240278	0.0277252
HMDD	Musculoskeletal Abnormalities [unspecific]	2	0.398145	4.47985	0.015647	0.0740893	hsa-mir-1-1(1.686),hsa-mir-1-2(1.697)	hsa-mir-133a-1(1.557),hsa-mir-133a-2(1.536),hsa-mir-206(2.022)	0.0279004	0.162947
HMDD	Mycobacterium Tuberculosis Infection	1	0.122804	1.38176	0.317232	0.825914	hsa-mir-30a(4.274)	hsa-mir-140(2.84),hsa-mir-146a(2.437),hsa-mir-146b(2.836),hsa-mir-150(2.921),hsa-mir-155(2.722),hsa-mir-193a(2.713),hsa-mir-206(2.022),hsa-mir-21(4.735),hsa-mir-296(1.717),hsa-mir-32(2.062),hsa-mir-326(1.832),hsa-mir-485(1.691)	0.529287	1
HMDD	Myelodysplastic Syndromes	6	0.218619	2.45986	0.00142001	0.0105152	hsa-mir-378c(1.665),hsa-mir-378a(2.605),hsa-mir-125a(2.929),hsa-mir-196b(2.667),hsa-mir-1-1(1.686),hsa-mir-1-2(1.697)	hsa-mir-124-1(1.195),hsa-mir-124-2(1.188),hsa-mir-124-3(1.19),hsa-mir-125b-1(2.648),hsa-mir-125b-2(2.661),hsa-mir-145(3.026),hsa-mir-146a(2.437),hsa-mir-155(2.722),hsa-mir-15a(2.436),hsa-mir-194-1(2.311),hsa-mir-194-2(2.337),hsa-mir-205(3.189),hsa-mir-21(4.735),hsa-mir-221(2.386),hsa-mir-222(2.189),hsa-mir-23a(3.276),hsa-mir-34a(2.431),hsa-mir-378b(0.629),hsa-mir-378e(0.47),hsa-mir-378f(0.821),hs…	0.00368859	0.0323534
HMDD	Myeloma	5	0.286541	3.2241	0.000286979	0.00270694	hsa-mir-483(1.851),hsa-mir-149(2.48),hsa-mir-19a(2.092),hsa-mir-29b-2(2.677),hsa-mir-135b(2.05)	hsa-mir-125b-1(2.648),hsa-mir-125b-2(2.661),hsa-mir-126(3.275),hsa-mir-130a(2.283),hsa-mir-140(2.84),hsa-mir-15a(2.436),hsa-mir-203a(3.528),hsa-mir-203b(2.257),hsa-mir-29b-1(2.635),hsa-mir-330(2.094),hsa-mir-520c(1.104)	0.00134045	0.0183118
HMDD	Myeloproliferative Neoplasms	2	0.256145	2.88209	0.00484462	0.0295273	hsa-mir-375(3.899),hsa-mir-10a(4.015)	hsa-let-7a-1(3.635),hsa-let-7a-2(3.634),hsa-let-7a-3(3.637),hsa-mir-143(4.088),hsa-mir-146b(2.836),hsa-mir-155(2.722),hsa-mir-34a(2.431)	0.0867513	0.373565
HMDD	Myocardial Fibrosis	3	0.176584	1.98689	0.0532269	0.196156	hsa-mir-18a(1.912),hsa-mir-378a(2.605),hsa-mir-29b-2(2.677)	hsa-mir-122(1.276),hsa-mir-125b-1(2.648),hsa-mir-125b-2(2.661),hsa-mir-154(1.763),hsa-mir-15b(2.568),hsa-mir-203a(3.528),hsa-mir-203b(2.257),hsa-mir-21(4.735),hsa-mir-29a(3.374),hsa-mir-29b-1(2.635),hsa-mir-34a(2.431),hsa-mir-433(1.435),hsa-mir-98(2.234)	0.0563645	0.258147
HMDD	Myocardial Infarction	9	0.149088	1.6775	0.0176559	0.0793346	hsa-mir-149(2.48),hsa-mir-499a(1.246),hsa-mir-106a(2.017),hsa-mir-29c(3.119),hsa-mir-320e(1.168),hsa-mir-29b-2(2.677),hsa-mir-1-1(1.686),hsa-mir-1-2(1.697),hsa-mir-31(1.804)	hsa-let-7g(2.79),hsa-mir-103a-1(3.627),hsa-mir-103a-2(3.627),hsa-mir-103b-1(0.444),hsa-mir-103b-2(0.313),hsa-mir-107(2.234),hsa-mir-125b-1(2.648),hsa-mir-125b-2(2.661),hsa-mir-126(3.275),hsa-mir-133b(1.377),hsa-mir-144(2.236),hsa-mir-146a(2.437),hsa-mir-150(2.921),hsa-mir-151a(3.165),hsa-mir-151b(1.508),hsa-mir-155(2.722),hsa-mir-16-1(2.663),hsa-mir-16-2(2.667),hsa-mir-186(2.633),hsa-mir-196a-2(2…	0.00187299	0.0225995
HMDD	Myocardial Ischemic-Reperfusion Injury	3	0.144955	1.63101	0.199875	0.560263	hsa-mir-499a(1.246),hsa-mir-1-1(1.686),hsa-mir-1-2(1.697)	hsa-mir-103a-1(3.627),hsa-mir-103a-2(3.627),hsa-mir-103b-1(0.444),hsa-mir-103b-2(0.313),hsa-mir-107(2.234),hsa-mir-126(3.275),hsa-mir-128-1(2.294),hsa-mir-128-2(2.199),hsa-mir-155(2.722),hsa-mir-208a(0.653),hsa-mir-21(4.735),hsa-mir-499b(0.863),hsa-mir-613(0.322)	0.0563645	0.259146
HMDD	Myotonic Muscular Dystrophy	3	0.230459	2.59308	0.0183636	0.0817422	hsa-mir-29c(3.119),hsa-mir-1-1(1.686),hsa-mir-1-2(1.697)	hsa-mir-103a-1(3.627),hsa-mir-103a-2(3.627),hsa-mir-103b-1(0.444),hsa-mir-103b-2(0.313),hsa-mir-107(2.234),hsa-mir-133a-1(1.557),hsa-mir-133a-2(1.536),hsa-mir-133b(1.377),hsa-mir-206(2.022),hsa-mir-29b-1(2.635),hsa-mir-335(2.341)	0.0397271	0.205733
HMDD	Nasopharyngeal Neoplasms	1	0.172683	1.94299	0.188584	0.53492	hsa-mir-29c(3.119)	hsa-mir-100(3.237),hsa-mir-10b(4.261),hsa-mir-204(1.645),hsa-mir-26a-1(2.901),hsa-mir-26a-2(2.901)	0.293237	0.76512
HMDD	Necrotizing Enterocolitis	1	0.0767354	0.863411	0.689664	1	hsa-mir-31(1.804)	hsa-mir-1290(0.613),hsa-mir-194-1(2.311),hsa-mir-194-2(2.337),hsa-mir-203a(3.528),hsa-mir-203b(2.257),hsa-mir-21(4.735),hsa-mir-431(1.879),hsa-mir-451a(2.569),hsa-mir-451b(0.476),hsa-mir-4793(0.994)	0.471234	1
HMDD	Neoplasms [unspecific]	28	0.156827	1.76459	3.17276e-08	9.5464e-07	hsa-mir-149(2.48),hsa-mir-129-2(1.57),hsa-mir-499a(1.246),hsa-mir-452(2.208),hsa-mir-455(2.605),hsa-mir-138-2(1.336),hsa-mir-138-1(1.395),hsa-mir-106a(2.017),hsa-mir-29c(3.119),hsa-mir-18a(1.912),hsa-mir-92a-1(3.379),hsa-mir-9-1(2.969),hsa-mir-9-3(2.97),hsa-mir-9-2(2.969),hsa-mir-125a(2.929),hsa-mir-30a(4.274),hsa-mir-29b-2(2.677),hsa-mir-17(2.842),hsa-mir-25(3.612),hsa-mir-224(2.191),hsa-mir-1-1…	hsa-let-7a-1(3.635),hsa-let-7a-2(3.634),hsa-let-7a-3(3.637),hsa-let-7b(3.95),hsa-let-7c(3.175),hsa-let-7d(2.776),hsa-let-7e(2.971),hsa-let-7g(2.79),hsa-let-7i(2.749),hsa-mir-100(3.237),hsa-mir-101-1(3.41),hsa-mir-101-2(3.412),hsa-mir-106b(2.795),hsa-mir-10b(4.261),hsa-mir-122(1.276),hsa-mir-1228(1.433),hsa-mir-124-1(1.195),hsa-mir-124-2(1.188),hsa-mir-124-3(1.19),hsa-mir-125b-1(2.648),hsa-mir-125…	3.36254e-06	0.000173756
HMDD	Nephrotic Syndrome	2	0.296483	3.33597	0.0065568	0.0374652	hsa-mir-942(1.713),hsa-mir-30a(4.274)	hsa-mir-181a-1(2.952),hsa-mir-181a-2(3.055),hsa-mir-192(2.767),hsa-mir-210(2.865),hsa-mir-503(1.949),hsa-mir-586(0.618)	0.0699726	0.312054
HMDD	Nervous System Diseases [unspecific]	6	0.673265	7.57544	3.90394e-11	4.63984e-09	hsa-mir-138-2(1.336),hsa-mir-138-1(1.395),hsa-mir-9-1(2.969),hsa-mir-9-3(2.97),hsa-mir-9-2(2.969),hsa-mir-338(2.667)	hsa-mir-145(3.026),hsa-mir-219a-1(1.568),hsa-mir-219a-2(1.091),hsa-mir-219b(1.258)	4.71119e-06	0.00022397
HMDD	Neuroblastoma	13	0.258952	2.91368	5.45189e-10	2.44512e-08	hsa-mir-19a(2.092),hsa-mir-18a(1.912),hsa-mir-92a-1(3.379),hsa-mir-30a(4.274),hsa-mir-17(2.842),hsa-mir-1246(0.894),hsa-mir-338(2.667),hsa-mir-25(3.612),hsa-mir-20a(2.582),hsa-mir-375(3.899),hsa-mir-153-2(2.189),hsa-mir-153-1(1.584),hsa-mir-10a(4.015)	hsa-let-7b(3.95),hsa-let-7d(2.776),hsa-mir-10b(4.261),hsa-mir-125b-1(2.648),hsa-mir-128-1(2.294),hsa-mir-128-2(2.199),hsa-mir-1303(0.891),hsa-mir-130a(2.283),hsa-mir-132(2.27),hsa-mir-137(1.346),hsa-mir-143(4.088),hsa-mir-181a-1(2.952),hsa-mir-181a-2(3.055),hsa-mir-181c(2.362),hsa-mir-192(2.767),hsa-mir-19b-1(2.291),hsa-mir-19b-2(2.266),hsa-mir-200a(2.927),hsa-mir-203a(3.528),hsa-mir-203b(2.257),…	1.17357e-05	0.000404285
HMDD	Neurodegenerative Diseases [unspecific]	3	0.197164	2.21845	0.0212425	0.0933333	hsa-mir-17(2.842),hsa-mir-338(2.667),hsa-mir-342(2.752)	hsa-let-7b(3.95),hsa-mir-124-1(1.195),hsa-mir-124-2(1.188),hsa-mir-124-3(1.19),hsa-mir-132(2.27),hsa-mir-139(2.168),hsa-mir-144(2.236),hsa-mir-146a(2.437),hsa-mir-26a-1(2.901),hsa-mir-26a-2(2.901),hsa-mir-328(2.173),hsa-mir-337(2.106),hsa-mir-34a(2.431),hsa-mir-34b(1.6),hsa-mir-34c(1.92),hsa-mir-4306(0.973)	0.0864527	0.37637
HMDD	Neuroendocrine Tumors	1	0.230105	2.58909	0.0819493	0.275132	hsa-mir-93(3.431)	hsa-mir-133a-1(1.557),hsa-mir-133a-2(1.536),hsa-mir-191(2.987),hsa-mir-196a-1(2.681),hsa-mir-196a-2(2.72)	0.293237	0.771044
HMDD	Neuroinflammation	4	0.449056	5.05268	5.39698e-07	1.04298e-05	hsa-mir-9-1(2.969),hsa-mir-9-3(2.97),hsa-mir-9-2(2.969),hsa-mir-93(3.431)	hsa-mir-139(2.168),hsa-mir-146a(2.437),hsa-mir-155(2.722),hsa-mir-181a-1(2.952),hsa-mir-181a-2(3.055),hsa-mir-494(1.493),hsa-mir-608(0.313)	0.00227146	0.026729
HMDD	Neuropsychiatric Disorders [unspecific]	2	0.0741901	0.834772	0.709816	1	hsa-mir-129-2(1.57),hsa-mir-641(1.107)	hsa-mir-124-1(1.195),hsa-mir-124-2(1.188),hsa-mir-124-3(1.19),hsa-mir-1290(0.613),hsa-mir-129-1(1.552),hsa-mir-137(1.346),hsa-mir-146a(2.437),hsa-mir-146b(2.836),hsa-mir-1908(0.955),hsa-mir-296(1.717),hsa-mir-330(2.094),hsa-mir-365a(2.343),hsa-mir-365b(2.342),hsa-mir-424(2.451),hsa-mir-4521(1.356),hsa-mir-511(1.785),hsa-mir-543(1.449),hsa-mir-550a-1(1.559),hsa-mir-550a-2(1.56),hsa-mir-550a-3(1.44…	0.352674	0.872326
HMDD	Neutropenia	1	0.360281	4.05381	0.042382	0.164611	hsa-mir-196b(2.667)	hsa-mir-21(4.735)	0.109125	0.425929
HMDD	Non-Alcoholic Steatohepatitis	3	0.799361	8.99425	2.30362e-08	7.60514e-07	hsa-mir-9-1(2.969),hsa-mir-9-3(2.97),hsa-mir-9-2(2.969)	hsa-mir-144(2.236)	0.00065888	0.0105111
HMDD	Non-Traumatic Osteonecrosis	2	0.26536	2.98578	0.0381737	0.151231	hsa-mir-320e(1.168),hsa-mir-17(2.842)	hsa-let-7c(3.175),hsa-let-7i(2.749),hsa-mir-146b(2.836),hsa-mir-335(2.341)	0.0403349	0.200998
HMDD	Obesity	9	0.175255	1.97193	0.0014661	0.0107892	hsa-mir-483(1.851),hsa-mir-138-2(1.336),hsa-mir-138-1(1.395),hsa-mir-130b(2.046),hsa-mir-378c(1.665),hsa-mir-378a(2.605),hsa-mir-125a(2.929),hsa-mir-30a(4.274),hsa-mir-342(2.752)	hsa-mir-103a-1(3.627),hsa-mir-103a-2(3.627),hsa-mir-103b-1(0.444),hsa-mir-103b-2(0.313),hsa-mir-122(1.276),hsa-mir-126(3.275),hsa-mir-127(2.886),hsa-mir-143(4.088),hsa-mir-146b(2.836),hsa-mir-148a(4.177),hsa-mir-155(2.722),hsa-mir-15b(2.568),hsa-mir-16-1(2.663),hsa-mir-16-2(2.667),hsa-mir-1908(0.955),hsa-mir-199a-1(3.14),hsa-mir-199a-2(3.292),hsa-mir-200a(2.927),hsa-mir-200b(2.852),hsa-mir-21(4.7…	0.00162351	0.0199952
HMDD	Oral Leukoplakia	2	0.122229	1.3753	0.356836	0.912042	hsa-mir-129-2(1.57),hsa-mir-31(1.804)	hsa-mir-129-1(1.552),hsa-mir-181b-1(2.531),hsa-mir-181b-2(2.505),hsa-mir-205(3.189),hsa-mir-21(4.735),hsa-mir-339(2.201),hsa-mir-345(2.049),hsa-mir-423(2.476),hsa-mir-491(1.662),hsa-mir-525(1.331)	0.142753	0.473916
HMDD	Ossification of Posterior Longitudinal Ligament	2	0.382321	4.3018	0.012897	0.0630788	hsa-mir-149(2.48),hsa-mir-499a(1.246)	hsa-mir-146a(2.437),hsa-mir-196a-2(2.72),hsa-mir-499b(0.863)	0.0279004	0.159039
HMDD	Osteoarthritis	4	0.10102	1.13666	0.375571	0.947699	hsa-mir-483(1.851),hsa-mir-9-1(2.969),hsa-mir-9-3(2.97),hsa-mir-9-2(2.969)	hsa-mir-122(1.276),hsa-mir-125b-1(2.648),hsa-mir-125b-2(2.661),hsa-mir-127(2.886),hsa-mir-130a(2.283),hsa-mir-139(2.168),hsa-mir-140(2.84),hsa-mir-145(3.026),hsa-mir-146a(2.437),hsa-mir-146b(2.836),hsa-mir-148a(4.177),hsa-mir-15a(2.436),hsa-mir-181a-1(2.952),hsa-mir-181a-2(3.055),hsa-mir-181b-1(2.531),hsa-mir-181b-2(2.505),hsa-mir-181c(2.362),hsa-mir-181d(2.051),hsa-mir-199a-1(3.14),hsa-mir-199a-…	0.194779	0.594338
HMDD	Osteoporosis	1	0.0828972	0.932743	0.649072	1	hsa-mir-483(1.851)	hsa-let-7g(2.79),hsa-mir-148a(4.177),hsa-mir-150(2.921),hsa-mir-216a(1.351),hsa-mir-27a(2.951),hsa-mir-320a(2.763),hsa-mir-34b(1.6),hsa-mir-34c(1.92)	0.406102	0.967238
HMDD	Osteosarcoma	26	0.157706	1.77448	3.95812e-07	8.18125e-06	hsa-mir-129-2(1.57),hsa-mir-19a(2.092),hsa-mir-138-2(1.336),hsa-mir-138-1(1.395),hsa-mir-106a(2.017),hsa-mir-29c(3.119),hsa-mir-130b(2.046),hsa-mir-320e(1.168),hsa-mir-92a-1(3.379),hsa-mir-9-1(2.969),hsa-mir-9-3(2.97),hsa-mir-9-2(2.969),hsa-mir-29b-2(2.677),hsa-mir-17(2.842),hsa-mir-25(3.612),hsa-mir-196b(2.667),hsa-mir-224(2.191),hsa-mir-1-1(1.686),hsa-mir-1-2(1.697),hsa-mir-135b(2.05),hsa-mir-2…	hsa-let-7a-1(3.635),hsa-let-7a-2(3.634),hsa-let-7a-3(3.637),hsa-let-7d(2.776),hsa-mir-100(3.237),hsa-mir-101-1(3.41),hsa-mir-101-2(3.412),hsa-mir-107(2.234),hsa-mir-10b(4.261),hsa-mir-122(1.276),hsa-mir-124-1(1.195),hsa-mir-124-2(1.188),hsa-mir-124-3(1.19),hsa-mir-1247(2.111),hsa-mir-125b-1(2.648),hsa-mir-125b-2(2.661),hsa-mir-126(3.275),hsa-mir-127(2.886),hsa-mir-128-1(2.294),hsa-mir-128-2(2.199…	7.53121e-07	5.59427e-05
HMDD	Ovarian Neoplasms	22	0.194027	2.18315	9.57657e-09	3.61325e-07	hsa-mir-499a(1.246),hsa-mir-19a(2.092),hsa-mir-18a(1.912),hsa-mir-320e(1.168),hsa-mir-9-1(2.969),hsa-mir-9-3(2.97),hsa-mir-9-2(2.969),hsa-mir-125a(2.929),hsa-mir-17(2.842),hsa-mir-338(2.667),hsa-mir-25(3.612),hsa-mir-224(2.191),hsa-mir-1-1(1.686),hsa-mir-1-2(1.697),hsa-mir-31(1.804),hsa-mir-135b(2.05),hsa-mir-20a(2.582),hsa-mir-153-2(2.189),hsa-mir-153-1(1.584),hsa-mir-516a-1(1.581),hsa-mir-516a-…	hsa-let-7a-1(3.635),hsa-let-7a-2(3.634),hsa-let-7a-3(3.637),hsa-let-7b(3.95),hsa-let-7c(3.175),hsa-let-7d(2.776),hsa-let-7e(2.971),hsa-let-7f-1(3.286),hsa-let-7f-2(3.29),hsa-let-7g(2.79),hsa-let-7i(2.749),hsa-mir-100(3.237),hsa-mir-103a-1(3.627),hsa-mir-103a-2(3.627),hsa-mir-103b-1(0.444),hsa-mir-103b-2(0.313),hsa-mir-106b(2.795),hsa-mir-125b-1(2.648),hsa-mir-125b-2(2.661),hsa-mir-126(3.275),hsa-…	2.10517e-08	2.77999e-06
HMDD	Ovarian Serous Cystadenocarcinoma	1	0.311333	3.50305	0.0177465	0.0795915	hsa-mir-30a(4.274)	hsa-mir-200a(2.927),hsa-mir-200b(2.852),hsa-mir-200c(3.675)	0.206449	0.608846
HMDD	Pancreatic Intraductal Papillary Mucinous Neoplasms	1	0.148969	1.67617	0.279181	0.74396	hsa-mir-342(2.752)	hsa-mir-100(3.237),hsa-mir-126(3.275),hsa-mir-130a(2.283),hsa-mir-99a(2.831),hsa-mir-99b(4.096)	0.293237	0.770192
HMDD	Pancreatic Neoplasms	7	0.101059	1.1371	0.317058	0.826367	hsa-mir-106a(2.017),hsa-mir-29b-2(2.677),hsa-mir-17(2.842),hsa-mir-25(3.612),hsa-mir-224(2.191),hsa-mir-20a(2.582),hsa-mir-95(1.626)	hsa-let-7a-1(3.635),hsa-let-7a-2(3.634),hsa-let-7a-3(3.637),hsa-let-7b(3.95),hsa-let-7c(3.175),hsa-let-7d(2.776),hsa-let-7e(2.971),hsa-let-7f-1(3.286),hsa-let-7f-2(3.29),hsa-let-7g(2.79),hsa-let-7i(2.749),hsa-mir-107(2.234),hsa-mir-132(2.27),hsa-mir-133b(1.377),hsa-mir-143(4.088),hsa-mir-145(3.026),hsa-mir-146a(2.437),hsa-mir-146b(2.836),hsa-mir-148a(4.177),hsa-mir-155(2.722),hsa-mir-15a(2.436),h…	0.063299	0.288241
HMDD	Panic Disorder	1	0.105687	1.18917	0.554853	1	hsa-mir-138-2(1.336)	hsa-mir-148a(4.177),hsa-mir-22(4.256),hsa-mir-488(1.208),hsa-mir-491(1.662)	0.251087	0.696421
HMDD	Parkinson's Disease	13	0.323106	3.63552	2.66659e-11	3.33604e-09	hsa-mir-129-2(1.57),hsa-mir-106a(2.017),hsa-mir-29c(3.119),hsa-mir-9-1(2.969),hsa-mir-9-3(2.97),hsa-mir-9-2(2.969),hsa-mir-30a(4.274),hsa-mir-29b-2(2.677),hsa-mir-1-1(1.686),hsa-mir-1-2(1.697),hsa-mir-4697(0.957),hsa-mir-153-2(2.189),hsa-mir-153-1(1.584)	hsa-mir-126(3.275),hsa-mir-129-1(1.552),hsa-mir-132(2.27),hsa-mir-133b(1.377),hsa-mir-144(2.236),hsa-mir-16-1(2.663),hsa-mir-16-2(2.667),hsa-mir-181a-1(2.952),hsa-mir-181a-2(3.055),hsa-mir-195(2.162),hsa-mir-19b-1(2.291),hsa-mir-19b-2(2.266),hsa-mir-21(4.735),hsa-mir-214(2.116),hsa-mir-22(4.256),hsa-mir-221(2.386),hsa-mir-29a(3.374),hsa-mir-29b-1(2.635),hsa-mir-34a(2.431),hsa-mir-34b(1.6),hsa-mir…	1.1932e-07	1.35059e-05
HMDD	Peripheral Vascular Disease	1	0.0946798	1.06532	0.532643	1	hsa-mir-25(3.612)	hsa-mir-126(3.275),hsa-mir-145(3.026),hsa-mir-15b(2.568),hsa-mir-16-1(2.663),hsa-mir-16-2(2.667),hsa-mir-195(2.162),hsa-mir-20b(2.155),hsa-mir-26b(2.85),hsa-mir-27b(2.803),hsa-mir-28(3.331),hsa-mir-335(2.341),hsa-mir-363(1.962),hsa-mir-425(2.732)	0.555901	1
HMDD	Peritoneal Dialysis Failure	4	0.131652	1.48132	0.115543	0.362807	hsa-mir-129-2(1.57),hsa-mir-30a(4.274),hsa-mir-31(1.804),hsa-mir-93(3.431)	hsa-let-7d(2.776),hsa-mir-100(3.237),hsa-mir-107(2.234),hsa-mir-129-1(1.552),hsa-mir-132(2.27),hsa-mir-136(2.119),hsa-mir-142(3.246),hsa-mir-146b(2.836),hsa-mir-148a(4.177),hsa-mir-152(2.563),hsa-mir-15a(2.436),hsa-mir-15b(2.568),hsa-mir-192(2.767),hsa-mir-193a(2.713),hsa-mir-193b(2.413),hsa-mir-200a(2.927),hsa-mir-200b(2.852),hsa-mir-205(3.189),hsa-mir-21(4.735),hsa-mir-221(2.386),hsa-mir-223(2.…	0.0917576	0.39228
HMDD	Pituitary Adenoma	1	0.0445651	0.501438	0.921444	1	hsa-mir-130b(2.046)	hsa-mir-106b(2.795),hsa-mir-10b(4.261),hsa-mir-181a-1(2.952),hsa-mir-181a-2(3.055),hsa-mir-181b-1(2.531),hsa-mir-181b-2(2.505),hsa-mir-181d(2.051),hsa-mir-185(2.228),hsa-mir-191(2.987),hsa-mir-200c(3.675),hsa-mir-23b(2.867),hsa-mir-26a-1(2.901),hsa-mir-26a-2(2.901),hsa-mir-383(1.491),hsa-mir-422a(0.387),hsa-mir-520b(1.364),hsa-mir-523(0.998),hsa-mir-598(1.922)	0.6682	1
HMDD	Pleural Mesothelioma	4	0.108674	1.22278	0.304775	0.801383	hsa-mir-320e(1.168),hsa-mir-125a(2.929),hsa-mir-25(3.612),hsa-mir-31(1.804)	hsa-let-7a-1(3.635),hsa-let-7a-2(3.634),hsa-let-7a-3(3.637),hsa-mir-126(3.275),hsa-mir-143(4.088),hsa-mir-145(3.026),hsa-mir-16-1(2.663),hsa-mir-16-2(2.667),hsa-mir-191(2.987),hsa-mir-193a(2.713),hsa-mir-21(4.735),hsa-mir-221(2.386),hsa-mir-222(2.189),hsa-mir-223(2.396),hsa-mir-23a(3.276),hsa-mir-26b(2.85),hsa-mir-29a(3.374),hsa-mir-30e(3.689),hsa-mir-320a(2.763),hsa-mir-320b-1(1.558),hsa-mir-320…	0.100547	0.426027
HMDD	Polycystic Kidney Disease	3	0.154577	1.73927	0.147697	0.441606	hsa-mir-1-1(1.686),hsa-mir-1-2(1.697),hsa-mir-31(1.804)	hsa-mir-133a-1(1.557),hsa-mir-133a-2(1.536),hsa-mir-133b(1.377),hsa-mir-143(4.088),hsa-mir-193b(2.413),hsa-mir-199a-1(3.14),hsa-mir-199a-2(3.292),hsa-mir-199b(3.363),hsa-mir-205(3.189),hsa-mir-217(2.019),hsa-mir-223(2.396)	0.0397271	0.205285
HMDD	Polycystic Ovarian Syndrome	5	0.194728	2.19103	0.00322608	0.0210093	hsa-mir-483(1.851),hsa-mir-18b(1.327),hsa-mir-25(3.612),hsa-mir-375(3.899),hsa-mir-93(3.431)	hsa-mir-103a-1(3.627),hsa-mir-103a-2(3.627),hsa-mir-103b-1(0.444),hsa-mir-103b-2(0.313),hsa-mir-106b(2.795),hsa-mir-122(1.276),hsa-mir-155(2.722),hsa-mir-193b(2.413),hsa-mir-194-1(2.311),hsa-mir-194-2(2.337),hsa-mir-199b(3.363),hsa-mir-21(4.735),hsa-mir-223(2.396),hsa-mir-23a(3.276),hsa-mir-23b(2.867),hsa-mir-27b(2.803),hsa-mir-32(2.062),hsa-mir-320a(2.763),hsa-mir-324(2.175),hsa-mir-34c(1.92),hs…	0.0203623	0.123788
HMDD	Polycythemia Vera	3	0.165749	1.86498	0.0713223	0.247133	hsa-mir-378c(1.665),hsa-mir-378a(2.605),hsa-mir-125a(2.929)	hsa-mir-125b-1(2.648),hsa-mir-125b-2(2.661),hsa-mir-150(2.921),hsa-mir-155(2.722),hsa-mir-16-1(2.663),hsa-mir-16-2(2.667),hsa-mir-21(4.735),hsa-mir-221(2.386),hsa-mir-222(2.189),hsa-mir-26b(2.85),hsa-mir-339(2.201),hsa-mir-378b(0.629),hsa-mir-378e(0.47),hsa-mir-378f(0.821),hsa-mir-378g(0.626),hsa-mir-451a(2.569),hsa-mir-451b(0.476)	0.0977262	0.415555
HMDD	Post-Traumatic Stress Disorder	1	0.639115	7.19119	0.00537137	0.0320798	hsa-mir-125a(2.929)	hsa-mir-212(1.654)	0.109125	0.426629
HMDD	Preeclampsia	13	0.173523	1.95245	0.000123589	0.00130565	hsa-mir-942(1.713),hsa-mir-149(2.48),hsa-mir-106a(2.017),hsa-mir-18b(1.327),hsa-mir-18a(1.912),hsa-mir-29b-2(2.677),hsa-mir-17(2.842),hsa-mir-25(3.612),hsa-mir-224(2.191),hsa-mir-135b(2.05),hsa-mir-342(2.752),hsa-mir-93(3.431),hsa-mir-95(1.626)	hsa-let-7b(3.95),hsa-let-7i(2.749),hsa-mir-101-1(3.41),hsa-mir-101-2(3.412),hsa-mir-106b(2.795),hsa-mir-125b-1(2.648),hsa-mir-125b-2(2.661),hsa-mir-126(3.275),hsa-mir-128-1(2.294),hsa-mir-128-2(2.199),hsa-mir-1301(1.952),hsa-mir-130a(2.283),hsa-mir-1324(0.313),hsa-mir-133b(1.377),hsa-mir-142(3.246),hsa-mir-152(2.563),hsa-mir-155(2.722),hsa-mir-181a-1(2.952),hsa-mir-181a-2(3.055),hsa-mir-182(4.13)…	0.000149317	0.00347967
HMDD	Primary Biliary Cirrhosis	1	0.248281	2.79361	0.13922	0.42049	hsa-mir-505(2.18)	hsa-let-7b(3.95),hsa-mir-197(2.651)	0.15918	0.51479
HMDD	Prion Diseases	1	0.648317	7.29473	0.00681557	0.0386649	hsa-mir-342(2.752)	hsa-mir-494(1.493)	0.109125	0.424535
HMDD	Prolactinoma	4	0.334593	3.76477	6.6894e-06	9.6368e-05	hsa-mir-92a-1(3.379),hsa-mir-30a(4.274),hsa-mir-17(2.842),hsa-mir-93(3.431)	hsa-mir-126(3.275),hsa-mir-136(2.119),hsa-mir-142(3.246),hsa-mir-144(2.236),hsa-mir-22(4.256),hsa-mir-382(2.015),hsa-mir-451a(2.569),hsa-mir-451b(0.476),hsa-mir-486-1(2.078),hsa-mir-486-2(2.077),hsa-mir-92a-2(3.349)	0.00789294	0.0611124
HMDD	Prostate Neoplasms	12	0.137178	1.5435	0.0111405	0.056223	hsa-mir-521-1(1.154),hsa-mir-106a(2.017),hsa-mir-130b(2.046),hsa-mir-29b-2(2.677),hsa-mir-17(2.842),hsa-mir-521-2(1.025),hsa-mir-105-2(1.952),hsa-mir-105-1(1.949),hsa-mir-25(3.612),hsa-mir-135b(2.05),hsa-mir-20a(2.582),hsa-mir-93(3.431)	hsa-let-7a-1(3.635),hsa-let-7a-2(3.634),hsa-let-7a-3(3.637),hsa-mir-100(3.237),hsa-mir-101-1(3.41),hsa-mir-101-2(3.412),hsa-mir-106b(2.795),hsa-mir-125b-1(2.648),hsa-mir-125b-2(2.661),hsa-mir-127(2.886),hsa-mir-1296(1.753),hsa-mir-132(2.27),hsa-mir-133b(1.377),hsa-mir-143(4.088),hsa-mir-145(3.026),hsa-mir-146a(2.437),hsa-mir-146b(2.836),hsa-mir-148a(4.177),hsa-mir-15a(2.436),hsa-mir-16-1(2.663),h…	0.00067582	0.0101672
HMDD	Psoriasis	5	0.1018	1.14543	0.390082	0.977054	hsa-mir-19a(2.092),hsa-mir-138-2(1.336),hsa-mir-138-1(1.395),hsa-mir-106a(2.017),hsa-mir-31(1.804)	hsa-let-7a-1(3.635),hsa-let-7a-2(3.634),hsa-let-7a-3(3.637),hsa-mir-125b-1(2.648),hsa-mir-125b-2(2.661),hsa-mir-1266(1.936),hsa-mir-130a(2.283),hsa-mir-143(4.088),hsa-mir-146a(2.437),hsa-mir-146b(2.836),hsa-mir-150(2.921),hsa-mir-155(2.722),hsa-mir-181b-1(2.531),hsa-mir-181b-2(2.505),hsa-mir-193b(2.413),hsa-mir-194-1(2.311),hsa-mir-194-2(2.337),hsa-mir-203a(3.528),hsa-mir-203b(2.257),hsa-mir-21(4…	0.0340856	0.180449
HMDD	Pulmonary Hypertension	7	0.1909	2.14796	0.00154736	0.0112479	hsa-mir-138-2(1.336),hsa-mir-138-1(1.395),hsa-mir-29c(3.119),hsa-mir-130b(2.046),hsa-mir-29b-2(2.677),hsa-mir-17(2.842),hsa-mir-25(3.612)	hsa-mir-124-1(1.195),hsa-mir-124-2(1.188),hsa-mir-124-3(1.19),hsa-mir-130a(2.283),hsa-mir-143(4.088),hsa-mir-145(3.026),hsa-mir-146a(2.437),hsa-mir-193a(2.713),hsa-mir-193b(2.413),hsa-mir-204(1.645),hsa-mir-206(2.022),hsa-mir-21(4.735),hsa-mir-210(2.865),hsa-mir-223(2.396),hsa-mir-23a(3.276),hsa-mir-26a-1(2.901),hsa-mir-26a-2(2.901),hsa-mir-27a(2.951),hsa-mir-27b(2.803),hsa-mir-29a(3.374),hsa-mir…	0.00308073	0.032118
HMDD	Pulmonary Sarcoidosis	1	0.0942318	1.06028	0.558007	1	hsa-mir-20a(2.582)	hsa-mir-128-1(2.294),hsa-mir-128-2(2.199),hsa-mir-130a(2.283),hsa-mir-15b(2.568),hsa-mir-16-1(2.663),hsa-mir-16-2(2.667),hsa-mir-192(2.767),hsa-mir-221(2.386),hsa-mir-222(2.189),hsa-mir-27b(2.803)	0.471234	1
HMDD	Renal Fibrosis	4	0.424435	4.77566	1.21062e-05	0.000166338	hsa-mir-29c(3.119),hsa-mir-378c(1.665),hsa-mir-378a(2.605),hsa-mir-196b(2.667)	hsa-mir-1908(0.955),hsa-mir-196a-1(2.681),hsa-mir-196a-2(2.72),hsa-mir-21(4.735),hsa-mir-378b(0.629),hsa-mir-378e(0.47),hsa-mir-378f(0.821),hsa-mir-378g(0.626)	0.00326158	0.0291458
HMDD	Respiratory Syncytial Virus Pneumonia	3	0.163097	1.83513	0.0659234	0.231805	hsa-mir-29c(3.119),hsa-mir-125a(2.929),hsa-mir-31(1.804)	hsa-let-7d(2.776),hsa-mir-125b-1(2.648),hsa-mir-125b-2(2.661),hsa-mir-155(2.722),hsa-mir-16-1(2.663),hsa-mir-16-2(2.667),hsa-mir-203a(3.528),hsa-mir-24-1(2.829),hsa-mir-24-2(2.836),hsa-mir-26b(2.85),hsa-mir-27b(2.803),hsa-mir-29a(3.374),hsa-mir-34b(1.6),hsa-mir-34c(1.92),hsa-mir-429(2.415)	0.0757786	0.331723
HMDD	Retinal Degeneration	3	0.278652	3.13534	0.00742407	0.0405679	hsa-mir-125a(2.929),hsa-mir-1-1(1.686),hsa-mir-1-2(1.697)	hsa-mir-133b(1.377),hsa-mir-142(3.246),hsa-mir-182(4.13),hsa-mir-183(3.81),hsa-mir-204(1.645),hsa-mir-96(2.133)	0.0112474	0.0786329
HMDD	Retinal Neovascularization	2	0.26809	3.01649	0.0414557	0.161541	hsa-mir-106a(2.017),hsa-mir-31(1.804)	hsa-mir-150(2.921),hsa-mir-184(2.35),hsa-mir-214(2.116),hsa-mir-451a(2.569),hsa-mir-451b(0.476)	0.0544329	0.257231
HMDD	Retinoblastoma	6	0.136095	1.53132	0.0537628	0.197518	hsa-mir-18a(1.912),hsa-mir-125a(2.929),hsa-mir-17(2.842),hsa-mir-25(3.612),hsa-mir-31(1.804),hsa-mir-20a(2.582)	hsa-let-7a-1(3.635),hsa-let-7a-2(3.634),hsa-let-7a-3(3.637),hsa-let-7b(3.95),hsa-let-7c(3.175),hsa-let-7d(2.776),hsa-let-7e(2.971),hsa-let-7f-1(3.286),hsa-let-7f-2(3.29),hsa-let-7g(2.79),hsa-let-7i(2.749),hsa-mir-101-1(3.41),hsa-mir-101-2(3.412),hsa-mir-124-1(1.195),hsa-mir-124-2(1.188),hsa-mir-124-3(1.19),hsa-mir-125b-1(2.648),hsa-mir-125b-2(2.661),hsa-mir-181a-1(2.952),hsa-mir-181a-2(3.055),hsa…	0.0368305	0.191987
HMDD	Rhabdomyosarcoma	6	0.311519	3.50515	8.5412e-06	0.000122304	hsa-mir-9-1(2.969),hsa-mir-9-3(2.97),hsa-mir-9-2(2.969),hsa-mir-378a(2.605),hsa-mir-1-1(1.686),hsa-mir-1-2(1.697)	hsa-let-7a-3(3.637),hsa-let-7b(3.95),hsa-mir-133a-1(1.557),hsa-mir-133a-2(1.536),hsa-mir-203a(3.528),hsa-mir-203b(2.257),hsa-mir-206(2.022),hsa-mir-214(2.116),hsa-mir-22(4.256),hsa-mir-27a(2.951),hsa-mir-29a(3.374),hsa-mir-411(1.739)	0.000287754	0.00518176
HMDD	Rheumatoid Arthritis	11	0.2547	2.86584	1.77434e-08	6.11248e-07	hsa-mir-149(2.48),hsa-mir-499a(1.246),hsa-mir-106a(2.017),hsa-mir-92a-1(3.379),hsa-mir-9-1(2.969),hsa-mir-9-3(2.97),hsa-mir-9-2(2.969),hsa-mir-125a(2.929),hsa-mir-30a(4.274),hsa-mir-17(2.842),hsa-mir-342(2.752)	hsa-mir-122(1.276),hsa-mir-125b-1(2.648),hsa-mir-125b-2(2.661),hsa-mir-126(3.275),hsa-mir-146a(2.437),hsa-mir-155(2.722),hsa-mir-16-1(2.663),hsa-mir-16-2(2.667),hsa-mir-188(1.609),hsa-mir-203a(3.528),hsa-mir-203b(2.257),hsa-mir-21(4.735),hsa-mir-219a-1(1.568),hsa-mir-219a-2(1.091),hsa-mir-219b(1.258),hsa-mir-22(4.256),hsa-mir-221(2.386),hsa-mir-222(2.189),hsa-mir-223(2.396),hsa-mir-23a(3.276),hsa…	0.000126551	0.00300812
HMDD	Rhinosinusitis	1	0.115457	1.2991	0.394403	0.98373	hsa-mir-92a-1(3.379)	hsa-mir-124-1(1.195),hsa-mir-124-2(1.188),hsa-mir-124-3(1.19),hsa-mir-125b-1(2.648),hsa-mir-125b-2(2.661),hsa-mir-1290(0.613),hsa-mir-146a(2.437),hsa-mir-155(2.722),hsa-mir-181b-1(2.531),hsa-mir-181b-2(2.505),hsa-mir-26b(2.85),hsa-mir-92a-2(3.349)	0.529287	1
HMDD	Salivary Gland Neoplasms	1	0.125929	1.41693	0.31474	0.822129	hsa-mir-375(3.899)	hsa-let-7a-1(3.635),hsa-let-7a-2(3.634),hsa-let-7a-3(3.637),hsa-mir-140(2.84),hsa-mir-21(4.735),hsa-mir-23b(2.867),hsa-mir-299(1.619),hsa-mir-99b(4.096)	0.406102	0.96918
HMDD	Schizophrenia	11	0.249861	2.81139	2.59624e-08	8.33956e-07	hsa-mir-19a(2.092),hsa-mir-29c(3.119),hsa-mir-130b(2.046),hsa-mir-92a-1(3.379),hsa-mir-9-1(2.969),hsa-mir-9-3(2.97),hsa-mir-9-2(2.969),hsa-mir-30a(4.274),hsa-mir-29b-2(2.677),hsa-mir-338(2.667),hsa-mir-449a(1.871)	hsa-let-7g(2.79),hsa-mir-106b(2.795),hsa-mir-122(1.276),hsa-mir-132(2.27),hsa-mir-137(1.346),hsa-mir-146b(2.836),hsa-mir-15b(2.568),hsa-mir-181b-1(2.531),hsa-mir-181b-2(2.505),hsa-mir-183(3.81),hsa-mir-193a(2.713),hsa-mir-195(2.162),hsa-mir-198(0.8),hsa-mir-19b-1(2.291),hsa-mir-19b-2(2.266),hsa-mir-206(2.022),hsa-mir-212(1.654),hsa-mir-219a-1(1.568),hsa-mir-219a-2(1.091),hsa-mir-219b(1.258),hsa-m…	0.00010566	0.00261618
HMDD	Scleroderma, Systemic	1	0.301163	3.38862	0.107543	0.343589	hsa-mir-130b(2.046)	hsa-mir-202(1.374),hsa-mir-29a(3.374)	0.15918	0.512698
HMDD	Sepsis	7	0.226623	2.54992	0.000111525	0.00118877	hsa-mir-19a(2.092),hsa-mir-135a-2(1.681),hsa-mir-135a-1(1.659),hsa-mir-30a(4.274),hsa-mir-31(1.804),hsa-mir-342(2.752),hsa-mir-375(3.899)	hsa-mir-122(1.276),hsa-mir-124-1(1.195),hsa-mir-124-2(1.188),hsa-mir-124-3(1.19),hsa-mir-126(3.275),hsa-mir-133a-1(1.557),hsa-mir-133a-2(1.536),hsa-mir-143(4.088),hsa-mir-145(3.026),hsa-mir-146a(2.437),hsa-mir-150(2.921),hsa-mir-155(2.722),hsa-mir-15a(2.436),hsa-mir-182(4.13),hsa-mir-21(4.735),hsa-mir-210(2.865),hsa-mir-223(2.396),hsa-mir-27a(2.951),hsa-mir-297(0.313),hsa-mir-29a(3.374),hsa-mir-3…	0.00217844	0.0260209
HMDD	Spinal Cord Injuries	1	0.0676024	0.760649	0.765045	1	hsa-mir-29b-2(2.677)	hsa-let-7a-1(3.635),hsa-let-7a-2(3.634),hsa-let-7a-3(3.637),hsa-mir-130a(2.283),hsa-mir-142(3.246),hsa-mir-145(3.026),hsa-mir-16-1(2.663),hsa-mir-16-2(2.667),hsa-mir-21(4.735),hsa-mir-23a(3.276),hsa-mir-29b-1(2.635),hsa-mir-383(1.491)	0.529287	1
HMDD	Spinal Muscular Atrophy	3	0.636082	7.15706	5.06595e-07	9.95186e-06	hsa-mir-9-1(2.969),hsa-mir-9-3(2.97),hsa-mir-9-2(2.969)	hsa-mir-206(2.022),hsa-mir-208b(0.734),hsa-mir-335(2.341)	0.00303145	0.032903
HMDD	Squamous Cell Carcinoma, Cerevial	3	0.0973434	1.09529	0.511011	1	hsa-mir-138-2(1.336),hsa-mir-138-1(1.395),hsa-mir-1246(0.894)	hsa-mir-122(1.276),hsa-mir-126(3.275),hsa-mir-143(4.088),hsa-mir-144(2.236),hsa-mir-145(3.026),hsa-mir-181a-1(2.952),hsa-mir-181a-2(3.055),hsa-mir-205(3.189),hsa-mir-29a(3.374),hsa-mir-323a(1.679),hsa-mir-323b(1.728),hsa-mir-490(1.113),hsa-mir-657(0.487),hsa-mir-96(2.133)	0.0657385	0.298777
HMDD	Squamous Cell Carcinoma, Esophageal	23	0.17483	1.96715	7.51604e-08	2.10184e-06	hsa-mir-483(1.851),hsa-mir-942(1.713),hsa-mir-129-2(1.57),hsa-mir-19a(2.092),hsa-mir-106a(2.017),hsa-mir-29c(3.119),hsa-mir-18a(1.912),hsa-mir-130b(2.046),hsa-mir-9-1(2.969),hsa-mir-9-3(2.97),hsa-mir-9-2(2.969),hsa-mir-3651(1.471),hsa-mir-125a(2.929),hsa-mir-17(2.842),hsa-mir-338(2.667),hsa-mir-25(3.612),hsa-mir-224(2.191),hsa-mir-1-1(1.686),hsa-mir-1-2(1.697),hsa-mir-31(1.804),hsa-mir-20a(2.582)…	hsa-let-7a-1(3.635),hsa-let-7a-2(3.634),hsa-let-7a-3(3.637),hsa-let-7b(3.95),hsa-let-7c(3.175),hsa-let-7d(2.776),hsa-let-7e(2.971),hsa-let-7g(2.79),hsa-mir-100(3.237),hsa-mir-101-1(3.41),hsa-mir-101-2(3.412),hsa-mir-106b(2.795),hsa-mir-107(2.234),hsa-mir-10b(4.261),hsa-mir-1179(1.149),hsa-mir-124-1(1.195),hsa-mir-126(3.275),hsa-mir-127(2.886),hsa-mir-1288(1.317),hsa-mir-1290(0.613),hsa-mir-1291(1…	1.22359e-06	7.86076e-05
HMDD	Squamous Cell Carcinoma, Head and Neck	10	0.20653	2.32384	3.31095e-05	0.000409903	hsa-mir-138-2(1.336),hsa-mir-138-1(1.395),hsa-mir-106a(2.017),hsa-mir-29c(3.119),hsa-mir-30a(4.274),hsa-mir-934(1.8),hsa-mir-1-1(1.686),hsa-mir-1-2(1.697),hsa-mir-375(3.899),hsa-mir-93(3.431)	hsa-let-7a-1(3.635),hsa-let-7a-2(3.634),hsa-let-7a-3(3.637),hsa-mir-128-1(2.294),hsa-mir-128-2(2.199),hsa-mir-134(2.681),hsa-mir-141(3.13),hsa-mir-146a(2.437),hsa-mir-147b(1.442),hsa-mir-150(2.921),hsa-mir-155(2.722),hsa-mir-15b(2.568),hsa-mir-182(4.13),hsa-mir-193b(2.413),hsa-mir-196a-1(2.681),hsa-mir-196a-2(2.72),hsa-mir-200b(2.852),hsa-mir-200c(3.675),hsa-mir-206(2.022),hsa-mir-20b(2.155),hsa-…	0.000215571	0.0040993
HMDD	Squamous Cell Carcinoma, Laryngeal or Hypopharyngeal	6	0.21561	2.426	0.000731746	0.006212	hsa-mir-149(2.48),hsa-mir-19a(2.092),hsa-mir-519a-1(1.787),hsa-mir-519a-2(1.537),hsa-mir-375(3.899),hsa-mir-93(3.431)	hsa-mir-106b(2.795),hsa-mir-107(2.234),hsa-mir-132(2.27),hsa-mir-139(2.168),hsa-mir-140(2.84),hsa-mir-148a(4.177),hsa-mir-155(2.722),hsa-mir-15a(2.436),hsa-mir-203a(3.528),hsa-mir-203b(2.257),hsa-mir-205(3.189),hsa-mir-206(2.022),hsa-mir-21(4.735),hsa-mir-214(2.116),hsa-mir-23a(3.276),hsa-mir-300(0.313),hsa-mir-340(2.051),hsa-mir-34a(2.431),hsa-mir-34c(1.92),hsa-mir-370(1.832),hsa-mir-451a(2.569)…	0.00368859	0.0324732
HMDD	Squamous Cell Carcinoma, Lung	5	0.232323	2.61406	0.000455821	0.00410411	hsa-mir-19a(2.092),hsa-mir-29c(3.119),hsa-mir-29b-2(2.677),hsa-mir-20a(2.582),hsa-mir-375(3.899)	hsa-mir-126(3.275),hsa-mir-133a-1(1.557),hsa-mir-133a-2(1.536),hsa-mir-182(4.13),hsa-mir-183(3.81),hsa-mir-19b-1(2.291),hsa-mir-19b-2(2.266),hsa-mir-205(3.189),hsa-mir-206(2.022),hsa-mir-21(4.735),hsa-mir-218-1(1.97),hsa-mir-218-2(1.956),hsa-mir-29a(3.374),hsa-mir-29b-1(2.635),hsa-mir-30b(2.769),hsa-mir-425(2.732),hsa-mir-588(1.003),hsa-mir-98(2.234)	0.00753953	0.059938
HMDD	Squamous Cell Carcinoma, Oral	17	0.196774	2.21406	2.49097e-07	5.74859e-06	hsa-mir-455(2.605),hsa-mir-19a(2.092),hsa-mir-138-2(1.336),hsa-mir-138-1(1.395),hsa-mir-9-1(2.969),hsa-mir-9-3(2.97),hsa-mir-9-2(2.969),hsa-mir-3651(1.471),hsa-mir-125a(2.929),hsa-mir-29b-2(2.677),hsa-mir-17(2.842),hsa-mir-1246(0.894),hsa-mir-338(2.667),hsa-mir-224(2.191),hsa-mir-31(1.804),hsa-mir-20a(2.582),hsa-mir-375(3.899)	hsa-let-7a-1(3.635),hsa-let-7a-2(3.634),hsa-let-7a-3(3.637),hsa-let-7d(2.776),hsa-let-7f-1(3.286),hsa-let-7f-2(3.29),hsa-let-7g(2.79),hsa-mir-10b(4.261),hsa-mir-124-1(1.195),hsa-mir-124-2(1.188),hsa-mir-124-3(1.19),hsa-mir-125b-1(2.648),hsa-mir-125b-2(2.661),hsa-mir-126(3.275),hsa-mir-1275(1.242),hsa-mir-133a-1(1.557),hsa-mir-133a-2(1.536),hsa-mir-133b(1.377),hsa-mir-139(2.168),hsa-mir-142(3.246)…	1.34581e-06	8.20252e-05
HMDD	Squamous Cell Carcinoma, Skin or Unspecific	3	0.148269	1.66829	0.132807	0.403171	hsa-mir-31(1.804),hsa-mir-135b(2.05),hsa-mir-20a(2.582)	hsa-mir-124-1(1.195),hsa-mir-124-2(1.188),hsa-mir-124-3(1.19),hsa-mir-146a(2.437),hsa-mir-148a(4.177),hsa-mir-15b(2.568),hsa-mir-193b(2.413),hsa-mir-199a-1(3.14),hsa-mir-199a-2(3.292),hsa-mir-204(1.645),hsa-mir-205(3.189),hsa-mir-21(4.735),hsa-mir-365a(2.343),hsa-mir-365b(2.342),hsa-mir-490(1.113)	0.0757786	0.331114
HMDD	Squamous Cell Carcinoma, Tongue	4	0.178329	2.00652	0.0131343	0.0641071	hsa-mir-483(1.851),hsa-mir-29b-2(2.677),hsa-mir-25(3.612),hsa-mir-375(3.899)	hsa-mir-137(1.346),hsa-mir-15b(2.568),hsa-mir-183(3.81),hsa-mir-195(2.162),hsa-mir-203a(3.528),hsa-mir-203b(2.257),hsa-mir-21(4.735),hsa-mir-214(2.116),hsa-mir-23a(3.276),hsa-mir-24-1(2.829),hsa-mir-24-2(2.836),hsa-mir-26a-1(2.901),hsa-mir-26a-2(2.901),hsa-mir-26b(2.85),hsa-mir-29b-1(2.635),hsa-mir-34a(2.431),hsa-mir-373(1.0),hsa-mir-424(2.451),hsa-mir-494(1.493),hsa-mir-498(0.927),hsa-mir-593(0.…	0.0606089	0.276521
HMDD	Stroke	3	0.0815875	0.918006	0.654743	1	hsa-mir-19a(2.092),hsa-mir-29b-2(2.677),hsa-mir-20a(2.582)	hsa-let-7b(3.95),hsa-mir-103a-1(3.627),hsa-mir-103a-2(3.627),hsa-mir-103b-1(0.444),hsa-mir-103b-2(0.313),hsa-mir-107(2.234),hsa-mir-122(1.276),hsa-mir-124-1(1.195),hsa-mir-124-2(1.188),hsa-mir-124-3(1.19),hsa-mir-133a-1(1.557),hsa-mir-133a-2(1.536),hsa-mir-145(3.026),hsa-mir-150(2.921),hsa-mir-155(2.722),hsa-mir-16-1(2.663),hsa-mir-16-2(2.667),hsa-mir-181a-1(2.952),hsa-mir-181a-2(3.055),hsa-mir-1…	0.344614	0.854167
HMDD	Stroke, Ischemic	4	0.122492	1.37826	0.182299	0.520823	hsa-mir-149(2.48),hsa-mir-499a(1.246),hsa-mir-130b(2.046),hsa-mir-30a(4.274)	hsa-let-7b(3.95),hsa-let-7e(2.971),hsa-let-7f-1(3.286),hsa-let-7f-2(3.29),hsa-mir-107(2.234),hsa-mir-1203(0.441),hsa-mir-124-1(1.195),hsa-mir-124-2(1.188),hsa-mir-124-3(1.19),hsa-mir-126(3.275),hsa-mir-130a(2.283),hsa-mir-144(2.236),hsa-mir-146a(2.437),hsa-mir-150(2.921),hsa-mir-155(2.722),hsa-mir-16-1(2.663),hsa-mir-16-2(2.667),hsa-mir-196a-1(2.681),hsa-mir-196a-2(2.72),hsa-mir-199a-1(3.14),hsa-…	0.119245	0.410791
HMDD	Synovial Sarcoma	3	0.269879	3.03662	0.00334272	0.0215914	hsa-mir-505(2.18),hsa-mir-125a(2.929),hsa-mir-17(2.842)	hsa-let-7e(2.971),hsa-mir-146b(2.836),hsa-mir-148b(2.53),hsa-mir-195(2.162),hsa-mir-223(2.396),hsa-mir-500b(1.69),hsa-mir-99a(2.831),hsa-mir-99b(4.096)	0.0203515	0.124679
HMDD	Systemic Juvenile Idiopathic Arthritis	1	0.545899	6.14235	0.00927227	0.0481227	hsa-mir-125a(2.929)	hsa-mir-146a(2.437)	0.109125	0.423149
HMDD	Systemic Lupus Erythematosus	8	0.149606	1.68334	0.013189	0.0642425	hsa-mir-29c(3.119),hsa-mir-18b(1.327),hsa-mir-17(2.842),hsa-mir-224(2.191),hsa-mir-31(1.804),hsa-mir-342(2.752),hsa-mir-579(1.343),hsa-mir-10a(4.015)	hsa-let-7d(2.776),hsa-let-7e(2.971),hsa-mir-126(3.275),hsa-mir-142(3.246),hsa-mir-145(3.026),hsa-mir-146a(2.437),hsa-mir-148a(4.177),hsa-mir-150(2.921),hsa-mir-152(2.563),hsa-mir-155(2.722),hsa-mir-15b(2.568),hsa-mir-16-1(2.663),hsa-mir-16-2(2.667),hsa-mir-181a-1(2.952),hsa-mir-181a-2(3.055),hsa-mir-181b-1(2.531),hsa-mir-181b-2(2.505),hsa-mir-181c(2.362),hsa-mir-196a-1(2.681),hsa-mir-196a-2(2.72)…	0.0100279	0.0715805
HMDD	Systemic Lupus Erythematosus, With Pericarditis	2	0.457323	5.14571	0.0126662	0.0620777	hsa-mir-516a-1(1.581),hsa-mir-516a-2(1.566)	hsa-mir-525(1.331),hsa-mir-629(2.404)	0.0173722	0.113134
HMDD	Systemic Sclerosis	2	0.292398	3.29	0.00153393	0.0111845	hsa-mir-30a(4.274),hsa-mir-10a(4.015)	hsa-mir-126(3.275),hsa-mir-155(2.722),hsa-mir-21(4.735),hsa-mir-29a(3.374),hsa-mir-34a(2.431),hsa-mir-34b(1.6),hsa-mir-34c(1.92)	0.0867513	0.374243
HMDD	Toxic Epidermal Necrolysis	1	0.348564	3.92197	0.0928923	0.305401	hsa-mir-18a(1.912)	hsa-mir-124-1(1.195),hsa-mir-124-2(1.188),hsa-mir-124-3(1.19)	0.206449	0.613413
HMDD	Toxoplasma gondii Infection	2	0.346633	3.90025	0.0043773	0.0273093	hsa-mir-17(2.842),hsa-mir-20a(2.582)	hsa-mir-106b(2.795),hsa-mir-132(2.27),hsa-mir-146a(2.437),hsa-mir-155(2.722)	0.0403349	0.20227
HMDD	Traumatic Brain Injury	2	0.15521	1.74639	0.16321	0.476597	hsa-mir-499a(1.246),hsa-mir-93(3.431)	hsa-mir-142(3.246),hsa-mir-150(2.921),hsa-mir-155(2.722),hsa-mir-191(2.987),hsa-mir-223(2.396),hsa-mir-23a(3.276),hsa-mir-30e(3.689),hsa-mir-3945(0.884),hsa-mir-423(2.476),hsa-mir-499b(0.863)	0.142753	0.474579
HMDD	Tuberculosis	3	0.255662	2.87666	0.00240394	0.0165149	hsa-mir-29c(3.119),hsa-mir-29b-2(2.677),hsa-mir-93(3.431)	hsa-mir-125b-1(2.648),hsa-mir-125b-2(2.661),hsa-mir-155(2.722),hsa-mir-183(3.81),hsa-mir-223(2.396),hsa-mir-29a(3.374),hsa-mir-29b-1(2.635),hsa-mir-337(2.106),hsa-mir-381(2.041),hsa-mir-582(2.475)	0.0325096	0.174831
HMDD	Tuberculosis, Pulmonary	4	0.132842	1.49471	0.156255	0.461388	hsa-mir-149(2.48),hsa-mir-499a(1.246),hsa-mir-196b(2.667),hsa-mir-31(1.804)	hsa-let-7g(2.79),hsa-mir-124-1(1.195),hsa-mir-124-2(1.188),hsa-mir-124-3(1.19),hsa-mir-125b-1(2.648),hsa-mir-125b-2(2.661),hsa-mir-146a(2.437),hsa-mir-155(2.722),hsa-mir-16-1(2.663),hsa-mir-16-2(2.667),hsa-mir-192(2.767),hsa-mir-196a-1(2.681),hsa-mir-196a-2(2.72),hsa-mir-200c(3.675),hsa-mir-204(1.645),hsa-mir-206(2.022),hsa-mir-21(4.735),hsa-mir-223(2.396),hsa-mir-29a(3.374),hsa-mir-30b(2.769),hs…	0.0538713	0.25765
HMDD	Tumor Metastasis, to Bone	1	0.135263	1.52195	0.410981	1	hsa-mir-1-2(1.697)	hsa-mir-192(2.767),hsa-mir-34a(2.431),hsa-mir-34b(1.6),hsa-mir-34c(1.92),hsa-mir-96(2.133)	0.293237	0.767648
HMDD	Tumor Metastasis, to Brain	3	0.58247	6.55384	1.02764e-05	0.000144538	hsa-mir-19a(2.092),hsa-mir-17(2.842),hsa-mir-20a(2.582)	hsa-mir-145(3.026),hsa-mir-181c(2.362)	0.00158001	0.0205229
HMDD	Tumor Metastasis, to Liver	2	0.291112	3.27553	0.0119654	0.0593773	hsa-mir-31(1.804),hsa-mir-93(3.431)	hsa-mir-103a-1(3.627),hsa-mir-103a-2(3.627),hsa-mir-103b-1(0.444),hsa-mir-103b-2(0.313),hsa-mir-21(4.735)	0.0544329	0.256212
HMDD	Uterine Leiomyoma	2	0.424659	4.77818	0.000973784	0.00784639	hsa-mir-29c(3.119),hsa-mir-29b-2(2.677)	hsa-mir-15b(2.568),hsa-mir-197(2.651),hsa-mir-29b-1(2.635)	0.0279004	0.161754
HMDD	Uterine Leiomyosarcoma	1	0.425373	4.78621	0.0730974	0.251815	hsa-mir-31(1.804)	hsa-mir-15a(2.436)	0.109125	0.427332
HMDD	Uveal Melanoma	1	0.0848081	0.954243	0.625711	1	hsa-mir-20a(2.582)	hsa-mir-144(2.236),hsa-mir-145(3.026),hsa-mir-146a(2.437),hsa-mir-155(2.722),hsa-mir-181a-1(2.952),hsa-mir-181a-2(3.055),hsa-mir-21(4.735),hsa-mir-223(2.396),hsa-mir-34a(2.431),hsa-mir-454(1.875)	0.471234	1
HMDD	Vascular Diseases [unspecific]	7	0.213018	2.39684	0.000766192	0.00641281	hsa-mir-483(1.851),hsa-mir-499a(1.246),hsa-mir-19a(2.092),hsa-mir-18a(1.912),hsa-mir-125a(2.929),hsa-mir-17(2.842),hsa-mir-20a(2.582)	hsa-mir-106b(2.795),hsa-mir-126(3.275),hsa-mir-143(4.088),hsa-mir-145(3.026),hsa-mir-146a(2.437),hsa-mir-155(2.722),hsa-mir-15b(2.568),hsa-mir-16-1(2.663),hsa-mir-16-2(2.667),hsa-mir-181a-1(2.952),hsa-mir-181a-2(3.055),hsa-mir-196a-2(2.72),hsa-mir-21(4.735),hsa-mir-210(2.865),hsa-mir-22(4.256),hsa-mir-23a(3.276),hsa-mir-28(3.331),hsa-mir-376a-1(1.477),hsa-mir-376a-2(1.326),hsa-mir-499b(0.863)	0.000497981	0.00827762
HMDD	Vascular Hypertrophy	2	0.0608774	0.68498	0.837742	1	hsa-mir-1-1(1.686),hsa-mir-1-2(1.697)	hsa-let-7a-1(3.635),hsa-let-7a-2(3.634),hsa-let-7a-3(3.637),hsa-let-7b(3.95),hsa-let-7c(3.175),hsa-let-7d(2.776),hsa-let-7f-1(3.286),hsa-let-7f-2(3.29),hsa-let-7g(2.79),hsa-let-7i(2.749),hsa-mir-133a-1(1.557),hsa-mir-133a-2(1.536),hsa-mir-206(2.022),hsa-mir-208a(0.653),hsa-mir-208b(0.734),hsa-mir-21(4.735),hsa-mir-26a-1(2.901),hsa-mir-26a-2(2.901),hsa-mir-98(2.234)	0.331697	0.843254
HMDD	Vascular Injuries	3	0.173269	1.94959	0.0869368	0.289019	hsa-mir-92a-1(3.379),hsa-mir-1283-2(1.203),hsa-mir-1283-1(1.143)	hsa-mir-100(3.237),hsa-mir-126(3.275),hsa-mir-137(1.346),hsa-mir-147a(0.535),hsa-mir-147b(1.442),hsa-mir-21(4.735),hsa-mir-22(4.256),hsa-mir-222(2.189),hsa-mir-27a(2.951),hsa-mir-92a-2(3.349)	0.0325096	0.174043
HMDD	Vasculitis	2	0.268072	3.0163	0.0112947	0.0567601	hsa-mir-92a-1(3.379),hsa-mir-20a(2.582)	hsa-mir-142(3.246),hsa-mir-221(2.386),hsa-mir-29a(3.374),hsa-mir-34a(2.431),hsa-mir-383(1.491),hsa-mir-92a-2(3.349)	0.0699726	0.313821
HMDD	Ventricular Tachycardia	2	0.430806	4.84734	0.0118985	0.0591688	hsa-mir-1-1(1.686),hsa-mir-1-2(1.697)	hsa-mir-133a-1(1.557),hsa-mir-133a-2(1.536),hsa-mir-133b(1.377)	0.0279004	0.160191
HMDD	Viral Myocarditis	3	0.250079	2.81384	0.0330187	0.134855	hsa-mir-499a(1.246),hsa-mir-1-1(1.686),hsa-mir-1-2(1.697)	hsa-mir-146b(2.836),hsa-mir-155(2.722),hsa-mir-208b(0.734),hsa-mir-20b(2.155),hsa-mir-221(2.386),hsa-mir-222(2.189),hsa-mir-499b(0.863)	0.0154206	0.103253
HMDD	Waldenstrom Macroglobulinemia	3	0.45412	5.10967	2.03463e-05	0.000270185	hsa-mir-9-1(2.969),hsa-mir-9-3(2.97),hsa-mir-9-2(2.969)	hsa-mir-155(2.722),hsa-mir-206(2.022),hsa-mir-320a(2.763),hsa-mir-320b-1(1.558),hsa-mir-320b-2(1.643)	0.00781385	0.0615017
HMDD	Wounds and Injuries [unspecific]	1	0.210172	2.36481	0.147306	0.441548	hsa-mir-29b-2(2.677)	hsa-mir-143(4.088),hsa-mir-145(3.026),hsa-mir-29b-1(2.635),hsa-mir-608(0.313)	0.251087	0.695609
TF	BMP2	1	0.389338	4.38075	0.085363	0.284583	hsa-mir-31(1.804)	hsa-mir-24-1(2.829)	0.109125	0.419726
TF	CCND1	2	1	11.2518	1.86681e-06	3.1471e-05	hsa-mir-17(2.842),hsa-mir-20a(2.582)		0.00311968	0.0314215
TF	CDK	1	0.548999	6.17722	0.041347	0.161648	hsa-mir-449a(1.871)	hsa-mir-449b(1.537)	0.109125	0.417698
TF	CEBPA	2	0.130657	1.47012	0.271717	0.730625	hsa-mir-29b-2(2.677),hsa-mir-1-2(1.697)	hsa-let-7a-1(3.635),hsa-let-7a-2(3.634),hsa-let-7a-3(3.637),hsa-mir-100(3.237),hsa-mir-182(4.13),hsa-mir-223(2.396),hsa-mir-29a(3.374),hsa-mir-29b-1(2.635),hsa-mir-34a(2.431)	0.123302	0.419899
TF	CREB1	1	0.430723	4.84641	0.0188263	0.0834892	hsa-mir-9-2(2.969)	hsa-mir-132(2.27),hsa-mir-212(1.654)	0.15918	0.509934
TF	E2F1	13	0.507445	5.70967	6.1619e-18	3.66171e-15	hsa-mir-452(2.208),hsa-mir-19a(2.092),hsa-mir-106a(2.017),hsa-mir-18b(1.327),hsa-mir-18a(1.912),hsa-mir-92a-1(3.379),hsa-mir-17(2.842),hsa-mir-25(3.612),hsa-mir-224(2.191),hsa-mir-20a(2.582),hsa-mir-449c(1.394),hsa-mir-449a(1.871),hsa-mir-93(3.431)	hsa-let-7i(2.749),hsa-mir-106b(2.795),hsa-mir-15a(2.436),hsa-mir-15b(2.568),hsa-mir-16-1(2.663),hsa-mir-16-2(2.667),hsa-mir-195(2.162),hsa-mir-20b(2.155),hsa-mir-223(2.396),hsa-mir-325(0.515),hsa-mir-363(1.962),hsa-mir-449b(1.537),hsa-mir-92a-2(3.349)	1.42407e-10	4.23126e-08
TF	EGR1	7	0.257781	2.9005	5.00918e-06	7.44176e-05	hsa-mir-149(2.48),hsa-mir-455(2.605),hsa-mir-106a(2.017),hsa-mir-130b(2.046),hsa-mir-125a(2.929),hsa-mir-30a(4.274),hsa-mir-10a(4.015)	hsa-let-7e(2.971),hsa-mir-132(2.27),hsa-mir-142(3.246),hsa-mir-146b(2.836),hsa-mir-148a(4.177),hsa-mir-183(3.81),hsa-mir-185(2.228),hsa-mir-191(2.987),hsa-mir-200b(2.852),hsa-mir-212(1.654),hsa-mir-23a(3.276),hsa-mir-27a(2.951),hsa-mir-301b(1.523),hsa-mir-30e(3.689),hsa-mir-32(2.062),hsa-mir-335(2.341),hsa-mir-425(2.732),hsa-mir-596(0.709),hsa-mir-642a(1.69),hsa-mir-92b(2.408),hsa-mir-96(2.133),h…	0.000797411	0.0118465
TF	ERS1	7	0.430898	4.84838	1.74392e-08	6.09604e-07	hsa-mir-19a(2.092),hsa-mir-106a(2.017),hsa-mir-18b(1.327),hsa-mir-18a(1.912),hsa-mir-92a-1(3.379),hsa-mir-17(2.842),hsa-mir-20a(2.582)	hsa-mir-19b-1(2.291),hsa-mir-19b-2(2.266),hsa-mir-20b(2.155),hsa-mir-21(4.735),hsa-mir-221(2.386),hsa-mir-222(2.189),hsa-mir-363(1.962),hsa-mir-92a-2(3.349)	6.31959e-06	0.000278179
TF	ESR2	1	0.429781	4.83581	0.00456881	0.028208	hsa-mir-30a(4.274)	hsa-mir-23b(2.867),hsa-mir-27b(2.803)	0.15918	0.509248
TF	ETS2	1	0.494901	5.56852	0.0178754	0.0798679	hsa-mir-196b(2.667)	hsa-mir-155(2.722)	0.109125	0.417027
TF	GFI1	1	0.360281	4.05381	0.042382	0.164343	hsa-mir-196b(2.667)	hsa-mir-21(4.735)	0.109125	0.416357
TF	HIF1A	5	0.550992	6.19965	7.40591e-09	2.88588e-07	hsa-mir-452(2.208),hsa-mir-9-1(2.969),hsa-mir-9-3(2.97),hsa-mir-9-2(2.969),hsa-mir-224(2.191)	hsa-mir-1275(1.242),hsa-mir-210(2.865),hsa-mir-363(1.962),hsa-mir-372(1.324),hsa-mir-373(1.0),hsa-mir-424(2.451)	0.000177746	0.00346313
TF	IL1B	1	0.549247	6.18002	0.00859088	0.0453789	hsa-mir-9-1(2.969)	hsa-mir-146a(2.437)	0.109125	0.419048
TF	MRF4	2	0.398145	4.47985	0.015647	0.0736491	hsa-mir-1-1(1.686),hsa-mir-1-2(1.697)	hsa-mir-133a-1(1.557),hsa-mir-133a-2(1.536),hsa-mir-206(2.022)	0.0279004	0.15828
TF	MYC	11	0.260128	2.92691	1.41014e-08	5.15677e-07	hsa-mir-19a(2.092),hsa-mir-106a(2.017),hsa-mir-29c(3.119),hsa-mir-18a(1.912),hsa-mir-92a-1(3.379),hsa-mir-9-1(2.969),hsa-mir-9-3(2.97),hsa-mir-9-2(2.969),hsa-mir-17(2.842),hsa-mir-20a(2.582),hsa-mir-93(3.431)	hsa-let-7a-1(3.635),hsa-let-7a-2(3.634),hsa-let-7a-3(3.637),hsa-let-7b(3.95),hsa-let-7c(3.175),hsa-let-7d(2.776),hsa-let-7e(2.971),hsa-let-7f-1(3.286),hsa-let-7f-2(3.29),hsa-let-7g(2.79),hsa-let-7i(2.749),hsa-mir-106b(2.795),hsa-mir-141(3.13),hsa-mir-15a(2.436),hsa-mir-195(2.162),hsa-mir-19b-1(2.291),hsa-mir-19b-2(2.266),hsa-mir-20b(2.155),hsa-mir-22(4.256),hsa-mir-221(2.386),hsa-mir-23a(3.276),h…	5.92982e-06	0.000265947
TF	MYCN	6	0.605273	6.81041	1.55482e-10	1.11994e-08	hsa-mir-19a(2.092),hsa-mir-106a(2.017),hsa-mir-18a(1.912),hsa-mir-92a-1(3.379),hsa-mir-17(2.842),hsa-mir-20a(2.582)	hsa-mir-221(2.386),hsa-mir-335(2.341),hsa-mir-421(1.592),hsa-mir-92a-2(3.349)	4.71119e-06	0.000219578
TF	MYF5	2	0.398145	4.47985	0.015647	0.0735036	hsa-mir-1-1(1.686),hsa-mir-1-2(1.697)	hsa-mir-133a-1(1.557),hsa-mir-133a-2(1.536),hsa-mir-206(2.022)	0.0279004	0.157903
TF	MYOD	2	0.398145	4.47985	0.015647	0.0733586	hsa-mir-1-1(1.686),hsa-mir-1-2(1.697)	hsa-mir-133a-1(1.557),hsa-mir-133a-2(1.536),hsa-mir-206(2.022)	0.0279004	0.157155
TF	MYOD1	2	0.626484	7.04907	0.000713871	0.00608197	hsa-mir-378c(1.665),hsa-mir-378a(2.605)	hsa-mir-378b(0.629),hsa-mir-378e(0.47),hsa-mir-378f(0.821),hsa-mir-378g(0.626)	0.0403349	0.200159
TF	MYOGENIN	2	0.398145	4.47985	0.015647	0.0737953	hsa-mir-1-1(1.686),hsa-mir-1-2(1.697)	hsa-mir-133a-1(1.557),hsa-mir-133a-2(1.536),hsa-mir-206(2.022)	0.0279004	0.158658
TF	NANOG	4	1	11.2518	9.96348e-11	8.77155e-09	hsa-mir-19a(2.092),hsa-mir-18a(1.912),hsa-mir-17(2.842),hsa-mir-20a(2.582)		9.36242e-06	0.000364827
TF	NFKB1	7	0.264751	2.97892	4.55528e-06	6.81e-05	hsa-mir-29c(3.119),hsa-mir-9-1(2.969),hsa-mir-9-3(2.97),hsa-mir-9-2(2.969),hsa-mir-29b-2(2.677),hsa-mir-17(2.842),hsa-mir-224(2.191)	hsa-let-7a-3(3.637),hsa-let-7b(3.95),hsa-mir-10b(4.261),hsa-mir-125b-1(2.648),hsa-mir-125b-2(2.661),hsa-mir-146a(2.437),hsa-mir-155(2.722),hsa-mir-16-1(2.663),hsa-mir-16-2(2.667),hsa-mir-199a-1(3.14),hsa-mir-199a-2(3.292),hsa-mir-21(4.735),hsa-mir-214(2.116),hsa-mir-29a(3.374),hsa-mir-29b-1(2.635),hsa-mir-34a(2.431),hsa-mir-365a(2.343),hsa-mir-365b(2.342),hsa-mir-448(0.761)	0.000386469	0.00656169
TF	NKX2-5	4	1	11.2518	9.96348e-11	9.10892e-09	hsa-mir-19a(2.092),hsa-mir-18a(1.912),hsa-mir-17(2.842),hsa-mir-20a(2.582)		9.36242e-06	0.000370908
TF	PTEN	2	0.326233	3.6707	0.00481941	0.0294492	hsa-mir-19a(2.092),hsa-mir-25(3.612)	hsa-mir-21(4.735),hsa-mir-22(4.256),hsa-mir-302a(0.713),hsa-mir-302b(0.657),hsa-mir-302c(0.529),hsa-mir-302d(0.577),hsa-mir-302f(0.313)	0.0867513	0.372889
TF	RB	1	0.548999	6.17722	0.041347	0.161914	hsa-mir-449a(1.871)	hsa-mir-449b(1.537)	0.109125	0.420406
TF	REST	2	0.421637	4.74418	0.000752885	0.00634612	hsa-mir-29c(3.119),hsa-mir-9-2(2.969)	hsa-mir-132(2.27),hsa-mir-137(1.346),hsa-mir-21(4.735)	0.0279004	0.156783
TF	SLUG	2	0.26357	2.96564	0.0573854	0.207934	hsa-mir-1-1(1.686),hsa-mir-1-2(1.697)	hsa-mir-200a(2.927),hsa-mir-200b(2.852),hsa-mir-200c(3.675)	0.0279004	0.157528
TF	SOX2	2	0.171734	1.93232	0.156823	0.462491	hsa-mir-942(1.713),hsa-mir-135b(2.05)	hsa-mir-137(1.346),hsa-mir-182(4.13),hsa-mir-183(3.81),hsa-mir-22(4.256),hsa-mir-302a(0.713),hsa-mir-302b(0.657),hsa-mir-302c(0.529),hsa-mir-302d(0.577),hsa-mir-367(0.313),hsa-mir-766(1.816)	0.142753	0.472596
TF	SP1	2	0.161574	1.81799	0.16716	0.48634	hsa-mir-19a(2.092),hsa-mir-106a(2.017)	hsa-mir-132(2.27),hsa-mir-200a(2.927),hsa-mir-200b(2.852),hsa-mir-22(4.256),hsa-mir-34c(1.92),hsa-mir-365a(2.343),hsa-mir-365b(2.342),hsa-mir-429(2.415)	0.104584	0.438441
TF	SPI1	7	0.607365	6.83395	9.31087e-13	1.58085e-10	hsa-mir-19a(2.092),hsa-mir-18a(1.912),hsa-mir-92a-1(3.379),hsa-mir-17(2.842),hsa-mir-338(2.667),hsa-mir-342(2.752),hsa-mir-20a(2.582)	hsa-mir-146a(2.437),hsa-mir-155(2.722),hsa-mir-23a(3.276),hsa-mir-92a-2(3.349)	3.9084e-07	3.44084e-05
TF	STAT3	1	0.140152	1.57696	0.36218	0.919766	hsa-mir-135b(2.05)	hsa-mir-125b-1(2.648),hsa-mir-125b-2(2.661),hsa-mir-181b-1(2.531),hsa-mir-21(4.735)	0.251087	0.691579
TF	STAT5	4	0.568117	6.39234	9.31319e-07	1.68988e-05	hsa-mir-19a(2.092),hsa-mir-18a(1.912),hsa-mir-17(2.842),hsa-mir-20a(2.582)	hsa-mir-15a(2.436),hsa-mir-15b(2.568),hsa-mir-195(2.162)	0.000287096	0.00520938
TF	TGFB1	1	0.0379037	0.426485	0.961894	1	hsa-mir-224(2.191)	hsa-let-7d(2.776),hsa-mir-141(3.13),hsa-mir-143(4.088),hsa-mir-146a(2.437),hsa-mir-155(2.722),hsa-mir-181b-1(2.531),hsa-mir-181b-2(2.505),hsa-mir-192(2.767),hsa-mir-194-2(2.337),hsa-mir-200a(2.927),hsa-mir-200b(2.852),hsa-mir-200c(3.675),hsa-mir-205(3.189),hsa-mir-23a(3.276),hsa-mir-24-1(2.829),hsa-mir-24-2(2.836),hsa-mir-27a(2.951),hsa-mir-29a(3.374),hsa-mir-429(2.415)	0.687024	1
TF	TLR2	2	0.707659	7.96244	2.18286e-05	0.000285091	hsa-mir-9-1(2.969),hsa-mir-125a(2.929)	hsa-mir-146a(2.437)	0.00901556	0.0671787
TF	TLX1	4	1	11.2518	9.96348e-11	8.45828e-09	hsa-mir-19a(2.092),hsa-mir-18a(1.912),hsa-mir-17(2.842),hsa-mir-20a(2.582)		9.36242e-06	0.000358943
TF	TLX3	4	1	11.2518	9.96348e-11	8.16662e-09	hsa-mir-19a(2.092),hsa-mir-18a(1.912),hsa-mir-17(2.842),hsa-mir-20a(2.582)		9.36242e-06	0.000353246
TF	TNF	3	1	11.2518	8.67077e-09	3.32426e-07	hsa-mir-9-1(2.969),hsa-mir-17(2.842),hsa-mir-31(1.804)		0.000171742	0.00371119
TF	TNFSF12	3	0.401464	4.51719	0.00113471	0.00905099	hsa-mir-455(2.605),hsa-mir-1-1(1.686),hsa-mir-1-2(1.697)	hsa-mir-133a-1(1.557),hsa-mir-133a-2(1.536),hsa-mir-133b(1.377),hsa-mir-146a(2.437),hsa-mir-206(2.022)	0.00781385	0.0612987
TF	TP53	2	0.110262	1.24064	0.357745	0.913384	hsa-mir-29c(3.119),hsa-mir-29b-2(2.677)	hsa-mir-107(2.234),hsa-mir-125b-1(2.648),hsa-mir-125b-2(2.661),hsa-mir-143(4.088),hsa-mir-145(3.026),hsa-mir-155(2.722),hsa-mir-192(2.767),hsa-mir-194-2(2.337),hsa-mir-200a(2.927),hsa-mir-200b(2.852),hsa-mir-200c(3.675),hsa-mir-215(1.724),hsa-mir-29a(3.374),hsa-mir-29b-1(2.635),hsa-mir-34a(2.431),hsa-mir-34b(1.6),hsa-mir-34c(1.92),hsa-mir-519d(1.155)	0.310541	0.795427
TF	TP63	2	0.213192	2.39879	0.105811	0.340343	hsa-mir-519a-1(1.787),hsa-mir-519a-2(1.537)	hsa-mir-181a-1(2.952),hsa-mir-181a-2(3.055),hsa-mir-193a(2.713),hsa-mir-374a(2.846),hsa-mir-630(0.701)	0.0544329	0.254699
TF	USF1	1	0.449126	5.05348	0.0625834	0.222696	hsa-mir-483(1.851)	hsa-mir-132(2.27)	0.109125	0.418372
TF	YY1	5	0.578141	6.50512	3.02572e-07	6.78502e-06	hsa-mir-29c(3.119),hsa-mir-2682(0.899),hsa-mir-29b-2(2.677),hsa-mir-1-1(1.686),hsa-mir-1-2(1.697)	hsa-mir-137(1.346),hsa-mir-29a(3.374),hsa-mir-29b-1(2.635)	2.4688e-05	0.000724486
TissueSpecific	Brain	6	0.398502	4.48386	4.2388e-07	8.53866e-06	hsa-mir-129-2(1.57),hsa-mir-9-1(2.969),hsa-mir-9-3(2.97),hsa-mir-9-2(2.969),hsa-mir-153-2(2.189),hsa-mir-153-1(1.584)	hsa-mir-124-1(1.195),hsa-mir-124-2(1.188),hsa-mir-128-1(2.294),hsa-mir-128-2(2.199),hsa-mir-129-1(1.552),hsa-mir-137(1.346),hsa-mir-219a-1(1.568),hsa-mir-219a-2(1.091),hsa-mir-219b(1.258),hsa-mir-323a(1.679),hsa-mir-330(2.094),hsa-mir-346(1.122),hsa-mir-383(1.491),hsa-mir-433(1.435)	0.00054792	0.00904448
TissueSpecific	Colon Specific	1	0.136768	1.53889	0.395727	0.985999	hsa-mir-31(1.804)	hsa-mir-192(2.767),hsa-mir-200a(2.927),hsa-mir-200b(2.852),hsa-mir-215(1.724),hsa-mir-490(1.113)	0.293237	0.772754
TissueSpecific	Heart&Muscle	2	0.251261	2.82714	0.065797	0.232047	hsa-mir-1-1(1.686),hsa-mir-1-2(1.697)	hsa-mir-133a-1(1.557),hsa-mir-133a-2(1.536),hsa-mir-133b(1.377),hsa-mir-198(0.8),hsa-mir-206(2.022),hsa-mir-302a(0.713),hsa-mir-302b(0.657),hsa-mir-302c(0.529),hsa-mir-302d(0.577),hsa-mir-367(0.313)	0.142753	0.475244
TissueSpecific	brain.cerebellum	7	0.350722	3.94625	1.40721e-07	3.55843e-06	hsa-mir-19a(2.092),hsa-mir-18b(1.327),hsa-mir-18a(1.912),hsa-mir-17(2.842),hsa-mir-25(3.612),hsa-mir-20a(2.582),hsa-mir-93(3.431)	hsa-mir-106b(2.795),hsa-mir-144(2.236),hsa-mir-15b(2.568),hsa-mir-16-1(2.663),hsa-mir-16-2(2.667),hsa-mir-185(2.228),hsa-mir-19b-1(2.291),hsa-mir-19b-2(2.266),hsa-mir-20b(2.155),hsa-mir-223(2.396),hsa-mir-363(1.962),hsa-mir-451a(2.569),hsa-mir-486-1(2.078),hsa-mir-486-2(2.077)	8.62639e-05	0.0022288
TissueSpecific	brain.gray_matter	2	0.665011	7.48256	0.0023537	0.0162167	hsa-mir-135a-2(1.681),hsa-mir-135a-1(1.659)	hsa-mir-664b(1.683)	0.00901556	0.0684664
TissueSpecific	brain.nucleus_caudatus	2	0.205026	2.30692	0.0689239	0.240223	hsa-mir-338(2.667),hsa-mir-577(1.935)	hsa-mir-181a-1(2.952),hsa-mir-181a-2(3.055),hsa-mir-181b-1(2.531),hsa-mir-181b-2(2.505),hsa-mir-219a-1(1.568),hsa-mir-219a-2(1.091),hsa-mir-330(2.094),hsa-mir-340(2.051)	0.104584	0.440773
TissueSpecific	brain.thalamus	1	0.181901	2.04672	0.348394	0.893346	hsa-mir-3187(1.28)	hsa-mir-4449(1.354),hsa-mir-4469(1.045),hsa-mir-4751(0.816),hsa-mir-5700(0.465),hsa-mir-652(2.077)	0.293237	0.773612
TissueSpecific	kidney.cortex_renalis	1	0.016895	0.190099	0.999167	1	hsa-mir-3651(1.471)	hsa-mir-127(2.886),hsa-mir-132(2.27),hsa-mir-136(2.119),hsa-mir-141(3.13),hsa-mir-148a(4.177),hsa-mir-154(1.763),hsa-mir-182(4.13),hsa-mir-183(3.81),hsa-mir-195(2.162),hsa-mir-200a(2.927),hsa-mir-200b(2.852),hsa-mir-200c(3.675),hsa-mir-212(1.654),hsa-mir-323a(1.679),hsa-mir-337(2.106),hsa-mir-369(1.832),hsa-mir-376a-1(1.477),hsa-mir-376a-2(1.326),hsa-mir-376b(1.484),hsa-mir-376c(1.697),hsa-mir-37…	0.908936	1
TissueSpecific	kidney.medulla_renalis	5	0.28452	3.20136	0.00198094	0.01389	hsa-mir-129-2(1.57),hsa-mir-138-2(1.336),hsa-mir-138-1(1.395),hsa-mir-3200(1.712),hsa-mir-153-2(2.189)	hsa-mir-1298(0.99),hsa-mir-139(2.168),hsa-mir-154(1.763),hsa-mir-3065(2.224),hsa-mir-329-1(1.258),hsa-mir-329-2(1.257),hsa-mir-4254(0.935),hsa-mir-487a(1.478),hsa-mir-543(1.449),hsa-mir-5696(1.183),hsa-mir-592(1.685),hsa-mir-744(2.164),hsa-mir-769(2.069)	0.00240278	0.0279971
TissueSpecific	lymph_node	1	0.160513	1.80606	0.42032	1	hsa-mir-873(1.109)	hsa-mir-136(2.119),hsa-mir-488(1.208),hsa-mir-582(2.475)	0.206449	0.61495
TissueSpecific	myocardium	2	0.0661992	0.74486	0.8068	1	hsa-mir-522(1.522),hsa-mir-17(2.842)	hsa-mir-136(2.119),hsa-mir-140(2.84),hsa-mir-186(2.633),hsa-mir-199a-1(3.14),hsa-mir-199a-2(3.292),hsa-mir-214(2.116),hsa-mir-27b(2.803),hsa-mir-29a(3.374),hsa-mir-33a(1.997),hsa-mir-33b(1.818),hsa-mir-3606(0.826),hsa-mir-3613(1.873),hsa-mir-362(1.869),hsa-mir-374c(1.398),hsa-mir-376a-2(1.326),hsa-mir-376c(1.697),hsa-mir-4775(1.033),hsa-mir-500a(2.558),hsa-mir-502(1.79),hsa-mir-506(1.118),hsa-mir…	0.681473	1
TissueSpecific	pleura	3	0.71131	8.00351	1.21399e-07	3.10286e-06	hsa-mir-9-1(2.969),hsa-mir-9-3(2.97),hsa-mir-9-2(2.969)	hsa-mir-374b(2.218),hsa-mir-374c(1.398)	0.00158001	0.0206357
TissueSpecific	prostate	1	0.204804	2.30441	0.0878005	0.290671	hsa-mir-10a(4.015)	hsa-mir-143(4.088),hsa-mir-145(3.026),hsa-mir-28(3.331),hsa-mir-4328(0.313),hsa-mir-4770(1.013),hsa-mir-517a(1.37),hsa-mir-517b(1.369),hsa-mir-517c(1.078)	0.406102	0.972108
TissueSpecific	small_intestine.duodenum	10	0.22722	2.55663	0.000106731	0.00114279	hsa-mir-499a(1.246),hsa-mir-378a(2.605),hsa-mir-378i(0.813),hsa-mir-30a(4.274),hsa-mir-196b(2.667),hsa-mir-1-1(1.686),hsa-mir-1260b(1.014),hsa-mir-378d-2(1.142),hsa-mir-378d-1(1.103),hsa-mir-95(1.626)	hsa-mir-101-1(3.41),hsa-mir-1248(1.562),hsa-mir-1253(0.539),hsa-mir-1260a(0.619),hsa-mir-1271(1.618),hsa-mir-133a-1(1.557),hsa-mir-133a-2(1.536),hsa-mir-133b(1.377),hsa-mir-193b(2.413),hsa-mir-199b(3.363),hsa-mir-203b(2.257),hsa-mir-206(2.022),hsa-mir-211(1.083),hsa-mir-22(4.256),hsa-mir-30b(2.769),hsa-mir-30e(3.689),hsa-mir-3126(1.042),hsa-mir-365a(2.343),hsa-mir-378e(0.47),hsa-mir-378f(0.821),h…	0.000121179	0.0029392
[truncated: 1 more rows]
